# Supplementary material for: Hypoxia signature derived from tumor-associated endothelial cells predict prognosis in gastric cancer
Source: Front Cell Dev Biol. 2025 Jan 20;13:1515681. doi: 10.3389/fcell.2025.1515681 (PMC11788339; doi:10.3389/fcell.2025.1515681)
Supplement: Supplementary file 8 [file DataSheet2.xlsx]

## Sheet: TableDescriptions
Sheet list	Description
Table S1	Overall survival test for genes expression in Kim cohort
Table S2	Progress-free survival test for genes expression in Kim cohort
Table S3	DEGs in ICBs response comparision of Kim chort
Table S4	DEGs in mapped Response group of scRNA GSE183904
Table S5	Endothelial cells marker gene scored by COSG
Table S6	Hypoxia genes correlation with VWF
Table S7	Hypoxia genes correlation with EPAS1
Table S8	Endo-derived hypoxia score weights
Table S9	siRNA assay results
Table S10	ELISA assay results
Table S11	Spearman correlation between endo-derive hypoxia score and drug IC50
Table S12	P.value of spearman correlation test between endo-derive hypoxia score and drug IC51
Table S13	Drug sensitivity comparison between high and low endo-derived hypoxia score groups
Table S14	Hypergeometric test of drug target enriched Pathway

## Sheet: Table S1
Name	HR	HR_L	HR_H	PV	data
WASH7P	0.989852	0.953232	1.02788	0.595902	Kim_OS
MIR6859-1	1.10542	0.865459	1.41193	0.422134	Kim_OS
WASH9P	0.988804	0.951151	1.02795	0.569735	Kim_OS
MIR6859-2	0.981507	0.653244	1.47473	0.928399	Kim_OS
RPL23AP24	0.938989	0.603266	1.46154	0.780347	Kim_OS
MTND1P23	0.999803	0.999131	1.00048	0.566481	Kim_OS
MTND2P28	1.00017	0.999861	1.00047	0.285628	Kim_OS
MTCO1P12	1.00033	0.999879	1.00078	0.152605	Kim_OS
MTCO2P12	1.00298	0.995731	1.01028	0.421502	Kim_OS
MTATP8P1	1.00915	1.00107	1.0173	0.0263331	Kim_OS
MTATP6P1	1.00013	0.999901	1.00036	0.260706	Kim_OS
MTCO3P12	1.00073	1.00014	1.00132	0.0155604	Kim_OS
FAM87B	1.04327	0.211698	5.14133	0.958487	Kim_OS
LINC00115	1.32817	0.940233	1.87616	0.107334	Kim_OS
RNF223	1.56577	1.1682	2.09865	0.00269781	Kim_OS
LINC01342	1.54111	0.284455	8.34932	0.61589	Kim_OS
MIR200B	1.1108	0.931163	1.32509	0.242995	Kim_OS
MIR200A	1.28019	1.08039	1.51693	0.00432941	Kim_OS
MIR429	1.18167	1.05441	1.32428	0.00408779	Kim_OS
TTLL10-AS1	0.836493	0.447027	1.56528	0.576535	Kim_OS
B3GALT6	1.01208	0.907551	1.12864	0.829102	Kim_OS
TAS1R3	1.18872	0.59695	2.36713	0.622775	Kim_OS
MRPL20-DT	1.05819	0.938394	1.19328	0.356176	Kim_OS
TMEM88B	1.0811	0.848063	1.37818	0.528999	Kim_OS
FNDC10	0.960058	0.720518	1.27924	0.780751	Kim_OS
MMP23A	0.987314	0.826543	1.17936	0.888039	Kim_OS
HES5	1.25188	0.291442	5.37744	0.76259	Kim_OS
TP73-AS3	1.05107	0.893402	1.23656	0.54807	Kim_OS
RN7SL574P	4.1661	0.275642	62.967	0.303057	Kim_OS
RNF207-AS1	0.583232	0.189248	1.79742	0.347782	Kim_OS
GPR153	0.981016	0.883169	1.0897	0.720697	Kim_OS
CAMTA1-DT	0.75304	0.186582	3.03926	0.690309	Kim_OS
RPL7P7	0.623062	0.161103	2.40967	0.492996	Kim_OS
MIR6728	1.25683	0.294989	5.35482	0.757236	Kim_OS
ENO1-AS1	1.12285	0.167928	7.50789	0.904865	Kim_OS
HMGN2P17	0.371645	0.0732669	1.88516	0.2322	Kim_OS
SLC25A33	1.00876	0.852814	1.19322	0.918924	Kim_OS
PIK3CD-AS2	1.02766	0.872615	1.21026	0.743672	Kim_OS
RN7SKP269	1.22577	0.25397	5.91607	0.799908	Kim_OS
RNU6-37P	0.4979	0.0261104	9.49447	0.642917	Kim_OS
CORT	1.06213	0.207947	5.425	0.94225	Kim_OS
RPL39P6	0.881492	0.59383	1.3085	0.531406	Kim_OS
NPPB	1.04831	0.914026	1.20231	0.49996	Kim_OS
MIR6729	1.05957	0.382473	2.93537	0.911373	Kim_OS
SNORA59A	1.00338	0.876551	1.14855	0.960995	Kim_OS
RNU6ATAC18P	1.4034	0.306568	6.42441	0.662372	Kim_OS
MIR6730	0.657037	0.10838	3.98318	0.647808	Kim_OS
SCARNA21B	0.49222	0.00026992	897.604	0.853209	Kim_OS
AGMAT	0.996657	0.923251	1.0759	0.931645	Kim_OS
CHCHD2P6	1.12165	0.528052	2.38255	0.765187	Kim_OS
RPL12P14	1.62044	0.0928153	28.2908	0.740787	Kim_OS
UQCRHL	0.488917	0.246289	0.970563	0.0408183	Kim_OS
FLJ37453	1.03297	0.774138	1.37834	0.825549	Kim_OS
MT1XP1	0.489554	0.216162	1.10872	0.0868027	Kim_OS
RPL22P3	0.582143	0.147353	2.29985	0.440209	Kim_OS
LINC01772	1.82746	0.35135	9.50506	0.47358	Kim_OS
RNU1-1	0.896205	0.692996	1.159	0.403564	Kim_OS
MST1P2	1.03743	0.957348	1.12422	0.369942	Kim_OS
RNU1-3	0.871818	0.648515	1.17201	0.363548	Kim_OS
EIF1AXP1	1.15545	0.571044	2.33795	0.687813	Kim_OS
RNU1-4	0.899886	0.702068	1.15344	0.404918	Kim_OS
RNU1-2	0.896687	0.695773	1.15562	0.399499	Kim_OS
PADI3	0.94092	0.780231	1.1347	0.523894	Kim_OS
MIR3972	0.481228	0.0089546	25.8616	0.71899	Kim_OS
KLHDC7A	1.04552	0.885926	1.23387	0.598373	Kim_OS
MIR4695	0.033491	0	#NUM!	0.997836	Kim_OS
EMC1-AS1	1.64011	0.641136	4.19563	0.301879	Kim_OS
AKR7A3	1.00326	0.996312	1.01025	0.358875	Kim_OS
RNF186	0.963725	0.846808	1.09678	0.575509	Kim_OS
UBXN10	1.01556	0.854803	1.20655	0.860581	Kim_OS
MUL1	0.99762	0.894136	1.11308	0.965984	Kim_OS
FAM43B	1.1689	0.529217	2.58181	0.699487	Kim_OS
PINK1-AS	0.966797	0.825604	1.13214	0.675067	Kim_OS
NBPF2P	0.885344	0.382177	2.05097	0.776322	Kim_OS
HS6ST1P1	0.374303	0.0985593	1.4215	0.148917	Kim_OS
CDC42-AS1	0.888339	0.640415	1.23224	0.478225	Kim_OS
HTR1D	0.875612	0.670667	1.14319	0.328888	Kim_OS
FUCA1	1.01275	0.992063	1.03387	0.228875	Kim_OS
CNR2	0.300794	0.0200594	4.51044	0.384534	Kim_OS
IL22RA1	1.04393	0.951441	1.14541	0.363716	Kim_OS
RUNX3-AS1	1.03606	0.0547108	19.6199	0.981166	Kim_OS
SDHDP6	0.385658	0.132773	1.1202	0.0798887	Kim_OS
FAM110D	1.14175	0.932894	1.39735	0.198427	Kim_OS
SFN	0.994066	0.986339	1.00185	0.13497	Kim_OS
NR0B2	1.03883	0.992051	1.08781	0.105134	Kim_OS
TENT5B	1.04745	0.471864	2.32514	0.909284	Kim_OS
NPM1P39	0.345759	0.0338416	3.53262	0.370447	Kim_OS
RNU6-48P	0.824164	0.409687	1.65797	0.587638	Kim_OS
ACTG1P20	1.02439	0.680953	1.54105	0.907917	Kim_OS
GPR3	0.638248	0.147501	2.76175	0.547986	Kim_OS
SCARNA1	0.915825	0.731306	1.1469	0.443688	Kim_OS
SPCS2P4	0.968817	0.907637	1.03412	0.341179	Kim_OS
SESN2	0.975315	0.848695	1.12083	0.724631	Kim_OS
SNORA73A	0.999922	0.999597	1.00025	0.637572	Kim_OS
SNORA73B	0.999977	0.999818	1.00014	0.776637	Kim_OS
SNORD99	0.94379	0.712481	1.25019	0.686731	Kim_OS
SNORA61	0.996597	0.92945	1.06859	0.923684	Kim_OS
SNORA44	1.00066	0.643723	1.55553	0.997645	Kim_OS
LINC01648	0.654734	0.1684	2.54559	0.540992	Kim_OS
SELENOWP1	1.01188	0.818397	1.2511	0.913173	Kim_OS
FAM167B	0.996868	0.901626	1.10217	0.951185	Kim_OS
MARCKSL1	0.996288	0.9897	1.00292	0.271948	Kim_OS
MIR3605	0.79179	0.394868	1.5877	0.51075	Kim_OS
RN7SKP16	3.07726	0.644608	14.6904	0.158723	Kim_OS
GJB5	0.941623	0.844586	1.04981	0.278373	Kim_OS
GJB4	0.960161	0.864131	1.06686	0.44955	Kim_OS
TMEM35B	0.975744	0.934134	1.01921	0.269448	Kim_OS
RPL5P4	0.511926	0.0434556	6.03071	0.59467	Kim_OS
ADPRS	0.94423	0.88647	1.00575	0.0747826	Kim_OS
MIR5581	1.93486	0.654402	5.72077	0.232743	Kim_OS
YRDC	0.897007	0.791667	1.01636	0.0881378	Kim_OS
RNU6-510P	1.92221	0.404601	9.13221	0.411134	Kim_OS
POU3F1	0.0299258	0.000146673	6.10579	0.195942	Kim_OS
HSPA5P1	0.728716	0.136795	3.88192	0.710787	Kim_OS
BMP8A	0.960073	0.7098	1.29859	0.79146	Kim_OS
OXCT2P1	1.6666	0.503665	5.51467	0.402808	Kim_OS
SNORA55	0.941773	0.775064	1.14434	0.546149	Kim_OS
HEYL	1.07269	1.0008	1.14975	0.0474072	Kim_OS
BMP8B	1.0618	0.783932	1.43817	0.698464	Kim_OS
OXCT2	0.94602	0.383101	2.33607	0.904232	Kim_OS
RLF	1.01113	0.805742	1.26886	0.923902	Kim_OS
NFYC-AS1	1.12168	0.457442	2.75043	0.801879	Kim_OS
CITED4	0.941925	0.867185	1.02311	0.156067	Kim_OS
GUCA2B	1.24966	0.891381	1.75194	0.196039	Kim_OS
GUCA2A	1.00651	0.952361	1.06374	0.818045	Kim_OS
TMSB4XP1	1.00189	0.984554	1.01954	0.831885	Kim_OS
ATP6V1E1P1	0.026535	1.37091e-05	51.3608	0.347272	Kim_OS
MED8-AS1	3.02508	0.625568	14.6285	0.168638	Kim_OS
ST3GAL3-AS1	0.795028	0.211898	2.98289	0.733856	Kim_OS
RN7SL479P	0.0239282	0	#NUM!	0.997836	Kim_OS
SNORD46	0.890855	0.566695	1.40044	0.616546	Kim_OS
SNORD38A	0.876066	0.568843	1.34921	0.548153	Kim_OS
BEST4	2.56828	1.22227	5.39659	0.0127834	Kim_OS
PPIAP35	0.65447	0.275473	1.55489	0.336958	Kim_OS
LINC01144	1.19833	0.341565	4.2042	0.777535	Kim_OS
HPDL	0.981387	0.881242	1.09291	0.732254	Kim_OS
RPS15AP10	0.810687	0.233249	2.81765	0.741256	Kim_OS
LURAP1	1.23831	0.417788	3.67029	0.699815	Kim_OS
CYP4A27P	0.040752	0	#NUM!	0.997836	Kim_OS
CYP4A22-AS1	0.693507	0.140313	3.42771	0.653484	Kim_OS
LINC00853	0.920001	0.135312	6.25517	0.932055	Kim_OS
LINC01389	0.549111	0.249073	1.21058	0.137229	Kim_OS
FOXE3	0.383995	0.0203492	7.24607	0.523085	Kim_OS
FOXD2-AS1	0.892935	0.600867	1.32697	0.575287	Kim_OS
FOXD2	0.536372	0.29665	0.969815	0.0392657	Kim_OS
ZNF859P	0.427986	0.0162419	11.2777	0.611146	Kim_OS
RNU6-1281P	0.502312	0.0311778	8.09286	0.62731	Kim_OS
RAB3B	1.18425	0.900322	1.55772	0.226597	Kim_OS
KTI12	0.852152	0.704551	1.03067	0.0992244	Kim_OS
PDCL3P6	0.506481	0.0771554	3.32476	0.478588	Kim_OS
PLA2G12AP1	0.618234	0.153876	2.4839	0.497947	Kim_OS
RPS13P2	0.589511	0.17148	2.02661	0.401584	Kim_OS
HNRNPA3P12	0.015621	0.000437884	0.557261	0.022573	Kim_OS
SSBP3-AS1	2.60637	0.105573	64.3458	0.558155	Kim_OS
PARS2	0.881997	0.501139	1.5523	0.663308	Kim_OS
TMEM61	1.0063	0.836232	1.21096	0.946961	Kim_OS
C8A	1.00992	0.946617	1.07746	0.764993	Kim_OS
RPS26P15	0.984796	0.853947	1.13569	0.833176	Kim_OS
TACSTD2	0.995043	0.987957	1.00218	0.172933	Kim_OS
PHBP3	0.543518	0.0266263	11.0947	0.691965	Kim_OS
RN7SL475P	0.0574495	3.92659e-10	8.40537e+06	0.765843	Kim_OS
L1TD1	0.578282	0.0663961	5.0366	0.619925	Kim_OS
RNU6-371P	0.242066	0	#NUM!	0.997836	Kim_OS
FOXD3	1.07869	0.727382	1.59967	0.706355	Kim_OS
RNU7-123P	0.0398314	0.00111975	1.41687	0.0769364	Kim_OS
RN7SL130P	4.71756	0.969299	22.9603	0.0546885	Kim_OS
MIR3671	0.931391	0.484371	1.79096	0.831279	Kim_OS
MIR101-1	1.06424e-07	3.0258e-19	37431.8	0.236549	Kim_OS
INSL5	1.91397	0.986097	3.71492	0.0550365	Kim_OS
SLC35D1	1.08681	0.971677	1.21558	0.1451	Kim_OS
RNU6-387P	0.565842	0.113549	2.81973	0.487111	Kim_OS
RPS7P4	0.185552	0.00554209	6.21238	0.347057	Kim_OS
LRRC40	1.00577	0.835316	1.21101	0.951553	Kim_OS
HHLA3-AS1	0.0895696	0.00307419	2.6097	0.160794	Kim_OS
MIR186	1.42826	0.962603	2.11918	0.0766207	Kim_OS
GDI2P2	0.832259	0.563224	1.2298	0.356712	Kim_OS
RNU6-1246P	0.280542	0	#NUM!	0.997836	Kim_OS
LRRC53	0.00543801	4.73756e-11	624201	0.58185	Kim_OS
MSH4	0.0440352	0.0001738	11.1571	0.268806	Kim_OS
TPI1P1	0.43783	0.201119	0.953143	0.0374456	Kim_OS
RNU6-1102P	2.60715e-55	0	#NUM!	0.990691	Kim_OS
ARID3BP1	1.06776	0.425513	2.67936	0.888925	Kim_OS
PRKACB-DT	1.1434	0.702143	1.86198	0.590137	Kim_OS
NEDD8P1	0.0444269	0.00184164	1.07174	0.0551989	Kim_OS
RNA5SP52	4.6495e-160	0	#NUM!	0.990161	Kim_OS
RPL36AP10	0.165515	0	#NUM!	0.997836	Kim_OS
RNU6-125P	0.789103	0.35205	1.76874	0.565175	Kim_OS
ELOCP19	1.18005	0.633353	2.19865	0.602055	Kim_OS
PTGES3P1	0.871774	0.676752	1.123	0.288178	Kim_OS
GBP6	0.0559291	0.00155431	2.01251	0.114705	Kim_OS
LRRC8D-DT	0.310718	0.0798388	1.20926	0.0918136	Kim_OS
GEMIN8P4	0.931185	0.775762	1.11775	0.444138	Kim_OS
PHKA1P1	0.886708	0.398778	1.97165	0.768063	Kim_OS
SETSIP	0.147229	0.0058258	3.72076	0.244993	Kim_OS
SNORA66	0.981638	0.791841	1.21693	0.865751	Kim_OS
RNA5SP53	0.126764	0	#NUM!	0.997836	Kim_OS
EEF1A1P11	0.974314	0.932964	1.0175	0.239591	Kim_OS
RPL7P9	0.994211	0.979242	1.00941	0.453193	Kim_OS
DPYD-IT1	8.62305e-09	1.39051e-25	5.34747e+08	0.34658	Kim_OS
SEC63P1	0.519823	0.0949775	2.84506	0.450619	Kim_OS
RPL23AP90	0.0468212	2.31638e-05	94.6402	0.430512	Kim_OS
MIR553	1.1522	0.463952	2.86145	0.760167	Kim_OS
RPSAP19	0.914483	0.834779	1.0018	0.0546849	Kim_OS
RNU6-352P	0.118213	0	#NUM!	0.997836	Kim_OS
AMYP1	0.533327	0.121368	2.34361	0.405236	Kim_OS
NDUFA4P1	0.276509	0.0443723	1.72308	0.168485	Kim_OS
TMEM167B-DT	1.37466	0.101967	18.5324	0.810521	Kim_OS
SCARNA2	0.999775	0.997062	1.0025	0.871105	Kim_OS
GNAI3	0.945942	0.856229	1.04505	0.274336	Kim_OS
PROK1	0.742675	0.218463	2.52476	0.633708	Kim_OS
KCNA3	1.02948	0.744041	1.42442	0.860799	Kim_OS
NRBF2P3	0.151918	0.00115066	20.0571	0.449423	Kim_OS
UBE2FP3	0.324634	0.0323342	3.25931	0.339075	Kim_OS
MIR4256	0.246402	0.0016928	35.8659	0.581468	Kim_OS
AKR7A2P1	0.98421	0.341594	2.83573	0.976482	Kim_OS
AP4B1-AS1	9.40828	1.48784	59.4929	0.017209	Kim_OS
NRAS	1.0228	0.962039	1.08741	0.470568	Kim_OS
RNY1P13	0.713349	0.234574	2.16932	0.551671	Kim_OS
LINC01765	0.339153	0.0386134	2.97888	0.32938	Kim_OS
NAP1L4P1	1.28589	0.59939	2.75865	0.518496	Kim_OS
FTH1P22	0.674672	0.174752	2.60473	0.568019	Kim_OS
TENT5C	0.991258	0.948676	1.03575	0.695105	Kim_OS
PNRC2P1	0.897767	0.59809	1.3476	0.60278	Kim_OS
PSMC1P12	2.36121e-07	1.09803e-26	5.07759e+12	0.501684	Kim_OS
WARS2-IT1	1.10065	0.354859	3.41383	0.868114	Kim_OS
RBMX2P3	0.444309	0.0414526	4.76233	0.502651	Kim_OS
LINC00622	0.732488	0.220161	2.43703	0.61175	Kim_OS
ZNF697	0.885	0.574481	1.36336	0.579502	Kim_OS
NOTCH2NLR	0.842918	0.493104	1.44089	0.532171	Kim_OS
RNVU1-4	0.313309	0.0196728	4.98975	0.411198	Kim_OS
H3P4	1.80739	0.891103	3.66585	0.100918	Kim_OS
RNVU1-18	0.776442	0.451264	1.33594	0.360778	Kim_OS
LINC02591	0.999851	0.17443	5.73126	0.999867	Kim_OS
FCGR1CP	0.898223	0.723591	1.115	0.3305	Kim_OS
SRGAP2D	1.0039	0.970647	1.03829	0.820893	Kim_OS
IGKV1OR1-1	1.0157	0.727259	1.41855	0.927154	Kim_OS
RNVU1-15	1.81944	0.738774	4.48089	0.193064	Kim_OS
PFN1P6	2.53923	0.787581	8.18673	0.118719	Kim_OS
FAM72D	0.990908	0.822512	1.19378	0.923436	Kim_OS
RNU1-153P	2.32434	1.22383	4.41445	0.00996195	Kim_OS
PFN1P3	0.523175	0.0682035	4.01316	0.533146	Kim_OS
LIX1L	1.03206	0.88781	1.19974	0.681222	Kim_OS
NUDT4P2	0.788979	0.548613	1.13466	0.20107	Kim_OS
RNVU1-29	0.834157	0.541324	1.2854	0.411115	Kim_OS
SSBL4P	0.234502	0.0172201	3.19342	0.27637	Kim_OS
CCT8P1	1.23748	0.806644	1.89844	0.329126	Kim_OS
RNVU1-7	0.75519	0.427324	1.33461	0.333813	Kim_OS
PFN1P4	4.04993	0.396301	41.3876	0.238214	Kim_OS
ABHD17AP1	0.295432	0.0555911	1.57004	0.152524	Kim_OS
RNA5SP57	0.541482	0.0334527	8.7647	0.665855	Kim_OS
LINC01731	1.21863	0.781187	1.90103	0.383468	Kim_OS
LINC02806	1.04664	0.893257	1.22635	0.572909	Kim_OS
RNVU1-1	3.55982	0.619174	20.4665	0.154795	Kim_OS
RNVU1-3	1.32334	0.159793	10.9593	0.795065	Kim_OS
PPIAL4G	0.409198	0.0481675	3.47626	0.413033	Kim_OS
RNVU1-27	0.37835	0.0472059	3.03243	0.360048	Kim_OS
NOTCH2NLB	0.952608	0.800345	1.13384	0.584794	Kim_OS
NUDT4B	0.868747	0.706827	1.06776	0.181226	Kim_OS
SEC22B3P	1.01777	0.880446	1.17651	0.811734	Kim_OS
RNU2-38P	0.50394	0.0723173	3.51169	0.48903	Kim_OS
SEC22B2P	1.08011	0.399152	2.92281	0.879397	Kim_OS
PPIAL4C	0.461296	0.0724737	2.93615	0.41259	Kim_OS
RNVU1-30	0.529486	0.122188	2.29446	0.395384	Kim_OS
RNU1-68P	0.695524	0.206412	2.34363	0.558	Kim_OS
H3C13	1.00265	0.944574	1.0643	0.930705	Kim_OS
H3C14	0.998209	0.939581	1.0605	0.953713	Kim_OS
H2AC18	1.00039	0.995028	1.00578	0.887537	Kim_OS
H2AC19	1.00039	0.994981	1.00583	0.887284	Kim_OS
H3C15	1.00276	0.945729	1.06323	0.92646	Kim_OS
H2BC21	1.00125	0.985054	1.01771	0.880708	Kim_OS
H2AC20	0.99843	0.989509	1.00743	0.731534	Kim_OS
H2AC21	0.989279	0.808188	1.21095	0.916782	Kim_OS
ADAMTSL4-AS2	0.653957	0.24329	1.75782	0.399865	Kim_OS
MIR4257	0.988256	0.516209	1.89197	0.97156	Kim_OS
ADAMTSL4-AS1	0.689037	0.0796006	5.96442	0.735184	Kim_OS
MLLT11	0.955167	0.834637	1.0931	0.505101	Kim_OS
TNFAIP8L2	0.968478	0.823725	1.13867	0.698185	Kim_OS
RFX5-AS1	0.498841	0.134944	1.84404	0.297145	Kim_OS
MIR554	0.764873	0.37513	1.55954	0.460872	Kim_OS
C2CD4D	0.869028	0.355468	2.12455	0.758247	Kim_OS
C2CD4D-AS1	1.08679	0.933229	1.26563	0.284228	Kim_OS
HRNR	0.92677	0.680763	1.26168	0.628975	Kim_OS
FLG	0.795572	0.423486	1.49458	0.477164	Kim_OS
CRCT1	0.913354	0.565054	1.47635	0.711446	Kim_OS
LCEP3	1.70886e-46	0	#NUM!	0.991424	Kim_OS
C1orf68	0.00924144	9.33452e-09	9149.28	0.506054	Kim_OS
SPRR1A	0.838875	0.630344	1.11639	0.228246	Kim_OS
SPRR1B	0.857005	0.634123	1.15822	0.315313	Kim_OS
SPRR2A	0.886616	0.603383	1.3028	0.539964	Kim_OS
SPRR2B	0.663385	0.17598	2.50073	0.544406	Kim_OS
SPRR2C	0.646051	0.0910228	4.58547	0.66217	Kim_OS
LORICRIN	0.00260696	1.54292e-09	4404.77	0.416118	Kim_OS
RNU6-160P	0.063679	0	#NUM!	0.997836	Kim_OS
S100A9	1.00009	0.999231	1.00095	0.833279	Kim_OS
S100A12	1.00401	0.978175	1.03053	0.763375	Kim_OS
RPSAP17	0.159588	0.00969055	2.62815	0.199167	Kim_OS
IL6R-AS1	0.716678	0.0355675	14.4409	0.82789	Kim_OS
PSMD8P1	0.139762	0.000433879	45.0205	0.504223	Kim_OS
PMVK	0.992943	0.962815	1.02401	0.652333	Kim_OS
MIR4258	0.916202	0.307641	2.72859	0.875102	Kim_OS
DCST1-AS1	0.951246	0.519192	1.74284	0.871471	Kim_OS
MTX1P1	0.938316	0.848648	1.03746	0.214089	Kim_OS
ASH1L-IT1	0.339298	0.00108063	106.533	0.71252	Kim_OS
POU5F1P4	0.932383	0.413603	2.10187	0.865941	Kim_OS
MSTO2P	1.01641	0.923535	1.11862	0.739238	Kim_OS
SYT11	1.00227	0.918098	1.09417	0.959524	Kim_OS
SNORA80E	1.00628	0.977948	1.03543	0.667511	Kim_OS
RXFP4	0.704833	0.186201	2.66803	0.606526	Kim_OS
ARHGEF2-AS2	1.68827	0.450145	6.33183	0.437458	Kim_OS
ARHGEF2-AS1	1.62659	0.866324	3.05405	0.130146	Kim_OS
BCAN-AS1	0.936416	0.439988	1.99295	0.864637	Kim_OS
NES	1.02032	0.958111	1.08656	0.530878	Kim_OS
KRT8P45	0.833263	0.599622	1.15794	0.277264	Kim_OS
CYCSP52	0.35554	0.0187073	6.75721	0.491269	Kim_OS
ELL2P1	0.261631	0.00128789	53.1499	0.620924	Kim_OS
CD1A	0.245906	0.05035	1.20099	0.0829837	Kim_OS
HSP90AA3P	0.160347	0.00894177	2.8754	0.213932	Kim_OS
RAD1P2	0.152305	0.00377614	6.14303	0.318463	Kim_OS
APCS	1.00208	0.994294	1.00992	0.601981	Kim_OS
PIGM	1.10548	0.875039	1.39662	0.400466	Kim_OS
RPSAP18	0.33927	0.0568877	2.02336	0.235451	Kim_OS
SUMO1P3	0.627017	0.278546	1.41144	0.259515	Kim_OS
PCP4L1	1.03339	0.966736	1.10464	0.334283	Kim_OS
CFAP126	1.06764	0.927426	1.22906	0.362211	Kim_OS
HSPA6	0.998533	0.960675	1.03788	0.940665	Kim_OS
HSPA7	0.998567	0.890455	1.11981	0.980436	Kim_OS
MIR556	5.29537e-14	0	#NUM!	0.9975	Kim_OS
SLAMF6P1	0.00434876	2.23651e-06	8.4559	0.159303	Kim_OS
TMCO1-AS1	0.353568	0.0251666	4.96732	0.440635	Kim_OS
RPS3AP10	2.23514e-17	3.13842e-59	1.59183e+25	0.435535	Kim_OS
RPL4P2	0.913338	0.507644	1.64325	0.762265	Kim_OS
DUTP6	0.0470956	0.00257103	0.862689	0.0394447	Kim_OS
RNA5SP65	0.126764	0	#NUM!	0.997836	Kim_OS
POU2F1-DT	0.82877	0.252143	2.72409	0.757057	Kim_OS
GCSHP5	0.809389	0.473223	1.38436	0.439958	Kim_OS
XCL2	0.767618	0.527329	1.1174	0.16743	Kim_OS
XCL1	0.996919	0.692464	1.43523	0.98676	Kim_OS
DPT	0.996747	0.985284	1.00834	0.580963	Kim_OS
RN7SL333P	1.67017	0.179328	15.5551	0.652336	Kim_OS
MRPS10P1	1.06225	0.499169	2.26049	0.875466	Kim_OS
TOP1P1	0.940716	0.55842	1.58473	0.818345	Kim_OS
SRP14P4	1.80134	0.574517	5.64795	0.312782	Kim_OS
PFN1P1	0.189071	0.0254418	1.40508	0.103604	Kim_OS
TNFSF18	0.961833	0.603056	1.53406	0.87022	Kim_OS
RN7SKP160	0.465563	0.0334145	6.48668	0.569481	Kim_OS
GAS5-AS1	0.578045	0.170652	1.95799	0.378574	Kim_OS
RPL30P1	0.0450559	0	#NUM!	0.997836	Kim_OS
LINC02803	0.0527679	0.00033148	8.40005	0.255437	Kim_OS
RPS29P5	0.65135	0.187408	2.26382	0.5	Kim_OS
SCARNA3	1.00514	0.868866	1.1628	0.944977	Kim_OS
RALGPS2-AS1	3.75577	0.538732	26.1834	0.181663	Kim_OS
FAM163A	1.06184	0.914441	1.23299	0.43133	Kim_OS
LINC02818	0.428994	0.0490062	3.75536	0.444525	Kim_OS
RPSAP16	0.852384	0.324641	2.23804	0.74572	Kim_OS
IER5	0.965863	0.908998	1.02629	0.261906	Kim_OS
EIF1P3	0.990953	0.182422	5.38305	0.991602	Kim_OS
RGS16	0.978952	0.861952	1.11183	0.743233	Kim_OS
LINC01686	0.476686	0.0538379	4.22063	0.50551	Kim_OS
HMGN1P4	0.382649	0.0427949	3.42143	0.390087	Kim_OS
KRT18P28	0.048106	0.000580382	3.98734	0.178208	Kim_OS
RNU7-13P	0.523823	0.0483283	5.67765	0.594876	Kim_OS
RPL22P24	1.26699	0.391477	4.10055	0.692905	Kim_OS
PACERR	2.00019	0.377152	10.6078	0.415406	Kim_OS
RN7SKP126	0.0714958	0	#NUM!	0.997836	Kim_OS
MIR1278	0.488118	0.0330922	7.19986	0.601452	Kim_OS
B3GALT2	1.00691	0.327898	3.09205	0.990396	Kim_OS
EEF1A1P14	0.0103895	3.482e-05	3.09999	0.116225	Kim_OS
RNU6-983P	0.224719	0	#NUM!	0.997836	Kim_OS
CFHR5	1.00643	0.742929	1.36339	0.966985	Kim_OS
SEPTIN14P12	1.06307	0.418489	2.7005	0.897682	Kim_OS
PRR13P1	0.548124	0.0692708	4.33719	0.568874	Kim_OS
RNU6-609P	0.514356	0.00559517	47.284	0.773176	Kim_OS
RPL34P6	0.00320346	2.38649e-06	4.30012	0.118049	Kim_OS
GPR25	0.888291	0.59363	1.32921	0.564586	Kim_OS
MIR1231	1.02866	0.494628	2.13926	0.939708	Kim_OS
MIR6739	2.54731	0.589457	11.008	0.210514	Kim_OS
SNORA70H	0.0257318	1.42905e-06	463.333	0.464104	Kim_OS
RPL10P4	1.96772e-07	3.07689e-18	12583.9	0.223855	Kim_OS
MIR6740	0.51182	0.0502277	5.21544	0.571735	Kim_OS
RABIF	1.0265	0.819127	1.28638	0.820278	Kim_OS
HNRNPA1P59	0.868608	0.361459	2.08732	0.752837	Kim_OS
MYOG	0.889485	0.381499	2.07388	0.786277	Kim_OS
PRELP	1.00632	0.968037	1.04613	0.75006	Kim_OS
SNORA77	1.21231	0.509676	2.88359	0.663212	Kim_OS
ZBED6	1.01676	0.941627	1.0979	0.671248	Kim_OS
HSPE1P6	0.571731	0.0765396	4.27068	0.585798	Kim_OS
LINC00628	0.606446	0.0394921	9.31265	0.719693	Kim_OS
PPP1R15B	1.056	0.982371	1.13516	0.139499	Kim_OS
TMEM81	0.960338	0.429303	2.14824	0.921519	Kim_OS
NUAK2	0.984467	0.753072	1.28696	0.908829	Kim_OS
SNRPGP10	0.276831	0.0416319	1.84079	0.183947	Kim_OS
MIR135B	0.740516	0.279421	1.9625	0.545766	Kim_OS
RNU2-19P	2.95091e-37	0	#NUM!	0.99538	Kim_OS
RNU6-418P	0.401675	0.0577452	2.79405	0.356692	Kim_OS
C1orf147	0.675059	0.0442587	10.2964	0.777437	Kim_OS
LINC02767	3.51763	0.251723	49.1561	0.349901	Kim_OS
MIR4260	1.01629	0.817547	1.26335	0.884275	Kim_OS
G0S2	0.999989	0.998268	1.00171	0.989982	Kim_OS
C1orf74	0.532468	0.202492	1.40017	0.201384	Kim_OS
SNX25P1	0.943172	0.523416	1.69955	0.845604	Kim_OS
ARPC3P2	0.00410101	1.96589e-06	8.55506	0.158683	Kim_OS
SLC30A1	1.17966	0.979736	1.42037	0.0811788	Kim_OS
RPL21P28	0.960664	0.924959	0.997747	0.0378309	Kim_OS
RPL23AP18	1.01402	0.732873	1.40303	0.933019	Kim_OS
SNORA16B	1.58683	0.22851	11.0194	0.640505	Kim_OS
RPL31P13	1.00661e-07	3.13935e-25	3.22762e+10	0.433395	Kim_OS
UBBP2	0.580523	0.278563	1.2098	0.146616	Kim_OS
RIMKLBP2	0.868863	0.290699	2.59693	0.801325	Kim_OS
MIR194-1	0.663997	0.154479	2.85406	0.582064	Kim_OS
RPS15AP12	0.0837251	0.00115528	6.06768	0.256404	Kim_OS
SNORA36B	0.638481	0.191628	2.12734	0.464994	Kim_OS
MORF4L1P1	0.606146	0.165332	2.22228	0.450085	Kim_OS
AURKAP1	1.1031	0.636826	1.91078	0.726285	Kim_OS
C1orf115	1.04653	0.990106	1.10617	0.10776	Kim_OS
RNU6ATAC35P	0.264171	0.00405056	17.2287	0.532295	Kim_OS
LINC01352	0.620468	0.10517	3.66054	0.59816	Kim_OS
RNU6-403P	0.433513	0.0964366	1.94878	0.275744	Kim_OS
SNRPEP10	0.684084	0.199752	2.34276	0.545508	Kim_OS
MIR320B2	0.896525	0.515002	1.56069	0.69936	Kim_OS
RNU6-1008P	0.146601	0	#NUM!	0.997836	Kim_OS
SDE2	1.00291	0.861226	1.1679	0.970175	Kim_OS
ACBD3-AS1	0.363647	0.0211093	6.2645	0.486099	Kim_OS
BTF3P9	4.80171e-08	2.24855e-17	102.539	0.124168	Kim_OS
WNT9A	1.00454	0.724184	1.39343	0.978352	Kim_OS
MIR5008	0.0577541	2.5176e-07	13248.9	0.650696	Kim_OS
FAM96AP2	0.967211	0.272751	3.42986	0.958832	Kim_OS
GJC2	0.831289	0.471088	1.46691	0.523685	Kim_OS
H2AW	1.00488	0.993131	1.01677	0.417287	Kim_OS
H2BU1	1.00895	0.566017	1.79849	0.975903	Kim_OS
RNA5SP19	0.124963	0	#NUM!	0.997836	Kim_OS
RNA5S1	0.878836	0.537751	1.43626	0.606304	Kim_OS
RNA5S2	0.886419	0.539294	1.45698	0.634412	Kim_OS
RNA5S3	0.88469	0.561807	1.39314	0.596924	Kim_OS
RNA5S4	0.852909	0.50155	1.45041	0.556992	Kim_OS
RNA5S5	0.90006	0.545604	1.48479	0.680137	Kim_OS
RNA5S6	0.910535	0.592872	1.3984	0.668553	Kim_OS
RNA5S7	0.885429	0.547488	1.43197	0.61982	Kim_OS
RNA5S8	0.888556	0.57365	1.37633	0.596637	Kim_OS
RNA5S9	0.83444	0.340549	2.04461	0.692232	Kim_OS
RNA5S10	0.872139	0.515933	1.47427	0.609519	Kim_OS
RNA5S11	0.884542	0.559273	1.39899	0.599916	Kim_OS
RNA5S12	0.918182	0.581778	1.44911	0.713883	Kim_OS
RNA5S13	0.875963	0.536662	1.42978	0.596274	Kim_OS
RNA5S14	0.893177	0.569578	1.40062	0.622603	Kim_OS
RNA5S15	0.875339	0.539597	1.41998	0.589608	Kim_OS
RNA5S16	0.885884	0.546744	1.43539	0.622653	Kim_OS
RNA5S17	0.889625	0.554522	1.42723	0.627718	Kim_OS
FTH1P2	1.0001	0.987611	1.01276	0.987018	Kim_OS
RHOU	1.03576	0.98083	1.09377	0.206319	Kim_OS
EXOC8	1.32821	0.908002	1.94287	0.143567	Kim_OS
LINC00582	0.595598	0.156897	2.26095	0.446444	Kim_OS
MAP10	1.25936	0.797431	1.98887	0.322624	Kim_OS
RPS7P3	0.630085	0.145492	2.72872	0.536807	Kim_OS
MIR4427	0.0708186	6.68409e-05	75.0329	0.456278	Kim_OS
COA6-AS1	0.873002	0.510529	1.49283	0.619764	Kim_OS
LINC01348	0.670412	0.0872131	5.1535	0.700785	Kim_OS
SNORA14B	0.969927	0.78092	1.20468	0.782459	Kim_OS
LDHAP2	0.423756	0.0592606	3.03016	0.392311	Kim_OS
ENO1P1	1.41424	0.0892161	22.4182	0.805812	Kim_OS
RPL35P1	1.02651	0.811625	1.2983	0.827155	Kim_OS
MTRNR2L11	1.0041	0.984871	1.02371	0.678323	Kim_OS
ADH5P3	0.46329	0.020449	10.4962	0.628905	Kim_OS
GREM2	1.06385	0.827888	1.36706	0.628579	Kim_OS
HNRNPA1P42	0.0685462	2.08216e-05	225.659	0.516597	Kim_OS
MAP1LC3C	0.848631	0.497757	1.44684	0.546531	Kim_OS
TFB2M	0.993517	0.914122	1.07981	0.878352	Kim_OS
SCCPDH	0.989953	0.967474	1.01295	0.388884	Kim_OS
ZNF670	0.768622	0.400282	1.47591	0.429207	Kim_OS
MIR3916	0.245121	5.32372e-07	112861	0.83263	Kim_OS
RNA5SP82	3.82018	1.01258	14.4124	0.0478814	Kim_OS
OR2G3	0.306044	8.0315e-05	1166.19	0.77837	Kim_OS
TRIM58	2.42123	0.812378	7.21631	0.112504	Kim_OS
OR2W3	0.742116	0.187177	2.94234	0.671292	Kim_OS
LYPD8	0.665566	0.160417	2.76143	0.574938	Kim_OS
MIR3124	1.11809	0.860847	1.4522	0.402741	Kim_OS
RPL23AP25	0.502123	0.186033	1.35528	0.173871	Kim_OS
PFKP-DT	0.346721	0.065482	1.83586	0.212919	Kim_OS
AKR1C5P	1.05784	0.227452	4.91984	0.94284	Kim_OS
ARL4AP3	0.0203825	7.19621e-06	57.7313	0.337095	Kim_OS
UCN3	1.19183	1.06794	1.33009	0.00172591	Kim_OS
CALML5	0.893903	0.620691	1.28738	0.546739	Kim_OS
LINC02656	0.378406	0.0254623	5.62364	0.480341	Kim_OS
TAF3	1.28241	0.657974	2.49944	0.465053	Kim_OS
RNA5SP300	0.381756	0.00216675	67.2609	0.715144	Kim_OS
RNU6-6P	1.8793	1.05573	3.34534	0.0320107	Kim_OS
SUV39H2-DT	1.29504	0.799745	2.09707	0.293122	Kim_OS
DCLRE1CP1	0.389949	0.0506333	3.00317	0.365907	Kim_OS
RPP38-DT	1.24445	0.041528	37.2917	0.899682	Kim_OS
PPIAP30	0.617358	0.154036	2.4743	0.49592	Kim_OS
PRPF38AP2	1.35955e-18	6.151e-48	3.005e+11	0.232736	Kim_OS
STAM-AS1	0.972066	0.274796	3.4386	0.964942	Kim_OS
TMEM236	1.10116	0.548241	2.2117	0.786536	Kim_OS
MRC1	1.01584	0.985884	1.04671	0.303419	Kim_OS
ARL5B	1.05039	0.918289	1.2015	0.473421	Kim_OS
HMGN1P20	0.00474582	4.48309e-11	502396	0.570348	Kim_OS
RNU6-1212P	0.0584031	0	#NUM!	0.997836	Kim_OS
RNU6-15P	1.39838	0.557306	3.50877	0.47499	Kim_OS
MIR1915HG	1.30638	0.835216	2.04335	0.241595	Kim_OS
YWHAZP3	0.772066	0.56275	1.05924	0.108873	Kim_OS
OTUD1	1.15496	1.01531	1.31381	0.0284503	Kim_OS
RNU6-632P	0.0322759	0	#NUM!	0.997836	Kim_OS
PTCHD3	1.11385	0.601978	2.06097	0.731282	Kim_OS
RN7SKP132	0.0708056	0	#NUM!	0.997836	Kim_OS
RPL21P93	0.782461	0.610853	1.00228	0.0521446	Kim_OS
MIR604	0.938174	0.568591	1.54799	0.802756	Kim_OS
CKS1BP2	0.734541	0.47612	1.13322	0.163135	Kim_OS
SPTLC1P1	0.979062	0.541197	1.77119	0.944225	Kim_OS
MACORIS	0.903049	0.632429	1.28947	0.574722	Kim_OS
RPS4XP11	0.41041	0.121554	1.3857	0.15142	Kim_OS
PPIAP31	0.972136	0.908229	1.04054	0.415331	Kim_OS
RPS24P13	4.05357e-15	1.20566e-33	13628.6	0.127866	Kim_OS
C1DP1	0.0634979	0.00647514	0.622687	0.0179503	Kim_OS
AK3P5	0.774214	0.39038	1.53545	0.463859	Kim_OS
RPS12P16	1.82403e-69	0	#NUM!	0.994032	Kim_OS
FZD8	1.26952	1.05086	1.53366	0.0133466	Kim_OS
NAMPTP1	0.972066	0.863966	1.09369	0.637627	Kim_OS
ARL6IP1P2	0.49165	0.0329721	7.33104	0.606561	Kim_OS
RNU6-811P	0.084354	0	#NUM!	0.997836	Kim_OS
EIF3LP3	0.720974	0.256686	2.02506	0.534684	Kim_OS
PLD5P1	2.3855	0.308759	18.4305	0.404609	Kim_OS
IGKV1OR10-1	1.02049	0.807645	1.28942	0.865057	Kim_OS
EIF3LP2	0.445102	0.0701104	2.82577	0.39068	Kim_OS
BMS1	1.02191	0.853909	1.22295	0.813063	Kim_OS
CSGALNACT2-DT	2.55636	0.403712	16.1873	0.318898	Kim_OS
CSGALNACT2	1.03128	0.9381	1.13372	0.523807	Kim_OS
SNORD3J	4.16572e-190	0	#NUM!	0.985756	Kim_OS
CAP1P2	0.766983	0.0467666	12.5787	0.852539	Kim_OS
ZNF32-AS1	0.794978	0.384223	1.64485	0.536254	Kim_OS
ZNF32-AS2	1.81989	0.781642	4.23724	0.164945	Kim_OS
HNRNPA3P1	0.779405	0.148616	4.08754	0.768175	Kim_OS
ZNF22-AS1	1.29106	0.602763	2.76535	0.510953	Kim_OS
ZNF22	1.02201	0.955699	1.09292	0.524753	Kim_OS
AGAP10P	0.985189	0.866215	1.1205	0.82024	Kim_OS
TIMM23	0.982967	0.945891	1.0215	0.381153	Kim_OS
AGAP7P	0.987999	0.908059	1.07498	0.779116	Kim_OS
AGAP14P	0.998235	0.925867	1.07626	0.9633	Kim_OS
LINC00842	0.93914	0.385241	2.28943	0.890155	Kim_OS
HNRNPA1P33	1.07561	0.906634	1.27607	0.403221	Kim_OS
LINC02637	1.97444	0.680821	5.72604	0.210475	Kim_OS
RHEBP1	1.14922	0.75328	1.75329	0.518689	Kim_OS
RNA5SP311	0.780471	0.341893	1.78166	0.556161	Kim_OS
AGAP13P	0.99606	0.954696	1.03922	0.855232	Kim_OS
FRMPD2B	0.951021	0.669656	1.3506	0.779014	Kim_OS
GDF10	1.07618	0.981768	1.17967	0.11707	Kim_OS
AGAP9	0.995295	0.968598	1.02273	0.733886	Kim_OS
RNA5SP312	10.4198	1.99673	54.375	0.00543111	Kim_OS
CTSLP2	1.59916	0.873684	2.92706	0.127971	Kim_OS
SHLD2P3	0.844226	0.329392	2.16373	0.724361	Kim_OS
RHEBP2	0.914905	0.627549	1.33384	0.643823	Kim_OS
FAM25C	1.44103	1.04243	1.99204	0.0269998	Kim_OS
RNA5SP315	11.4214	2.13142	61.2029	0.00446145	Kim_OS
BMS1P7	0.969433	0.84012	1.11865	0.67084	Kim_OS
PTPN20CP	0.986685	0.84449	1.15282	0.865929	Kim_OS
DRGX	0.401125	0.0729262	2.20636	0.293631	Kim_OS
RPL21P89	0.538348	0.0117731	24.617	0.750864	Kim_OS
RNA5SP317	0.892633	0.520619	1.53047	0.679688	Kim_OS
DYNC1I2P1	1.19	0.355467	3.98376	0.777814	Kim_OS
CSTF2T	1.00455	0.886802	1.13793	0.943106	Kim_OS
THAP12P3	0.337571	0.0106884	10.6614	0.537575	Kim_OS
IPMK	1.31652	0.991794	1.74758	0.0570475	Kim_OS
FAM133CP	1.02933	0.67601	1.56731	0.89281	Kim_OS
RN7SL591P	0.0300807	0	#NUM!	0.997836	Kim_OS
ALDH7A1P4	0.306039	0	#NUM!	0.997836	Kim_OS
ADO	1.01179	0.863755	1.1852	0.884501	Kim_OS
TATDN1P1	0.345444	0.0386278	3.08926	0.341653	Kim_OS
MIR1296	0.38702	0.00246831	60.6831	0.712824	Kim_OS
JMJD1C-AS1	0.911409	0.119289	6.96349	0.928755	Kim_OS
MRPL35P2	1.09677	0.137755	8.7322	0.930463	Kim_OS
RPL7AP50	0.275554	0.0743117	1.02178	0.0538876	Kim_OS
DBF4P1	0.0992332	0.000226453	43.4847	0.456623	Kim_OS
AKR1B10P1	1.04419	0.994247	1.09665	0.0837629	Kim_OS
RPL12P8	0.382721	0.0629049	2.32853	0.297175	Kim_OS
RPS3AP38	5.26313	0.458938	60.3579	0.182126	Kim_OS
RPL26P27	0.605301	0.113939	3.21566	0.555743	Kim_OS
TMEM14DP	0.340891	0.0486981	2.38627	0.278384	Kim_OS
TET1	1.32126	0.628181	2.77904	0.462717	Kim_OS
COX20P1	0.444541	0.0741094	2.66656	0.375107	Kim_OS
SNORD98	0.688187	0.076903	6.15842	0.73822	Kim_OS
MED28P1	0.0189525	3.7429e-06	95.9679	0.362161	Kim_OS
NEUROG3	1.14036	0.776124	1.67553	0.503487	Kim_OS
RPL5P26	0.384054	2.70299e-05	5456.82	0.844482	Kim_OS
CALM2P2	0.886538	0.632073	1.24345	0.485372	Kim_OS
NPFFR1	0.3472	0.0213988	5.63338	0.456843	Kim_OS
EIF4EBP2	1.0426	1.00272	1.08407	0.0360187	Kim_OS
PALD1	1.06076	0.868422	1.29568	0.563376	Kim_OS
CHST3	1.13571	0.910475	1.41667	0.259161	Kim_OS
NPM1P24	0.789497	0.62163	1.0027	0.0526369	Kim_OS
PLA2G12B	1.04487	0.968715	1.127	0.255654	Kim_OS
RPL17P50	0.911312	0.406857	2.04123	0.821424	Kim_OS
SNORA11F	1.26268	0.975674	1.63411	0.0762644	Kim_OS
RPL26P6	0.360732	0.013169	9.88138	0.546042	Kim_OS
MYOZ1	0.989762	0.950493	1.03065	0.618321	Kim_OS
BMS1P4-AGAP5	0.93722	0.620648	1.41527	0.757833	Kim_OS
DUSP8P5	1.14215	0.784087	1.66374	0.488583	Kim_OS
C10orf55	1.07334	0.828836	1.38998	0.591526	Kim_OS
RPSAP6	0.624145	0.175122	2.22449	0.46726	Kim_OS
DUSP29	3.76759e-05	7.31653e-17	1.94009e+07	0.45909	Kim_OS
HMGA1P5	1.39755	0.373171	5.23391	0.619306	Kim_OS
ZNF503	0.981647	0.88247	1.09197	0.733206	Kim_OS
RNU6-673P	0.117026	0	#NUM!	0.997836	Kim_OS
ATP5MC1P8	0.0472911	0	#NUM!	0.997836	Kim_OS
IMPDH1P5	0.980002	0.303978	3.15945	0.973019	Kim_OS
EIF5AL1	0.0834643	0.00799154	0.871708	0.0380171	Kim_OS
BEND3P3	1.7379	0.508395	5.94083	0.378176	Kim_OS
C1DP4	0.373627	1.99404e-05	7000.71	0.844508	Kim_OS
EIF5AP4	0.92237	0.846063	1.00556	0.0666335	Kim_OS
RNU1-65P	0.11441	0	#NUM!	0.997836	Kim_OS
GHITM	1.00595	0.993023	1.01905	0.368679	Kim_OS
RPS3AP5	0.863829	0.642628	1.16117	0.332103	Kim_OS
AGAP11	1.09926	0.78163	1.54596	0.586497	Kim_OS
FAM25A	1.15726	0.935078	1.43223	0.179331	Kim_OS
RNU6-529P	2.30618	0.322391	16.497	0.405207	Kim_OS
RN7SL733P	0.649799	0.0376932	11.202	0.766651	Kim_OS
KLLN	0.842985	0.0675989	10.5123	0.894454	Kim_OS
RPL11P3	0.360414	0.0133082	9.76082	0.544309	Kim_OS
CH25H	1.60473	1.13424	2.27039	0.00755279	Kim_OS
ANKRD1	0.98439	0.937567	1.03355	0.526894	Kim_OS
NUDT9P1	0.805519	0.35124	1.84735	0.609572	Kim_OS
RPS27P1	0.301906	7.52227e-05	1211.7	0.777254	Kim_OS
PPP1R3C	0.991633	0.945349	1.04018	0.730434	Kim_OS
TNKS2	1.08117	0.958538	1.21948	0.203892	Kim_OS
SRP9P1	0.985219	0.959883	1.01122	0.262592	Kim_OS
FGFBP3	0.674584	0.221745	2.0522	0.488001	Kim_OS
NHP2P1	0.382225	0.0278919	5.23793	0.471463	Kim_OS
RPL11P4	2.87255e-203	0	#NUM!	0.987072	Kim_OS
EIF2S2P3	0.53776	0.0758798	3.81111	0.534678	Kim_OS
RPL7AP52	0.724981	0.249307	2.10824	0.554851	Kim_OS
MTND4P20	1.45807	1.11918	1.89957	0.0052014	Kim_OS
NPM1P26	1.03669	0.635662	1.69073	0.885181	Kim_OS
RPL13AP5	0.989853	0.94734	1.03428	0.648872	Kim_OS
FRAT2	1.0196	0.958922	1.08411	0.535271	Kim_OS
UBTD1	1.00125	0.894564	1.12065	0.982722	Kim_OS
PI4K2A	1.16378	0.921471	1.4698	0.202894	Kim_OS
AVPI1	0.977676	0.925624	1.03266	0.418642	Kim_OS
SFRP5	1.01265	0.976872	1.04973	0.493453	Kim_OS
LOXL4	1.06142	0.930729	1.21047	0.373917	Kim_OS
MIR4685	0.959326	0.136368	6.7487	0.966724	Kim_OS
SNORA12	1.00026	0.955478	1.04714	0.991096	Kim_OS
PHBP9	3.23715	0.507061	20.6664	0.214254	Kim_OS
SCD	0.995793	0.985617	1.00607	0.421131	Kim_OS
WNT8B	0.155438	0.00583041	4.14395	0.26645	Kim_OS
KCNIP2-AS1	0.314469	0.0165507	5.97503	0.441262	Kim_OS
HPS6	0.947517	0.774957	1.1585	0.599177	Kim_OS
ELOVL3	0.399161	0.160088	0.995262	0.0488208	Kim_OS
MIR146B	0.784815	0.28104	2.19163	0.643759	Kim_OS
C10orf95	0.855653	0.345322	2.12017	0.736324	Kim_OS
ARL3	0.894753	0.716516	1.11733	0.326512	Kim_OS
RNU6-1231P	0.555731	0.0196033	15.7544	0.730648	Kim_OS
BORCS7-ASMT	0.723975	0.256531	2.04318	0.541743	Kim_OS
ST13P13	0.0445257	4.26652e-07	4646.74	0.597653	Kim_OS
INA	0.957805	0.80475	1.13997	0.627466	Kim_OS
TAF5	1.03605	0.504762	2.12655	0.923095	Kim_OS
CALHM1	1.1709	0.657839	2.08411	0.59173	Kim_OS
CALHM3	0.995402	0.633986	1.56285	0.984026	Kim_OS
MIR936	1.18543	0.72611	1.93529	0.496391	Kim_OS
MIR4482	2.44123	0.677573	8.79551	0.172327	Kim_OS
CFAP58-DT	0.907843	0.530508	1.55356	0.724293	Kim_OS
YWHAZP5	0.951258	0.745251	1.21421	0.688208	Kim_OS
MAPKAPK5P1	0.0231267	0	#NUM!	0.997836	Kim_OS
PHB2P1	0.0249415	0	#NUM!	0.997836	Kim_OS
RNU4-5P	0.516043	0.0186967	14.2432	0.695938	Kim_OS
PDCD4-AS1	1.11057	0.77985	1.58155	0.560953	Kim_OS
RPL13AP6	0.829321	0.563316	1.22094	0.342932	Kim_OS
ADRA2A	1.17217	1.06613	1.28874	0.00102434	Kim_OS
ADRB1	0.528401	0.13716	2.03564	0.353925	Kim_OS
PPIAP19	0.833236	0.48504	1.43139	0.508712	Kim_OS
RPL15P13	2.62285e-12	2.179e-33	3.15711e+09	0.281585	Kim_OS
SNRPGP6	0.396168	9.81613e-292	1.59889e+290	0.997836	Kim_OS
LDHAP5	0.222686	0.0193154	2.56734	0.228553	Kim_OS
SNORA19	0.723886	0.123421	4.24571	0.720346	Kim_OS
GRK5-IT1	0.719601	0.183278	2.82536	0.637244	Kim_OS
TXNP1	0.0345143	0	#NUM!	0.997836	Kim_OS
RN7SL846P	0.465245	0.0153251	14.1241	0.660362	Kim_OS
RPL21P16	0.993107	0.987363	0.998884	0.0194298	Kim_OS
RPL19P16	0.488468	0.156248	1.52707	0.217947	Kim_OS
RN7SKP167	2.37956e-07	3.50431e-24	1.61581e+10	0.440551	Kim_OS
ABRAXAS2	1.08744	0.89386	1.32294	0.401969	Kim_OS
CLRN3	1.00655	0.985668	1.02788	0.54144	Kim_OS
CTAGE7P	0.765269	0.345676	1.69418	0.509394	Kim_OS
VENTX	1.2677	0.41371	3.88452	0.678012	Kim_OS
ZNF511-PRAP1	0.936299	0.729491	1.20174	0.605244	Kim_OS
BANF1P2	0.301437	0.0390042	2.3296	0.250395	Kim_OS
ECHS1	0.997461	0.983079	1.01205	0.731483	Kim_OS
SPRN	2.8471	0.215443	37.6247	0.426945	Kim_OS
AGGF1P2	0.845392	0.0967876	7.38407	0.879274	Kim_OS
DUX4L13	0.265535	0.0111534	6.32174	0.412301	Kim_OS
RPL23AP60	0.839225	0.369654	1.90529	0.675223	Kim_OS
OR4F2P	0.540126	0.0281866	10.3502	0.682667	Kim_OS
RNU6-447P	0.0161232	6.33933e-10	410069	0.635195	Kim_OS
LRRC56	1.01947	0.748194	1.3891	0.902769	Kim_OS
MIR210	1.36763	0.773129	2.41929	0.282015	Kim_OS
SCT	1.07374	0.771238	1.49488	0.673466	Kim_OS
SNORA52	0.992383	0.941555	1.04595	0.775605	Kim_OS
MUC5AC	1.0029	1.00051	1.00528	0.0171184	Kim_OS
TOLLIP-AS1	0.901959	0.49376	1.64762	0.737129	Kim_OS
KRTAP5-1	0.932208	0.73221	1.18684	0.568851	Kim_OS
KRTAP5-2	1.17078	0.495182	2.76812	0.719502	Kim_OS
KRTAP5-5	1.0256	0.946536	1.11127	0.536877	Kim_OS
KRTAP5-6	0.621298	0.132126	2.92153	0.546784	Kim_OS
PRR33	0.906662	0.502386	1.63626	0.744965	Kim_OS
MRPL23-AS1	1.09578	0.791376	1.51728	0.581736	Kim_OS
ASCL2	0.990084	0.948667	1.03331	0.647606	Kim_OS
PHLDA2	0.989875	0.970069	1.01008	0.32369	Kim_OS
SNORA54	0.992759	0.966893	1.01932	0.589498	Kim_OS
FAM86GP	0.583169	0.120602	2.81989	0.502428	Kim_OS
STIM1-AS1	1.54352	0.34454	6.91485	0.570501	Kim_OS
PPIAP40	0.639827	0.234703	1.74424	0.382814	Kim_OS
OR52B3P	0.306678	0.000166033	566.461	0.758081	Kim_OS
KRT8P49	0.99084	0.462397	2.12321	0.981119	Kim_OS
OR51P1P	0.422034	0.00116184	153.302	0.774254	Kim_OS
OR51B8P	6.83856e-136	0	#NUM!	0.990302	Kim_OS
OR52Q1P	3.81976e-281	0	#NUM!	0.987045	Kim_OS
OR56B4	0.546147	0.0783191	3.80848	0.541576	Kim_OS
OR5P2	0.51942	0.0616883	4.37355	0.54679	Kim_OS
SNORA3B	0.916564	0.744078	1.12903	0.412762	Kim_OS
PRR13P2	0.534809	0.0598247	4.78099	0.575492	Kim_OS
SNORA23	0.995196	0.96009	1.03159	0.792707	Kim_OS
RPL23AP65	0.643925	0.211658	1.95901	0.438102	Kim_OS
RN7SKP50	0.0493609	0	#NUM!	0.997836	Kim_OS
MTRNR2L8	0.909479	0.457456	1.80816	0.786684	Kim_OS
SNORD97	1.00518	0.84384	1.19737	0.953856	Kim_OS
CSNK2A3	0.94257	0.529055	1.67929	0.840915	Kim_OS
RASSF10-DT	1.2702	0.822923	1.9606	0.280159	Kim_OS
RASSF10	1.05271	0.893976	1.23962	0.537913	Kim_OS
SNORD14A	0.752009	0.541626	1.04411	0.0887238	Kim_OS
SAA4	1.02632	0.984873	1.06952	0.216733	Kim_OS
SAA2-SAA4	1.00023	0.967867	1.03368	0.989041	Kim_OS
RNA5SP333	1.5468	0.831454	2.87758	0.168455	Kim_OS
ST13P5	0.168235	0.00316634	8.93871	0.379217	Kim_OS
RNA5SP334	1.7187	0.83532	3.53627	0.141248	Kim_OS
YWHABP2	0.493863	0.0161147	15.1353	0.686202	Kim_OS
SRSF3P1	0.565601	0.082189	3.8923	0.562553	Kim_OS
NAV2-AS6	0.732782	0.157317	3.41331	0.692065	Kim_OS
DBX1	0.843896	0.503775	1.41365	0.519052	Kim_OS
FANCF	0.977753	0.726017	1.31677	0.882241	Kim_OS
LINC02726	0.00583714	4.58831e-09	7425.88	0.473252	Kim_OS
FIBIN	1.0294	0.949844	1.11563	0.480115	Kim_OS
HSP90AA2P	0.275168	0.0359911	2.10379	0.213744	Kim_OS
HNRNPA3P9	0.465427	0.0489683	4.42373	0.505612	Kim_OS
PRRG4	1.02386	0.858081	1.22166	0.793617	Kim_OS
PIGCP1	1.59562	0.875236	2.90892	0.127252	Kim_OS
LINC00294	1.07269	0.644619	1.78502	0.787126	Kim_OS
MMADHCP2	0.487088	0.0784247	3.02525	0.440142	Kim_OS
CD44-AS1	1.21283	0.778805	1.88875	0.393216	Kim_OS
RPL23AP63	1.10655	0.687618	1.78073	0.676599	Kim_OS
SEC14L1P1	0.927319	0.195176	4.40588	0.924393	Kim_OS
ALX4	0.61699	0.141755	2.68546	0.519882	Kim_OS
LINC02716	0.868797	0.424937	1.77628	0.699905	Kim_OS
LINC02489	0.854381	0.594427	1.22802	0.395182	Kim_OS
SNORD67	0.991484	0.879193	1.11812	0.889091	Kim_OS
FAM180B	0.9489	0.806437	1.11653	0.527426	Kim_OS
OR4A48P	0.0405716	0	#NUM!	0.997836	Kim_OS
UBTFL7	1.22058e-08	2.46651e-29	6.0402e+12	0.45357	Kim_OS
CBX3P8	0.0501183	0	#NUM!	0.997836	Kim_OS
OR5W2	0.380398	0.000385682	375.187	0.783479	Kim_OS
OR8L1P	0.0773689	0	#NUM!	0.997836	Kim_OS
OR5M11	0.403105	0.00681442	23.8456	0.662518	Kim_OS
RNA5SP341	5.43425e-64	0	#NUM!	0.993961	Kim_OS
PPIAP42	1.02292	0.772403	1.35468	0.874382	Kim_OS
ZFP91	1.11765	0.994596	1.25593	0.0616339	Kim_OS
CNTF	3.57443	0.325027	39.3091	0.297748	Kim_OS
MPEG1	1.02675	0.97191	1.08469	0.345862	Kim_OS
OR10V2P	0.585966	0.104799	3.27633	0.542768	Kim_OS
FABP5P7	0.970873	0.936778	1.00621	0.105101	Kim_OS
MS4A10	1.38924	1.0253	1.88236	0.0339067	Kim_OS
PTGDR2	1.25217	1.01471	1.54519	0.0360715	Kim_OS
RN7SL23P	2.49874	0.313467	19.9182	0.387223	Kim_OS
LRRC10B	0.656787	0.264208	1.63269	0.365555	Kim_OS
MIR6746	3.43082	0.543317	21.6641	0.189812	Kim_OS
SCGB2A1	1.03102	0.994435	1.06895	0.097475	Kim_OS
SCGB1D2	1.09386	0.850644	1.40662	0.484418	Kim_OS
NPM1P35	0.00664475	1.186e-14	3.72281e+09	0.716402	Kim_OS
RCC2P6	1.65587	0.453188	6.05025	0.445562	Kim_OS
INTS5	1.08692	0.886507	1.33265	0.422831	Kim_OS
SNORA57	0.977967	0.855809	1.11756	0.743469	Kim_OS
LRRN4CL	0.945052	0.786465	1.13562	0.546502	Kim_OS
HNRNPUL2-BSCL2	0.971784	0.890026	1.06105	0.523258	Kim_OS
GNG3	0.694152	0.216444	2.2262	0.539226	Kim_OS
MIR6514	0.360277	0.0560276	2.31671	0.282306	Kim_OS
RNU6-118P	2.68747	0.394994	18.2851	0.312256	Kim_OS
TEX54	0.559443	0.088234	3.54712	0.537661	Kim_OS
RNU2-2P	0.91409	0.643851	1.29775	0.615417	Kim_OS
SNORD26	0.783893	0.375959	1.63445	0.516041	Kim_OS
PLAAT2	1.00328	0.996523	1.01008	0.342384	Kim_OS
COX8A	1.00009	0.994278	1.00593	0.976447	Kim_OS
SF1-DT	0.745085	0.221931	2.50146	0.633936	Kim_OS
MIR194-2HG	1.20653	0.86501	1.68288	0.268803	Kim_OS
MIR6749	0.62497	0.131321	2.9743	0.554826	Kim_OS
ARL2-SNX15	0.958267	0.683039	1.3444	0.805082	Kim_OS
HIGD1AP10	0.0819768	2.34962e-08	286011	0.744863	Kim_OS
SPDYC	0.998386	0.803805	1.24007	0.988349	Kim_OS
TIGD3	0.61152	0.126995	2.94465	0.539703	Kim_OS
MIR4690	2.56297	1.071	6.13337	0.0345128	Kim_OS
MIR4489	1.16758	0.284364	4.79401	0.829772	Kim_OS
AP5B1	1.05226	0.780169	1.41926	0.738584	Kim_OS
CCDC85B	0.991041	0.971306	1.01118	0.380537	Kim_OS
CST6	1.1224	1.02849	1.22488	0.00959688	Kim_OS
TMEM151A	1.16794	0.8167	1.67023	0.395016	Kim_OS
CD248	1.00234	0.974257	1.03123	0.872061	Kim_OS
B4GAT1	1.0016	0.935073	1.07287	0.963581	Kim_OS
CCDC87	0.64253	0.121741	3.39116	0.602248	Kim_OS
PTPRCAP	0.980458	0.944902	1.01735	0.295018	Kim_OS
MIR6752	0.699999	0.0754414	6.49508	0.753668	Kim_OS
TBX10	1.03758	0.940467	1.14472	0.461858	Kim_OS
RPL37P2	0.296394	0.0134096	6.55125	0.44135	Kim_OS
UNC93B5	0.735389	0.433318	1.24804	0.254736	Kim_OS
MIR6753	1.19474	0.505252	2.82514	0.685321	Kim_OS
LINC02701	1.04192	0.542264	2.00196	0.901919	Kim_OS
IFITM9P	0.717329	0.232981	2.20859	0.562582	Kim_OS
FGF19	1.08632	0.935845	1.26099	0.276432	Kim_OS
FADD	1.00305	0.953759	1.05489	0.905708	Kim_OS
KRTAP5-14P	0.165979	0	#NUM!	0.997836	Kim_OS
DEFB131B	0.873408	0.379826	2.0084	0.750038	Kim_OS
OR7E128P	1.20122	0.460102	3.1361	0.708075	Kim_OS
OR7E126P	0.99558	0.843891	1.17454	0.958111	Kim_OS
PDE2A-AS2	1.36852	0.315013	5.94527	0.675495	Kim_OS
MIR139	0.036711	0	#NUM!	0.997836	Kim_OS
HMGN2P38	0.956674	0.474016	1.93079	0.901612	Kim_OS
ARPC3P4	1.68976	0.359316	7.94646	0.506605	Kim_OS
RNU6-216P	1.11047	0.387921	3.17886	0.845181	Kim_OS
TPBGL	1.49648	0.590535	3.79222	0.395491	Kim_OS
SNORD15A	0.352144	0.0362281	3.4229	0.368386	Kim_OS
SNORD15B	0.99957	0.997148	1.002	0.728517	Kim_OS
OMP	1.12303	0.476399	2.64734	0.790862	Kim_OS
FTH1P16	0.982012	0.748247	1.28881	0.895889	Kim_OS
THRSP	1.08265	0.804242	1.45743	0.600574	Kim_OS
MTND4LP18	0.0484171	0	#NUM!	0.997836	Kim_OS
RPS28P7	0.942527	0.844357	1.05211	0.291535	Kim_OS
FAM181B	0.40975	0.036474	4.60314	0.469732	Kim_OS
C1DP5	0.632571	0.105366	3.79769	0.61652	Kim_OS
RNU6-1292P	0.0771252	0	#NUM!	0.997836	Kim_OS
CCDC89	1.33388	0.560659	3.17347	0.514744	Kim_OS
RNU6-560P	0.103272	0	#NUM!	0.997836	Kim_OS
FZD4	1.09103	0.986246	1.20695	0.090809	Kim_OS
TUBAP2	1.05235	0.772614	1.43338	0.746189	Kim_OS
TUBB4BP4	2.29633e-60	0	#NUM!	0.994531	Kim_OS
SRP14P2	0.0792095	0.00623547	1.0062	0.0505598	Kim_OS
SCARNA9	0.989858	0.930244	1.05329	0.747707	Kim_OS
SNORD6	0.837828	0.539337	1.30152	0.431085	Kim_OS
SNORA1	1.06004	0.677356	1.65894	0.798589	Kim_OS
SNORA8	1.00381	0.958867	1.05087	0.870606	Kim_OS
SNORA18	0.965847	0.76745	1.21553	0.767072	Kim_OS
SNORA40	0.953727	0.621506	1.46353	0.82833	Kim_OS
ARPC3P3	1.47093	0.566232	3.82111	0.428202	Kim_OS
FUT4	1.04535	0.952663	1.14706	0.349112	Kim_OS
ENDOD1	1.04094	0.905154	1.1971	0.573662	Kim_OS
RPL32P25	3.79518e-08	1.33708e-34	1.07723e+19	0.582443	Kim_OS
LINC02553	0.0299783	0	#NUM!	0.997836	Kim_OS
RNA5SP347	0.126214	0	#NUM!	0.997836	Kim_OS
MMP12	0.997239	0.991505	1.00301	0.347373	Kim_OS
RAB39A	0.988343	0.757068	1.29027	0.931298	Kim_OS
FDX1	0.995256	0.886092	1.11787	0.936063	Kim_OS
RNU2-60P	0.248943	0	#NUM!	0.997836	Kim_OS
RPL37AP8	3.42876e-07	4.47e-13	0.263006	0.0313072	Kim_OS
HSPB2	0.989015	0.939458	1.04119	0.673669	Kim_OS
PPIHP1	0.585836	0.114158	3.0064	0.521644	Kim_OS
NXPE2	0.4778	0.0647896	3.52361	0.468768	Kim_OS
APOA4	1.01897	1.00773	1.03034	0.000898013	Kim_OS
RPL5P30	0.923984	0.030993	27.5464	0.963595	Kim_OS
CXCR5	0.510389	0.0661142	3.94011	0.51893	Kim_OS
RPL23AP64	1.0478	0.773869	1.41869	0.762665	Kim_OS
VPS11-DT	1.45344	0.467222	4.5214	0.518414	Kim_OS
RNF26	1.00507	0.923497	1.09386	0.906698	Kim_OS
BMPR1AP2	0.619338	0.13206	2.90459	0.543435	Kim_OS
RPL34P23	0.00659911	3.44799e-12	1.26301e+07	0.645203	Kim_OS
SNORD14E	1.03895	0.662832	1.62849	0.867661	Kim_OS
NAP1L1P1	1.35861	0.359864	5.12919	0.651175	Kim_OS
DNAJB6P1	0.865785	0.708846	1.05747	0.157844	Kim_OS
SENCR	2.12264	0.400575	11.2478	0.376339	Kim_OS
ELOBP2	0.00263313	1.13195e-11	612520	0.545659	Kim_OS
ADAMTS15	1.44574	1.08671	1.92338	0.0113773	Kim_OS
PTP4A2P2	0.864881	0.173621	4.30834	0.85936	Kim_OS
LINC02697	0.000301871	7.85445e-20	1.16018e+12	0.657979	Kim_OS
WASH8P	0.987347	0.948776	1.02749	0.531099	Kim_OS
LINC00942	0.952701	0.81755	1.11019	0.534757	Kim_OS
CACNA1C-AS2	1.25369	0.763557	2.05843	0.371507	Kim_OS
LINC02417	1.06079	0.651336	1.72763	0.812554	Kim_OS
HSPA8P5	0.983247	0.790717	1.22266	0.879225	Kim_OS
GAU1	0.621349	0.316476	1.21992	0.16683	Kim_OS
KCNA6	0.67664	0.232369	1.97032	0.473805	Kim_OS
KCNA5	0.0300934	0.000178731	5.0669	0.1804	Kim_OS
SCARNA10	0.999997	0.998223	1.00177	0.99694	Kim_OS
SCARNA11	0.982559	0.805204	1.19898	0.862462	Kim_OS
MIR200CHG	0.938365	0.829296	1.06178	0.312925	Kim_OS
MIR141	1.62095	0.619432	4.24177	0.325056	Kim_OS
SCARNA12	0.99001	0.921315	1.06383	0.784355	Kim_OS
RNU6-485P	2.65196	0.628312	11.1933	0.18436	Kim_OS
GDF3	0.436134	0.0681577	2.79078	0.380907	Kim_OS
DPPA3	0.764778	0.346336	1.68878	0.507015	Kim_OS
POU5F1P3	1.049	0.683307	1.6104	0.826859	Kim_OS
ALG1L10P	0.904052	0.587115	1.39208	0.646959	Kim_OS
RPS3AP43	4.58937e-05	8.23635e-13	2557.24	0.272335	Kim_OS
CLEC6A	0.706105	0.174886	2.85091	0.625051	Kim_OS
VDAC2P2	4.6704e-05	3.62668e-20	6.01448e+10	0.574288	Kim_OS
KRT17P8	0.861215	0.39959	1.85613	0.702945	Kim_OS
TPT1P12	1.47651	1.11695	1.95181	0.00620535	Kim_OS
MIR1244-3	0.982943	0.929099	1.03991	0.549475	Kim_OS
PTMAP4	0.556616	0.343384	0.902258	0.0174391	Kim_OS
DDX12P	0.988778	0.877797	1.11379	0.852607	Kim_OS
KLRB1	1.0209	0.933916	1.11599	0.648897	Kim_OS
NPM1P7	0.79562	0.231912	2.72953	0.71623	Kim_OS
KLRC4	1.25851	0.293676	5.39316	0.756803	Kim_OS
TAS2R15P	0.821023	0.0853897	7.89415	0.864403	Kim_OS
TAS2R50	0.625659	0.154048	2.54108	0.511955	Kim_OS
TAS2R20	0.357382	0.0512957	2.48991	0.298852	Kim_OS
TAS2R19	0.631542	0.181233	2.20073	0.470565	Kim_OS
TAS2R31	0.819666	0.426399	1.57565	0.550915	Kim_OS
TAS2R46	0.79783	0.353031	1.80305	0.587174	Kim_OS
TAS2R43	0.980626	0.695439	1.38276	0.911154	Kim_OS
TAS2R30	0.939759	0.571588	1.54508	0.806518	Kim_OS
SMIM10L1	1.04609	0.86782	1.26098	0.636419	Kim_OS
PTMAP9	0.458252	0.184384	1.1389	0.0929667	Kim_OS
MIR1244-4	0.974311	0.877776	1.08146	0.624947	Kim_OS
RPL23AP66	0.628368	0.226606	1.74244	0.371923	Kim_OS
LOH12CR2	0.844118	0.557515	1.27806	0.423293	Kim_OS
RPL13AP20	0.966815	0.833369	1.12163	0.656087	Kim_OS
MRPS18CP4	0.451597	0.0184768	11.0376	0.625923	Kim_OS
SUPT16HP1	0.214252	0.00681099	6.73969	0.381261	Kim_OS
EEF1A1P16	0.31883	0.021223	4.78974	0.408318	Kim_OS
RNU6-837P	0.042254	0	#NUM!	0.997836	Kim_OS
RPL7P6	0.288556	0.0131576	6.32825	0.430182	Kim_OS
RN7SL67P	0.783802	0.348736	1.76163	0.555488	Kim_OS
EEF1A1P4	0.814664	0.375764	1.76621	0.603632	Kim_OS
SLCO1B1	0.963552	0.738455	1.25726	0.784464	Kim_OS
GYS2	1.08293	0.539096	2.17539	0.822857	Kim_OS
CENPUP2	0.418739	0.00542637	32.313	0.694627	Kim_OS
TDGP1	0.0892419	0.000617096	12.9058	0.341021	Kim_OS
ARNTL2-AS1	0.716073	0.236921	2.16427	0.553977	Kim_OS
REP15	1.0136	1.00026	1.02712	0.0457105	Kim_OS
HMGB1P49	1.06492	0.0369658	30.6783	0.970739	Kim_OS
LINC02387	0.819874	0.219493	3.06249	0.767706	Kim_OS
AK4P3	0.996194	0.75411	1.31599	0.978583	Kim_OS
STMN1P1	4.5936	0.188346	112.034	0.349503	Kim_OS
IFITM3P2	0.415875	0.0994391	1.73928	0.229433	Kim_OS
H3-5	1.39614	0.109554	17.792	0.797185	Kim_OS
RNU6-1069P	1.09736e-46	0	#NUM!	0.993155	Kim_OS
DUX4L27	2.6279	0.924541	7.46948	0.0698689	Kim_OS
CPNE8-AS1	1.66178	0.62812	4.39648	0.306233	Kim_OS
ABCD2	0.656141	0.123077	3.49799	0.621666	Kim_OS
RPS27P21	0.0669197	0.00123239	3.63379	0.18455	Kim_OS
LINC02461	1.3598	0.901749	2.05053	0.142513	Kim_OS
PPIAP45	0.22834	0.0223253	2.33543	0.213141	Kim_OS
LINC02416	0.432942	0.0406445	4.61167	0.487958	Kim_OS
CCDC184	2.24224	0.664798	7.56263	0.192995	Kim_OS
OR10AD1	0.629233	0.149566	2.64722	0.52742	Kim_OS
OR5BK1P	0.628875	0.135051	2.92841	0.554542	Kim_OS
SNORA2C	1.00077	0.9795	1.0225	0.944046	Kim_OS
SNORA2A	1.00008	0.848954	1.1781	0.999276	Kim_OS
MIR4701	4.33317	1.11445	16.8481	0.0343141	Kim_OS
RPL32P27	0.451239	0.0681547	2.98757	0.409303	Kim_OS
RNU6-940P	0.0943743	0	#NUM!	0.997836	Kim_OS
DDN	0.667844	0.143361	3.11113	0.607091	Kim_OS
DHH	0.708944	0.113328	4.43492	0.713092	Kim_OS
POLR2KP1	0.639748	0.155535	2.63142	0.535877	Kim_OS
PARK7P1	0.951681	0.198825	4.55525	0.950569	Kim_OS
PHBP19	0.986451	0.833613	1.16731	0.87381	Kim_OS
HNRNPA3P10	0.469761	0.0485631	4.54409	0.514062	Kim_OS
TMDD1	16.9519	1.19292	240.894	0.0365966	Kim_OS
FIGNL2	1.13892	0.888914	1.45924	0.303613	Kim_OS
RNU6-574P	1.62546	0.2877	9.18359	0.582423	Kim_OS
SMIM41	1.01289	0.369755	2.77466	0.980129	Kim_OS
KRT7-AS	1.22711	0.937632	1.60596	0.136	Kim_OS
KRT6B	0.952212	0.869472	1.04283	0.291065	Kim_OS
MIR6757	2.87252	0.983272	8.39174	0.0537157	Kim_OS
HIGD1AP1	0.128316	0.0136585	1.20548	0.0724214	Kim_OS
MYG1-AS1	1.05849	0.219539	5.1034	0.94354	Kim_OS
PCBP2-OT1	0.294288	0.0584482	1.48175	0.13803	Kim_OS
HOXC13	1.22943	0.616542	2.45157	0.5575	Kim_OS
HOXC12	1.03353	0.815341	1.31011	0.785161	Kim_OS
HOXC8	1.04303	0.719415	1.51222	0.82408	Kim_OS
HOXC5	0.599579	0.280448	1.28186	0.187014	Kim_OS
SCAT2	1.73391	0.75643	3.97451	0.19346	Kim_OS
NEUROD4	1.17287e-05	1.38333e-37	9.94422e+26	0.762133	Kim_OS
PHC1P1	1.15958	0.859024	1.56528	0.333431	Kim_OS
APOF	1.00574	0.890627	1.13573	0.926456	Kim_OS
SPRYD4	1.24322	0.819858	1.8852	0.305414	Kim_OS
HSPD1P4	0.611707	0.207735	1.80126	0.372406	Kim_OS
SNORD59A	1.52515	0.86237	2.69731	0.14679	Kim_OS
RN7SL809P	2.15488	0.130005	35.7179	0.592034	Kim_OS
ZBTB39	1.2	0.736125	1.95619	0.46463	Kim_OS
INHBC	1.13363	0.877775	1.46407	0.336517	Kim_OS
MIR616	1.05149	0.751297	1.47164	0.769714	Kim_OS
AGAP2-AS1	0.98343	0.885452	1.09225	0.755004	Kim_OS
RPS3P6	0.103294	0.00225415	4.73332	0.2447	Kim_OS
LINC01465	0.870966	0.108515	6.99056	0.896559	Kim_OS
MIRLET7I	1.09945	0.38142	3.16917	0.860669	Kim_OS
RPL14P1	0.935154	0.844068	1.03607	0.199747	Kim_OS
PABPC1P4	1.47964	0.54518	4.01579	0.441827	Kim_OS
RPL36AP41	0.357523	0.0160722	7.95307	0.515784	Kim_OS
LLPH-DT	0.797498	0.163187	3.89739	0.77984	Kim_OS
RBMS1P1	1.24257	0.3822	4.03969	0.71807	Kim_OS
IFNG	0.797482	0.59477	1.06928	0.130458	Kim_OS
IL26	0.509268	0.120567	2.15112	0.358648	Kim_OS
RPSAP12	0.925311	0.857581	0.99839	0.0453383	Kim_OS
RPL10P12	0.816332	0.31003	2.14946	0.681199	Kim_OS
ATP5PDP4	1.01118	0.793981	1.2878	0.928197	Kim_OS
KRT8P39	0.778215	0.198195	3.05567	0.719353	Kim_OS
PRELID2P1	0.464588	0.0599926	3.59782	0.462928	Kim_OS
LINC02821	0.597899	0.184237	1.94035	0.391815	Kim_OS
FAHD2P1	0.280394	0.0609542	1.28984	0.102451	Kim_OS
ATXN7L3B	1.02974	0.978998	1.0831	0.255689	Kim_OS
BBS10	1.14823	0.9655	1.36554	0.118062	Kim_OS
PPP1R12A-AS1	1.24118	0.275468	5.59244	0.778468	Kim_OS
SNRPGP20	0.126605	0	#NUM!	0.997836	Kim_OS
RNU7-106P	0.0854221	0	#NUM!	0.997836	Kim_OS
MYF6	0.899494	0.61403	1.31767	0.586598	Kim_OS
ALX1	1.21195	0.486493	3.01921	0.679771	Kim_OS
LINC02820	1.3673	0.81755	2.28673	0.233162	Kim_OS
RASSF9	1.34716	0.967251	1.87627	0.0779045	Kim_OS
CENPCP1	0.226174	0.00459986	11.1209	0.454502	Kim_OS
GALNT4	1.04731	1.00097	1.0958	0.0452788	Kim_OS
ATP2B1-AS1	1.37169	0.683979	2.75086	0.373382	Kim_OS
KERA	0.882501	0.568367	1.37026	0.577666	Kim_OS
LINC02391	1.20571	0.237618	6.11793	0.821401	Kim_OS
CLLU1-AS1	0.365534	0.0573066	2.33159	0.287093	Kim_OS
RPL41P5	0.991581	0.98296	1.00028	0.0577482	Kim_OS
RBMS2P1	0.843555	0.244523	2.9101	0.787718	Kim_OS
CEP83-DT	0.745094	0.177155	3.13378	0.688071	Kim_OS
SUCLG2P2	0.595653	0.110203	3.21953	0.547302	Kim_OS
MIR3685	1.02796	0.71826	1.4712	0.880156	Kim_OS
RNU6-36P	1.32552	0.998366	1.75987	0.0513368	Kim_OS
SNORA53	0.988006	0.952135	1.02523	0.522512	Kim_OS
RNY1P16	1.32678	0.385267	4.56915	0.654034	Kim_OS
RNU6-1183P	0.0726021	0	#NUM!	0.997836	Kim_OS
HSPE1P4	0.854161	0.588653	1.23942	0.40659	Kim_OS
PMCH	0.748224	0.209934	2.66674	0.65465	Kim_OS
ASCL1	1.00142	0.992902	1.01002	0.744314	Kim_OS
RNA5SP370	1.08922	0.397188	2.987	0.868126	Kim_OS
RPL18AP3	0.991024	0.97253	1.00987	0.348157	Kim_OS
EID3	1.2009	0.709717	2.03203	0.495105	Kim_OS
MIR3922	0.551832	0.0306482	9.93594	0.686876	Kim_OS
KCCAT198	0.513035	0.0535036	4.91938	0.562823	Kim_OS
ST13P3	0.370663	0.0226922	6.05454	0.486188	Kim_OS
USP30-AS1	0.831604	0.646753	1.06929	0.150528	Kim_OS
HMGA1P3	3.47759	0.820367	14.7418	0.0907844	Kim_OS
RPL31P49	0.177444	0.001704	18.4779	0.465702	Kim_OS
ATXN2-AS	0.83209	0.0491661	14.0823	0.898655	Kim_OS
PCNPP1	0.544864	0.10782	2.75345	0.462576	Kim_OS
RN7SKP71	0.977689	0.353482	2.70417	0.965328	Kim_OS
LHX5-AS1	0.761472	0.177308	3.27025	0.714008	Kim_OS
TESC-AS1	0.36933	0.0325963	4.18467	0.421267	Kim_OS
RPS2P5	0.971459	0.948043	0.995452	0.0200123	Kim_OS
RPS20P31	0.350721	0.000848104	145.036	0.733211	Kim_OS
RNU4-2	1.83244	0.887442	3.78374	0.101594	Kim_OS
RNU4-1	1.65064	0.59815	4.55505	0.333209	Kim_OS
CLIC1P1	0.547068	0.106858	2.80077	0.469115	Kim_OS
MIR7107	0.22437	0.0159272	3.16074	0.268167	Kim_OS
KDM2B-DT	1.48353	0.101426	21.6991	0.773235	Kim_OS
HCAR2	0.999085	0.993812	1.00439	0.734611	Kim_OS
HCAR3	0.999219	0.995456	1.003	0.684721	Kim_OS
HCAR1	1.15526	0.802148	1.6638	0.438083	Kim_OS
RILPL2	0.988221	0.945094	1.03332	0.602741	Kim_OS
TMED2-DT	0.665971	0.0367059	12.083	0.783393	Kim_OS
SNORA9B	5.08842	0.540468	47.9066	0.154992	Kim_OS
DNAH10OS	0.289562	0.0166863	5.02486	0.394656	Kim_OS
NDUFA5P6	0.0561769	0	#NUM!	0.997836	Kim_OS
TMEM132C	0.727529	0.320477	1.65159	0.446972	Kim_OS
RNA5SP376	0.0765121	0	#NUM!	0.997836	Kim_OS
RNA5SP377	0.349647	4.30819e-05	2837.69	0.819022	Kim_OS
SNORA49	0.999374	0.994399	1.00437	0.805802	Kim_OS
LINC02361	0.879786	0.409204	1.89154	0.742959	Kim_OS
RPS11P5	0.782524	0.580352	1.05512	0.107813	Kim_OS
PTP4A1P2	0.176928	1.54534e-08	2.02569e+06	0.834558	Kim_OS
RNU6-717P	0.20609	0	#NUM!	0.997836	Kim_OS
PSPC1P1	0.670338	0.439036	1.0235	0.0639704	Kim_OS
PARP4P2	0.364015	0.0162973	8.13062	0.523703	Kim_OS
CASC4P1	0.219345	0.00399716	12.0367	0.457828	Kim_OS
PSPC1-AS2	2.20394	0.757216	6.41478	0.147126	Kim_OS
GJA3	0.581532	0.14518	2.32938	0.443889	Kim_OS
SLC35E1P1	0.287128	0.0150287	5.48567	0.407071	Kim_OS
RPSAP54	0.952667	0.694924	1.306	0.763208	Kim_OS
MRPL57	0.902609	0.827914	0.984043	0.0200754	Kim_OS
ZDHHC20-IT1	0.497784	0.0377347	6.5666	0.596093	Kim_OS
RPS7P10	0.679277	0.430522	1.07176	0.0964927	Kim_OS
FTH1P7	0.996415	0.797648	1.24471	0.974762	Kim_OS
RFESDP1	0.318621	0.00107359	94.5604	0.693753	Kim_OS
NUS1P2	1.25699	0.617384	2.55921	0.528364	Kim_OS
SGCG	0.85756	0.516296	1.42439	0.55281	Kim_OS
IPO7P2	0.103018	4.07788e-05	260.249	0.569626	Kim_OS
SPATA13-AS1	0.00179788	6.67844e-08	48.4002	0.224537	Kim_OS
CYCSP33	0	0	#NUM!	0.970008	Kim_OS
SLC25A15P3	0.554072	0.0821309	3.73788	0.544361	Kim_OS
RPL34P27	0.414186	0.0969098	1.7702	0.234297	Kim_OS
PABPC3	0.774931	0.313715	1.91422	0.580506	Kim_OS
SHISA2	1.1634	0.995219	1.36	0.0574593	Kim_OS
SNORA27	1.00044	0.920746	1.08703	0.99169	Kim_OS
PDX1	1.08389	0.956179	1.22866	0.207883	Kim_OS
ATP5F1EP2	0.0763334	0.0134188	0.434224	0.00372625	Kim_OS
LINC00543	0.959976	0.74415	1.2384	0.753242	Kim_OS
PAN3-AS1	0.840628	0.466629	1.51438	0.563215	Kim_OS
CYP51A1P2	0.385448	0.0313615	4.73734	0.456403	Kim_OS
UBL3	1.02819	0.997747	1.05957	0.0698443	Kim_OS
LINC00398	0.50315	0.0618844	4.09086	0.520611	Kim_OS
EEF1DP3	0.760955	0.257921	2.24508	0.620682	Kim_OS
N4BP2L2-IT2	1.33945	0.40178	4.46547	0.634272	Kim_OS
RNY1P4	0.527022	0.0598321	4.64219	0.563938	Kim_OS
STARD13-IT1	6.2448e-05	1.16895e-16	3.33612e+07	0.482266	Kim_OS
MAB21L1	0.963957	0.168493	5.51484	0.967096	Kim_OS
LAMTOR3P1	2.14997e-11	1.21557e-30	3.80266e+08	0.277362	Kim_OS
LINC01048	0.635866	0.158988	2.54312	0.522049	Kim_OS
MIR320D1	0.966635	0.427567	2.18535	0.935015	Kim_OS
CYCSP34	0.814507	0.457052	1.45152	0.486439	Kim_OS
RGS17P1	1.02406	0.820062	1.27881	0.833852	Kim_OS
WBP4	0.914057	0.731441	1.14227	0.429382	Kim_OS
KBTBD6	1.11532	0.598185	2.07952	0.731328	Kim_OS
KBTBD7	1.19286	0.910815	1.56224	0.200102	Kim_OS
TUBBP2	1.30215	0.539799	3.14115	0.556774	Kim_OS
FHP1	0.00638287	2.08836e-07	195.086	0.337472	Kim_OS
AKAP11	1.08591	0.964134	1.22307	0.174428	Kim_OS
DGKZP1	0.927813	0.0703495	12.2366	0.954599	Kim_OS
SMARCE1P5	1.11099	0.684369	1.80355	0.670279	Kim_OS
NUFIP1	0.748924	0.511223	1.09715	0.137792	Kim_OS
RN7SL49P	0.719748	0.177127	2.92468	0.645719	Kim_OS
SNORA31	0.981221	0.913395	1.05408	0.603961	Kim_OS
RCN1P2	0.804652	0.546617	1.1845	0.270589	Kim_OS
LINC01055	1.41516	0.167661	11.9448	0.749677	Kim_OS
RN7SKP5	0.211231	3.10362e-20	1.43763e+18	0.943976	Kim_OS
COX17P1	0.148212	0.0132221	1.66137	0.121557	Kim_OS
GNG5P5	3.19492e-06	2.41548e-17	422588	0.332798	Kim_OS
NAP1L4P3	0.846298	0.45555	1.57221	0.597432	Kim_OS
SUCLA2-AS1	1.23168	0.123739	12.2598	0.858937	Kim_OS
NUDT15	0.986397	0.932283	1.04365	0.634228	Kim_OS
PCNPP5	0.56473	0.0698366	4.56665	0.592091	Kim_OS
LINC00462	0.109804	0.00609398	1.97849	0.13428	Kim_OS
PSME2P2	0.00463008	6.43302e-05	0.333245	0.0137544	Kim_OS
RNY3P2	0.0768979	0	#NUM!	0.997836	Kim_OS
COX7CP1	0.356794	0.134181	0.948736	0.0388824	Kim_OS
SNRPGP14	0.802877	0.0406928	15.8409	0.885266	Kim_OS
ST13P4	0.414698	0.0899166	1.9126	0.259091	Kim_OS
RNA5SP29	0.521026	0.0472331	5.74741	0.594543	Kim_OS
PRELID3BP2	0.0382934	0	#NUM!	0.997836	Kim_OS
CTAGE3P	0.772613	0.36126	1.65236	0.505962	Kim_OS
FABP5P2	0.603768	0.200151	1.8213	0.370427	Kim_OS
UTP14C	1.0473	0.722938	1.5172	0.806932	Kim_OS
THSD1P1	0.560523	0.0739079	4.25104	0.575477	Kim_OS
HNRNPA1L2	0.929625	0.795593	1.08624	0.358282	Kim_OS
SUGT1-DT	1.08879	0.647308	1.83138	0.748484	Kim_OS
OLFM4	0.999452	0.998464	1.00044	0.277656	Kim_OS
RPL13AP25	0.974352	0.951093	0.99818	0.0350518	Kim_OS
LINC02335	0.792494	0.292424	2.14773	0.64752	Kim_OS
MTCO2P3	0.0559073	0	#NUM!	0.997836	Kim_OS
RNA5SP30	0.042353	0	#NUM!	0.997836	Kim_OS
PCDH20	0.940598	0.608512	1.45391	0.782848	Kim_OS
LGMNP1	0.0857648	0.00227177	3.23783	0.184914	Kim_OS
HNRNPA3P5	0.778606	0.478919	1.26582	0.312841	Kim_OS
MIR4704	2.64865e-71	0	#NUM!	0.988096	Kim_OS
BCRP9	0.863311	0.425758	1.75054	0.683627	Kim_OS
RPL12P34	0.0277939	0	#NUM!	0.997836	Kim_OS
RN7SL761P	0.0363625	0	#NUM!	0.997836	Kim_OS
H3P36	0.641974	0.421562	0.977627	0.0388842	Kim_OS
RPL18AP17	0.070109	0	#NUM!	0.997836	Kim_OS
RPL21P110	0.145718	0.0015701	13.5237	0.404705	Kim_OS
MZT1	0.960686	0.886786	1.04075	0.326066	Kim_OS
FABP5P1	0.814874	0.495113	1.34115	0.420638	Kim_OS
RNU4-10P	0.0570992	0	#NUM!	0.997836	Kim_OS
RN7SL571P	5.57038e-110	0	#NUM!	0.989094	Kim_OS
KCTD12	1.01212	0.983246	1.04184	0.414688	Kim_OS
SPTLC1P5	1.51308e-11	5.60039e-26	4087.95	0.141701	Kim_OS
OBI1	0.913726	0.72897	1.14531	0.433735	Kim_OS
ARF4P4	0.456083	0.0118062	17.6188	0.67368	Kim_OS
DPPA3P3	4.84612e-75	0	#NUM!	0.991408	Kim_OS
UBBP5	0.0368936	0	#NUM!	0.997836	Kim_OS
RNU6-75P	0.471089	2.69039e-237	8.24879e+235	0.997836	Kim_OS
GPC6-AS2	8.49328e-06	1.43375e-19	5.03127e+08	0.470517	Kim_OS
GPR180	0.846057	0.551618	1.29766	0.443675	Kim_OS
SOX21	1.07086	1.00772	1.13795	0.027235	Kim_OS
RNY3P8	0.686262	0.160508	2.93416	0.611532	Kim_OS
RNA5SP37	2.87444	0.236216	34.9781	0.407584	Kim_OS
STK24-AS1	0.785858	0.112651	5.48216	0.80789	Kim_OS
CYCSP35	2.53732e-79	0	#NUM!	0.989624	Kim_OS
DOCK9-DT	0.126517	0.0144607	1.1069	0.0617365	Kim_OS
GAPDHP22	0.454216	0.0277552	7.43328	0.580006	Kim_OS
GPR183	0.993653	0.932973	1.05828	0.843008	Kim_OS
LINC00449	0.336179	0.0168255	6.71699	0.475573	Kim_OS
ZIC5	0.316631	0.067982	1.47473	0.142903	Kim_OS
RPL15P18	1.92914	0.60022	6.20037	0.270008	Kim_OS
RPS26P47	0.919228	0.822606	1.0272	0.137186	Kim_OS
COX5BP6	0.856539	0.224822	3.26329	0.820495	Kim_OS
FGF14-AS2	0.860233	0.539212	1.37238	0.527566	Kim_OS
LINC00555	0.327407	0.000139028	771.034	0.778055	Kim_OS
SLC10A2	1.10388	0.37565	3.24384	0.857387	Kim_OS
ATP5MC1P5	0.863041	0.486115	1.53223	0.615016	Kim_OS
FAM155A	1.56948	0.478092	5.15228	0.457359	Kim_OS
SNORD31B	3.40467e-50	0	#NUM!	0.993932	Kim_OS
ABHD13	0.965504	0.838754	1.11141	0.624916	Kim_OS
MYO16-AS1	0.306085	0.0372318	2.51635	0.270709	Kim_OS
IRS2	0.992229	0.890427	1.10567	0.887668	Kim_OS
RAB20	0.977421	0.929171	1.02818	0.376588	Kim_OS
PRECSIT	1.10271	0.753522	1.61372	0.614771	Kim_OS
ANKRD10-IT1	1.11623	0.992576	1.25528	0.0664218	Kim_OS
SOX1	4.9163e-08	2.44451e-26	9.88747e+10	0.433867	Kim_OS
LINC00404	1.11246	0.673918	1.83638	0.676861	Kim_OS
MCF2L-AS1	1.00687	0.911825	1.11183	0.892299	Kim_OS
KARS1P2	0.665577	0.184152	2.40559	0.534608	Kim_OS
MIR8075	1.48032	0.45924	4.77167	0.511273	Kim_OS
ATP4B	0.999399	0.997078	1.00173	0.612081	Kim_OS
MIR548AR	1.20817	0.861879	1.69359	0.272471	Kim_OS
RPL22P20	0.106533	0.00025362	44.7491	0.46747	Kim_OS
NBEAP6	1.62163	0.719899	3.65284	0.243303	Kim_OS
TOMM40P1	1.64196	0.820281	3.2867	0.161372	Kim_OS
OR11H6	0.440504	0.0136626	14.2026	0.643627	Kim_OS
OR11H7	0.344346	0.0158417	7.48493	0.497366	Kim_OS
RPPH1	1.0693	0.92872	1.23117	0.351474	Kim_OS
EGILA	0.960723	0.275217	3.35368	0.949909	Kim_OS
RNASE6	0.975399	0.916719	1.03784	0.431379	Kim_OS
RNASE2	1.05249	0.694972	1.59394	0.809085	Kim_OS
SNORD9	0.951118	0.703638	1.28564	0.744473	Kim_OS
SNORD8	1.05357	0.667899	1.66195	0.822446	Kim_OS
TRAV1-1	0.645233	0.104672	3.97742	0.636816	Kim_OS
TRAV1-2	1.16669	0.736256	1.84877	0.511572	Kim_OS
ARL6IP1P1	0.0489997	0	#NUM!	0.997836	Kim_OS
TRAV2	0.805999	0.450468	1.44213	0.467494	Kim_OS
TRAV3	0.646706	0.162944	2.56671	0.535442	Kim_OS
TRAV4	0.827945	0.446227	1.5362	0.549382	Kim_OS
TRAV5	0.845365	0.404929	1.76486	0.654648	Kim_OS
RPL4P1	0.0116185	7.56134e-05	1.78525	0.0828564	Kim_OS
TRAV6	0.849958	0.230973	3.12776	0.806801	Kim_OS
TRAV8-1	0.884095	0.194438	4.01991	0.87333	Kim_OS
TRAV10	0.682736	0.243833	1.91167	0.467536	Kim_OS
TRAV12-1	0.997103	0.548461	1.81273	0.992409	Kim_OS
TRAV8-2	0.764011	0.281308	2.07499	0.59748	Kim_OS
TRAV8-3	0.735501	0.332681	1.62607	0.447896	Kim_OS
TRAV13-1	1.1379	0.754118	1.71698	0.538255	Kim_OS
TRAV12-2	0.886307	0.595391	1.31937	0.552125	Kim_OS
TRAV8-4	0.916492	0.386159	2.17516	0.843245	Kim_OS
TRAV13-2	0.686179	0.305551	1.54096	0.361555	Kim_OS
TRAV14DV4	1.18175	0.641388	2.17735	0.592248	Kim_OS
TRAV9-2	0.896757	0.49919	1.61096	0.715415	Kim_OS
TRAV12-3	1.13789	0.691627	1.87211	0.611091	Kim_OS
TRAV8-6	0.655389	0.223141	1.92495	0.442116	Kim_OS
TRAV16	0.741598	0.167365	3.28604	0.693876	Kim_OS
TRAV17	0.890963	0.44991	1.76439	0.740508	Kim_OS
TRAV19	1.05868	0.631498	1.77483	0.828751	Kim_OS
TRAV20	0.833262	0.410703	1.69057	0.613323	Kim_OS
TRAV21	1.20915	0.695751	2.10137	0.500633	Kim_OS
TRAV22	0.696544	0.232524	2.08655	0.518268	Kim_OS
TRAV23DV6	1.0602	0.233668	4.81031	0.939613	Kim_OS
TRDV1	0.964015	0.686521	1.35367	0.832426	Kim_OS
TRAV24	0.707731	0.330153	1.51712	0.374233	Kim_OS
TRAV25	0.509436	0.0693792	3.74068	0.50731	Kim_OS
TRAV26-1	1.35336	0.430305	4.25651	0.60475	Kim_OS
TRAV27	0.916065	0.280093	2.99606	0.884707	Kim_OS
TRAV28	0.104397	0	#NUM!	0.997836	Kim_OS
TRAV29DV5	0.749161	0.325474	1.72438	0.497154	Kim_OS
TRAV30	3.62371	0.262444	50.0346	0.336433	Kim_OS
TRAV26-2	0.602569	0.137108	2.6482	0.502455	Kim_OS
TRAV34	0.111453	0.00381155	3.25901	0.202666	Kim_OS
TRAV35	1.30615	0.260568	6.54734	0.745376	Kim_OS
TRAV36DV7	0.773484	0.12079	4.95305	0.786304	Kim_OS
TRAV38-1	1.55837	0.122734	19.7868	0.732241	Kim_OS
TRAV38-2DV8	0.674555	0.302281	1.5053	0.336393	Kim_OS
TRAV39	0.728565	0.0850303	6.24257	0.772622	Kim_OS
TRAV41	0.640554	0.17866	2.2966	0.494151	Kim_OS
TRDV2	1.30485	0.717857	2.37181	0.382811	Kim_OS
TRDJ1	1.04866	0.838764	1.31109	0.676696	Kim_OS
TRDJ2	1.21501	0.715499	2.06324	0.471006	Kim_OS
TRDJ3	0.752569	0.302404	1.87286	0.541141	Kim_OS
TRDC	1.04057	0.920307	1.17654	0.525672	Kim_OS
TRAJ61	0.513463	0.0214446	12.2942	0.680783	Kim_OS
TRAJ59	0.588345	0.054645	6.33453	0.661765	Kim_OS
TRAJ58	0.117588	0.0065307	2.11721	0.146676	Kim_OS
TRAJ57	0.553294	0.106861	2.86478	0.480521	Kim_OS
TRAJ54	0.708347	0.283012	1.77291	0.461334	Kim_OS
TRAJ53	0.680057	0.240623	1.922	0.466986	Kim_OS
TRAJ52	0.615915	0.209342	1.81211	0.378735	Kim_OS
TRAJ49	0.895351	0.445539	1.79929	0.756239	Kim_OS
TRAJ48	1.78277	0.292899	10.851	0.530382	Kim_OS
TRAJ47	3.00276	0.369191	24.4225	0.303864	Kim_OS
TRAJ46	0.687917	0.192934	2.45281	0.564128	Kim_OS
TRAJ45	0.91119	0.658622	1.26061	0.574415	Kim_OS
TRAJ44	0.986228	0.389027	2.5002	0.97669	Kim_OS
TRAJ43	0.554746	0.132224	2.32744	0.420612	Kim_OS
TRAJ42	0.840201	0.280535	2.51639	0.755724	Kim_OS
TRAJ40	0.592084	0.154389	2.27065	0.444742	Kim_OS
TRAJ39	1.04031	0.738151	1.46616	0.821403	Kim_OS
TRAJ38	0.552016	0.0951902	3.20119	0.507617	Kim_OS
TRAJ37	2.50397	0.857301	7.31348	0.0932647	Kim_OS
TRAJ36	0.485108	0.091204	2.58026	0.39625	Kim_OS
TRAJ35	0.300484	0.0304364	2.96653	0.303392	Kim_OS
TRAJ34	0.62877	0.267925	1.4756	0.2864	Kim_OS
TRAJ33	2.94389	0.998335	8.68096	0.0503542	Kim_OS
TRAJ32	0.667428	0.150706	2.95583	0.594358	Kim_OS
TRAJ31	0.548569	0.165647	1.81668	0.325711	Kim_OS
TRAJ30	0.671359	0.170832	2.63841	0.568265	Kim_OS
TRAJ29	0.952413	0.251365	3.60866	0.942811	Kim_OS
TRAJ28	0.444432	0.114434	1.72606	0.24141	Kim_OS
TRAJ27	2.15058	0.697072	6.63489	0.182808	Kim_OS
TRAJ26	6.5698	1.60487	26.8946	0.00885059	Kim_OS
TRAJ24	0.649026	0.175042	2.40648	0.517929	Kim_OS
TRAJ23	1.14882	0.854114	1.54522	0.358973	Kim_OS
TRAJ22	1.45169	0.475263	4.43421	0.512955	Kim_OS
TRAJ21	1.4675	0.150655	14.2946	0.741208	Kim_OS
TRAJ20	1.26666	0.529615	3.02941	0.595202	Kim_OS
TRAJ18	0.751941	0.387188	1.46031	0.399866	Kim_OS
TRAJ17	0.578915	0.133464	2.5111	0.465319	Kim_OS
TRAJ16	1.76271	0.702224	4.42474	0.227372	Kim_OS
TRAJ13	1.56718	0.647282	3.79442	0.31933	Kim_OS
TRAJ12	0.946075	0.563925	1.58719	0.833678	Kim_OS
TRAJ11	1.26902	0.528	3.05	0.594383	Kim_OS
TRAJ10	1.9243	0.650978	5.68829	0.23654	Kim_OS
TRAJ9	1.49793	0.874678	2.56528	0.140982	Kim_OS
TRAJ8	2.069	0.446863	9.57956	0.352461	Kim_OS
TRAJ6	1.15748	0.577689	2.31919	0.680008	Kim_OS
TRAJ5	0.73709	0.319197	1.70209	0.474984	Kim_OS
TRAJ4	0.410455	0.108671	1.5503	0.189074	Kim_OS
TRAJ3	0.970451	0.337508	2.79038	0.955612	Kim_OS
TRAC	0.995432	0.971694	1.01975	0.710015	Kim_OS
LINC02332	0.469188	0.0664568	3.31248	0.44792	Kim_OS
CEBPE	0.52428	0.123204	2.23101	0.382159	Kim_OS
MYH7	0.480019	0.0613431	3.75622	0.484432	Kim_OS
RNA5SP383	1.13585	0.167437	7.70536	0.896245	Kim_OS
HMGN2P6	0.813327	0.528557	1.25152	0.347399	Kim_OS
OR7K1P	7.89984e-234	0	#NUM!	0.987981	Kim_OS
MIR3171	0.535131	0.0206783	13.8485	0.706421	Kim_OS
RPL26P3	0.538177	0.0601841	4.81247	0.579379	Kim_OS
LINC02300	0.585235	0.257617	1.32949	0.200654	Kim_OS
ATP5MC1P2	1.1376	0.484368	2.67179	0.767282	Kim_OS
LINC02313	1.0208	0.904562	1.15197	0.738587	Kim_OS
ARHGAP5-AS1	1.12352	0.871607	1.44823	0.368596	Kim_OS
RNU6-8	0.448421	0.123501	1.62817	0.222826	Kim_OS
KIAA1143P1	0.834337	0.42616	1.63347	0.597229	Kim_OS
MTCO1P2	0.938506	0.777316	1.13312	0.509186	Kim_OS
SPTSSA	1.01728	0.944036	1.0962	0.653199	Kim_OS
RNU1-27P	0.882808	0.652631	1.19416	0.418685	Kim_OS
RNU1-28P	0.875457	0.635818	1.20542	0.415023	Kim_OS
RPS19P3	0.254674	0.0437415	1.48277	0.128081	Kim_OS
RPL9P3	0.485552	0.245694	0.959572	0.0376449	Kim_OS
DNAJC8P1	0.452095	0.0405122	5.04514	0.518922	Kim_OS
NKX2-8	1.91301	0.420507	8.70288	0.401348	Kim_OS
RN7SKP257	0.0274446	0	#NUM!	0.997836	Kim_OS
SLC25A21-AS1	1.08019	0.694644	1.67972	0.732026	Kim_OS
RNU6-273P	3.73962e-109	0	#NUM!	0.986236	Kim_OS
SSTR1	1.08254	1.02457	1.14378	0.0047338	Kim_OS
CLEC14A	1.01318	0.966897	1.06168	0.583067	Kim_OS
SEC23A-AS1	2.13692	0.0621044	73.5282	0.674023	Kim_OS
PPIAP4	0.394319	0.0703484	2.21025	0.289987	Kim_OS
YTHDF2P1	0.0189113	1.18283e-07	3023.56	0.516301	Kim_OS
HNRNPUP1	0.558748	0.0885779	3.52458	0.535657	Kim_OS
DNAJC19P9	0.581284	0.177581	1.90275	0.369884	Kim_OS
MIR548Y	0.603354	0.104239	3.49233	0.572758	Kim_OS
RPL32P29	0.609187	0.10995	3.37524	0.570453	Kim_OS
RN7SL1	0.999292	0.995424	1.00317	0.720295	Kim_OS
RHOQP1	0.666208	0.181969	2.43905	0.539613	Kim_OS
RPL36AL	0.996345	0.989642	1.00309	0.287655	Kim_OS
MGAT2	1.03636	0.966889	1.11083	0.313035	Kim_OS
STK16P1	0.745044	0.28131	1.97323	0.553684	Kim_OS
RN7SL3	0.983186	0.940015	1.02834	0.459222	Kim_OS
RN7SL2	0.998877	0.99571	1.00205	0.488082	Kim_OS
ARF6	0.999524	0.968249	1.03181	0.976562	Kim_OS
LINC02310	1.07745	0.990246	1.17234	0.0832132	Kim_OS
LINC02331	0.407056	0.0430433	3.84948	0.432993	Kim_OS
CHMP4BP1	1.00848	0.900274	1.1297	0.884044	Kim_OS
HMGN1P1	0.940642	0.607496	1.45648	0.783844	Kim_OS
RNU6-1204P	0.0742732	0	#NUM!	0.997836	Kim_OS
HMGB1P14	0.371733	0.037481	3.68681	0.397911	Kim_OS
HNRNPCP1	0.995853	0.548449	1.80823	0.989106	Kim_OS
RPL9P5	0.52439	0.0463354	5.93466	0.602058	Kim_OS
RBM8B	0.416579	0.177458	0.977913	0.0442979	Kim_OS
GNRHR2P1	0.993166	0.887448	1.11148	0.90494	Kim_OS
MAD2L1P1	0.375219	0.0290943	4.83905	0.452425	Kim_OS
SNAPC1	0.933229	0.748124	1.16413	0.540118	Kim_OS
GCATP1	0.865899	0.385199	1.94648	0.727537	Kim_OS
HSPE1P2	0.24545	0.0174229	3.45785	0.297995	Kim_OS
SGPP1	0.933532	0.779531	1.11796	0.454614	Kim_OS
MIR548H1	0.584697	0.0464719	7.35651	0.677866	Kim_OS
RPL21P7	0.846163	0.314019	2.28009	0.741185	Kim_OS
FUT8-AS1	0.452367	0.166803	1.22681	0.119143	Kim_OS
YBX1P1	0.974581	0.936069	1.01468	0.210707	Kim_OS
PPIAP6	0.807252	0.418875	1.55573	0.522384	Kim_OS
BANF1P1	0.575456	0.121838	2.71795	0.485404	Kim_OS
SLC10A1	0.995624	0.736573	1.34578	0.977248	Kim_OS
RPL7AP6	0.988034	0.971388	1.00497	0.164959	Kim_OS
TTC9	0.857141	0.666227	1.10276	0.230499	Kim_OS
LINC01269	0.942379	0.654547	1.35678	0.74961	Kim_OS
RIOX1	0.846827	0.641944	1.1171	0.23943	Kim_OS
ACOT4	1.09411	0.937864	1.27639	0.252619	Kim_OS
PNMA1	1.01038	0.963194	1.05987	0.672227	Kim_OS
RAP1AP	0.532008	0.0762524	3.71178	0.524297	Kim_OS
HIF1AP1	0.636257	0.140739	2.87641	0.556938	Kim_OS
ERG28	0.980593	0.914423	1.05155	0.582465	Kim_OS
RPSAP3	0.0719811	0.000788653	6.56978	0.253218	Kim_OS
RPL22P2	0.0937372	0.00509746	1.72373	0.111058	Kim_OS
LINC01629	0.00521176	1.68977e-08	1607.47	0.414972	Kim_OS
IRF2BPL	1.08091	0.912473	1.28044	0.36802	Kim_OS
TMED8	1.11329	0.769133	1.61143	0.569514	Kim_OS
FXNP1	0.0518017	0	#NUM!	0.997836	Kim_OS
RNA5SP388	2.42046e-42	0	#NUM!	0.994021	Kim_OS
DYNLL1P1	0.209867	0.0197059	2.23507	0.195807	Kim_OS
ENSAP2	0.812211	0.072679	9.07671	0.865879	Kim_OS
MTCYBP27	0.0291675	0	#NUM!	0.997836	Kim_OS
RNU6-835P	0.44489	0.00497072	39.8186	0.723929	Kim_OS
GPR65	0.921545	0.717893	1.18297	0.52137	Kim_OS
FOXN3-AS1	0.81257	0.50001	1.32051	0.402163	Kim_OS
KCNK13	0.644524	0.221181	1.87815	0.420858	Kim_OS
RPL21P11	0.248558	0.0412815	1.49658	0.128564	Kim_OS
POLR3GP1	0.868155	0.169434	4.4483	0.865326	Kim_OS
NANOGP7	1.13996	0.38574	3.36886	0.812706	Kim_OS
LINC02287	0.608479	0.0713189	5.19142	0.649691	Kim_OS
SERPINA11	1.02259	0.974249	1.07333	0.365925	Kim_OS
GSC	1.00491	0.88565	1.14023	0.939425	Kim_OS
RPL15P2	0.71344	0.365558	1.39238	0.322314	Kim_OS
SCARNA13	0.998889	0.991917	1.00591	0.755759	Kim_OS
CKS1BP1	1.0202	0.649335	1.60287	0.930881	Kim_OS
PAPOLA-DT	0.873541	0.327511	2.32992	0.787075	Kim_OS
RN7SKP108	0.565357	0.0408817	7.81839	0.670453	Kim_OS
RPL3P4	0.942256	0.840395	1.05646	0.308213	Kim_OS
SNORD113-3	0.614055	0.162732	2.31709	0.471678	Kim_OS
SNORD113-9	0.0507123	7.19809e-06	357.281	0.509534	Kim_OS
SNORD114-10	0.625956	0.131352	2.98298	0.556492	Kim_OS
SNORD114-20	0.872083	0.396592	1.91766	0.733521	Kim_OS
MIR758	2.79135e-121	0	#NUM!	0.990655	Kim_OS
MIR329-2	0.501775	0.0253086	9.94832	0.650914	Kim_OS
MIR494	0.49042	0.0391653	6.14095	0.580597	Kim_OS
MIR376A1	1.34478e-22	0	#NUM!	0.995997	Kim_OS
MIR487A	0.480928	0.0161222	14.3462	0.672626	Kim_OS
LINC02285	0.93209	0.0289678	29.9917	0.968326	Kim_OS
DIO3	1.11602	0.615913	2.02219	0.717406	Kim_OS
LINC02320	0.222886	0.0158681	3.13069	0.26552	Kim_OS
LINC00239	0.978108	0.848671	1.12729	0.759882	Kim_OS
LINC02323	1.31617	0.584237	2.96505	0.507349	Kim_OS
RPL23AP11	1.12421	0.510655	2.47495	0.771214	Kim_OS
LBHD2	1.24616	0.596936	2.60146	0.557862	Kim_OS
LINC00605	1.5287	0.575887	4.05797	0.394174	Kim_OS
RPL21P13	0.155023	0.00137949	17.4211	0.439055	Kim_OS
SNORA28	0.930895	0.673747	1.28619	0.664192	Kim_OS
LINC00638	0.0339234	0.000581628	1.97858	0.102883	Kim_OS
MIR6765	1.14194	0.741459	1.75872	0.546932	Kim_OS
RPS20P33	1.21834	0.446184	3.32678	0.69999	Kim_OS
COPDA1	0.846128	0.273892	2.61393	0.77156	Kim_OS
IGHGP	0.97571	0.944027	1.00846	0.144283	Kim_OS
IGHD	1.00016	0.995724	1.00462	0.943209	Kim_OS
MIR4539	0.8042	0.441187	1.4659	0.476855	Kim_OS
MIR4507	0.755941	0.370458	1.54254	0.441965	Kim_OS
MIR4538	0.852751	0.588507	1.23564	0.399914	Kim_OS
MIR4537	0.896039	0.684163	1.17353	0.425179	Kim_OS
IGHJ6	0.999907	0.999498	1.00032	0.655084	Kim_OS
IGHJ3P	0.989046	0.941989	1.03845	0.657862	Kim_OS
IGHJ5	0.999928	0.999642	1.00021	0.622741	Kim_OS
IGHJ4	0.999966	0.999776	1.00016	0.730148	Kim_OS
IGHJ3	0.999959	0.99941	1.00051	0.884609	Kim_OS
IGHJ2P	1.07297	1.01135	1.13834	0.0195944	Kim_OS
IGHJ2	0.998451	0.995177	1.00174	0.355102	Kim_OS
IGHJ1	0.999797	0.998411	1.00119	0.774607	Kim_OS
IGHD7-27	0.420216	0.0436038	4.04969	0.453244	Kim_OS
IGHJ1P	0.859645	0.11674	6.33021	0.881977	Kim_OS
IGHD1-26	0.703887	0.287799	1.72154	0.44159	Kim_OS
IGHD6-25	1.5	0.832357	2.70318	0.177232	Kim_OS
IGHD4-23	0.870322	0.593187	1.27693	0.477637	Kim_OS
IGHD3-22	1.01138	0.987282	1.03607	0.357657	Kim_OS
IGHD2-21	0.63461	0.275837	1.46003	0.28475	Kim_OS
IGHD6-19	0.637949	0.111338	3.65533	0.613789	Kim_OS
IGHD5-18	0.862228	0.140986	5.27313	0.872534	Kim_OS
IGHD4-17	0.0627402	0.00404764	0.972503	0.0477145	Kim_OS
IGHD3-16	0.982765	0.787317	1.22673	0.877869	Kim_OS
IGHD2-15	0.621071	0.330514	1.16706	0.138886	Kim_OS
IGHD6-13	0.917552	0.689004	1.22191	0.556047	Kim_OS
IGHD5-12	0.79347	0.354718	1.77491	0.573307	Kim_OS
IGHD3-10	1.01552	0.954237	1.08075	0.62766	Kim_OS
IGHD3-9	1.06001	0.741106	1.51615	0.749598	Kim_OS
IGHD1-7	0.313991	0.00241705	40.7894	0.640852	Kim_OS
IGHD3-3	0.809031	0.468059	1.39839	0.447858	Kim_OS
IGHD2-2	1.22805	0.907023	1.66269	0.183934	Kim_OS
IGHV6-1	1.00397	1.00021	1.00774	0.0386384	Kim_OS
IGHV1-2	0.998254	0.993789	1.00274	0.444806	Kim_OS
IGHVIII-2-1	6.32717e-56	0	#NUM!	0.992836	Kim_OS
IGHV1-3	1.00001	0.997943	1.00208	0.991542	Kim_OS
IGHV4-4	0.999423	0.996838	1.00202	0.662413	Kim_OS
IGHV7-4-1	0.999793	0.998179	1.00141	0.801822	Kim_OS
IGHV2-5	0.99896	0.994366	1.00358	0.658249	Kim_OS
IGHV3-6	1.0121	0.91102	1.1244	0.822721	Kim_OS
IGHV3-7	0.999956	0.998888	1.00103	0.935884	Kim_OS
IGHV3-64D	0.99973	0.994154	1.00534	0.924735	Kim_OS
IGHV5-10-1	0.998563	0.991676	1.0055	0.683891	Kim_OS
IGHV3-11	0.999628	0.996475	1.00279	0.817492	Kim_OS
IGHV1-12	0.992323	0.962204	1.02338	0.624063	Kim_OS
IGHV3-13	0.998061	0.982648	1.01372	0.806949	Kim_OS
IGHV1-14	1.02145	0.741052	1.40794	0.896878	Kim_OS
IGHV3-15	0.999363	0.996486	1.00225	0.664758	Kim_OS
IGHV3-16	0.994698	0.934064	1.05927	0.86842	Kim_OS
IGHV1-17	0.769845	0.291404	2.03381	0.597699	Kim_OS
SLC20A1P2	0.107346	0.000729267	15.8011	0.380894	Kim_OS
IGHV1-18	0.99943	0.997958	1.0009	0.447911	Kim_OS
IGHV3-19	1.02626	0.920582	1.14407	0.640148	Kim_OS
IGHV3-20	0.997846	0.992843	1.00287	0.400441	Kim_OS
IGHV3-21	0.999172	0.997602	1.00074	0.301617	Kim_OS
IGHV3-22	1.03755	0.971338	1.10827	0.273251	Kim_OS
IGHVII-22-1	0.302184	0.0102431	8.91483	0.488289	Kim_OS
IGHVIII-22-2	1.00268	0.85089	1.18154	0.974525	Kim_OS
IGHV3-23	1.00023	0.998817	1.00165	0.748229	Kim_OS
IGHV1-24	1.00024	0.996214	1.00429	0.906654	Kim_OS
IGHV3-25	0.994159	0.602871	1.63941	0.981688	Kim_OS
IGHV2-26	0.980696	0.932195	1.03172	0.451289	Kim_OS
IGHVII-26-2	1.00375	0.554549	1.81683	0.990125	Kim_OS
IGHV7-27	1.04761	0.89604	1.22481	0.559711	Kim_OS
IGHV4-28	1.00134	0.991323	1.01145	0.794262	Kim_OS
IGHV3-32	0.775691	0.244439	2.46154	0.666393	Kim_OS
IGHV3-30	1.00046	0.999249	1.00167	0.4579	Kim_OS
IGHV4-31	1.00058	0.99767	1.00349	0.697905	Kim_OS
IGHV3-33	1.00021	0.999332	1.00108	0.642204	Kim_OS
IGHV4-34	1.0003	0.997404	1.0032	0.841556	Kim_OS
IGHV7-34-1	0.662958	0.271945	1.61618	0.365957	Kim_OS
IGHV3-35	0.968884	0.774567	1.21195	0.781947	Kim_OS
IGHV3-36	0.709207	0.166536	3.02022	0.642078	Kim_OS
IGHV3-37	0.199127	0.0215449	1.84041	0.154926	Kim_OS
IGHV3-38	1.00098	0.964658	1.03868	0.958445	Kim_OS
IGHVIII-38-1	0.000132927	9.30594e-10	18.9874	0.140517	Kim_OS
IGHV4-39	1.00002	0.998053	1.002	0.982403	Kim_OS
IGHV7-40	0.160602	0.0151552	1.70191	0.128899	Kim_OS
IGHV3-41	0.999619	0.952242	1.04935	0.987741	Kim_OS
HOMER2P1	1.76094	0.703371	4.40862	0.226865	Kim_OS
IGHV3-42	0.842091	0.389851	1.81894	0.661819	Kim_OS
IGHV3-43	0.998274	0.993622	1.00295	0.468588	Kim_OS
IGHV1-45	1.09169	0.759519	1.56913	0.635552	Kim_OS
IGHV1-46	0.998079	0.993386	1.00279	0.423956	Kim_OS
IGHV3-47	1.04293	1.01054	1.07637	0.00902744	Kim_OS
IGHV3-48	0.999621	0.997529	1.00172	0.72319	Kim_OS
IGHV3-49	0.999179	0.991641	1.00677	0.831602	Kim_OS
IGHV5-51	0.999704	0.997888	1.00152	0.74968	Kim_OS
IGHVII-51-2	0.0228143	4.52659e-10	1.14986e+06	0.676114	Kim_OS
IGHV3-52	1.01797	0.836576	1.23869	0.858841	Kim_OS
IGHV3-53	1.00079	0.991672	1.00999	0.866059	Kim_OS
IGHV3-54	0.803633	0.18236	3.54149	0.772664	Kim_OS
IGHV4-55	1.00538	0.982363	1.02893	0.649827	Kim_OS
IGHV7-56	1.00649	0.986729	1.02664	0.522731	Kim_OS
IGHV1-58	1.00438	0.993661	1.01521	0.424901	Kim_OS
IGHV4-59	1.00002	0.997635	1.00241	0.987397	Kim_OS
IGHV3-60	0.866099	0.419307	1.78897	0.697707	Kim_OS
RNA5SP389	0.821099	0.36769	1.83362	0.63061	Kim_OS
IGHVII-60-1	0.191186	0.00835597	4.37438	0.30023	Kim_OS
IGHV4-61	0.997246	0.983603	1.01108	0.6948	Kim_OS
IGHV3-62	0.995501	0.976332	1.01505	0.649441	Kim_OS
IGHV3-64	0.997096	0.988633	1.00563	0.503619	Kim_OS
IGHV3-65	0.98822	0.898646	1.08672	0.806887	Kim_OS
IGHV3-66	1.00014	0.990559	1.00982	0.976915	Kim_OS
IGHV1-67	0.894162	0.670474	1.19248	0.446317	Kim_OS
IGHV1-68	0.332673	0.0247592	4.46991	0.406361	Kim_OS
IGHV1-69	0.999314	0.997332	1.0013	0.49815	Kim_OS
IGHV2-70D	1.01483	0.945868	1.08882	0.681792	Kim_OS
IGHV3-69-1	0.998655	0.956775	1.04237	0.950901	Kim_OS
IGHV1-69-2	0.95395	0.750782	1.2121	0.699635	Kim_OS
IGHV1-69D	0.99905	0.994785	1.00333	0.663245	Kim_OS
IGHV2-70	0.999148	0.992174	1.00617	0.811492	Kim_OS
IGHV3-71	0.997189	0.957189	1.03886	0.892781	Kim_OS
IGHV3-72	1.00273	0.993857	1.01167	0.548097	Kim_OS
IGHV3-73	0.996892	0.987725	1.00614	0.508954	Kim_OS
IGHV3-74	1.00193	0.997205	1.00667	0.424675	Kim_OS
MIR5195	0.558842	0.187612	1.66463	0.296077	Kim_OS
IGHV5-78	0.864736	0.625407	1.19565	0.379351	Kim_OS
IGHVII-78-1	1.44774	0.563005	3.7228	0.442586	Kim_OS
IGHV3-79	2.18724	0.56916	8.40541	0.254521	Kim_OS
IGHV4-80	0.941693	0.769438	1.15251	0.559992	Kim_OS
IGHV7-81	0.981345	0.930649	1.0348	0.486531	Kim_OS
IGHVIII-82	0.353272	0	#NUM!	0.997836	Kim_OS
IGHV1OR15-9	0.771588	0.49498	1.20277	0.252281	Kim_OS
IGHV1OR15-2	0.992935	0.973967	1.01227	0.471247	Kim_OS
IGHV3OR15-7	0.95435	0.785015	1.16021	0.639182	Kim_OS
BMS1P15	0.163099	0.000595406	44.6773	0.526588	Kim_OS
IGHV1OR15-6	1.05753	0.862079	1.29729	0.591611	Kim_OS
BMS1P16	0.389877	0.0174114	8.73015	0.552606	Kim_OS
RPS8P10	0.133211	0.000125172	141.766	0.570817	Kim_OS
IGHV1OR15-1	0.991739	0.947103	1.03848	0.724063	Kim_OS
IGHV1OR15-3	0.920673	0.758197	1.11797	0.404109	Kim_OS
IGHV4OR15-8	0.979151	0.929797	1.03112	0.424603	Kim_OS
IGHV1OR15-4	1.66617	0.626728	4.42953	0.306136	Kim_OS
HERC2P6	0.0531667	0.000127334	22.1991	0.340556	Kim_OS
MAGEL2	1.09629	0.307021	3.91455	0.887422	Kim_OS
NDN	1.00774	0.945441	1.07414	0.81282	Kim_OS
RPL5P1	0.479386	0.172958	1.32871	0.15749	Kim_OS
SNORD116-1	0.974014	0.863392	1.09881	0.668616	Kim_OS
SNORD116-2	0.983992	0.930799	1.04022	0.569264	Kim_OS
SNORD116-3	0.991812	0.908412	1.08287	0.854444	Kim_OS
SNORD116-5	0.992312	0.924785	1.06477	0.830057	Kim_OS
SNORD116-6	0.97915	0.903546	1.06108	0.607304	Kim_OS
SNORD116-7	0.860725	0.501755	1.47651	0.585957	Kim_OS
SNORD116-8	0.994663	0.959062	1.03159	0.773551	Kim_OS
SNORD116-9	0.991849	0.911753	1.07898	0.848911	Kim_OS
SNORD116-14	0.976454	0.828392	1.15098	0.77641	Kim_OS
SNORD116-15	0.981628	0.925599	1.04105	0.536315	Kim_OS
SNORD116-16	0.988715	0.951436	1.02746	0.562758	Kim_OS
SNORD116-17	0.996427	0.915846	1.0841	0.933692	Kim_OS
SNORD116-18	0.981262	0.905265	1.06364	0.645573	Kim_OS
SNORD116-19	0.979057	0.909439	1.054	0.573845	Kim_OS
SNORD116-20	0.869697	0.51958	1.45574	0.595282	Kim_OS
SNORD116-21	0.893097	0.625668	1.27483	0.533499	Kim_OS
SNORD116-22	0.158873	1.00754e-05	2505.18	0.709124	Kim_OS
SNORD116-23	0.9403	0.774603	1.14144	0.533686	Kim_OS
SNORD116-24	0.989447	0.956803	1.0232	0.535383	Kim_OS
SNORD115-4	0.00013222	0	#NUM!	0.997737	Kim_OS
SNORD115-5	0.88011	0.610998	1.26775	0.492806	Kim_OS
SNORD115-14	9.38613e-46	0	#NUM!	0.991293	Kim_OS
SNORD115-28	2.78688e-46	0	#NUM!	0.992479	Kim_OS
SNORD115-47	0.0425189	0	#NUM!	0.997836	Kim_OS
RPL41P2	0.964137	0.93027	0.999237	0.0453037	Kim_OS
MIR4509-2	0.36668	0.00232762	57.7647	0.697545	Kim_OS
MIR4509-3	0.529423	0.0316103	8.86701	0.658289	Kim_OS
NSMCE3	0.899254	0.560524	1.44268	0.659718	Kim_OS
HMGN2P5	0.816849	0.610024	1.0938	0.174433	Kim_OS
GOLGA8H	0.815485	0.271106	2.45297	0.716594	Kim_OS
GOLGA8UP	0.803574	0.324449	1.99023	0.6365	Kim_OS
MIR211	0.0468929	0	#NUM!	0.997836	Kim_OS
RPL32P2	0.254436	0.00740105	8.74707	0.44824	Kim_OS
PGBD4	0.982971	0.24391	3.96143	0.98073	Kim_OS
MIR1233-1	0.833009	0.480779	1.44329	0.514704	Kim_OS
HNRNPLP2	0.285781	0.025755	3.17105	0.307691	Kim_OS
MIR1233-2	0.817336	0.438095	1.52487	0.52612	Kim_OS
PRELID1P4	0.335977	0.0199354	5.66231	0.44914	Kim_OS
MIR3942	1.66935	0.395716	7.04225	0.485357	Kim_OS
THBS1-IT1	0.800815	0.215041	2.98224	0.740553	Kim_OS
THBS1-AS1	7.94053	1.03179	61.1093	0.0465885	Kim_OS
RNU6-516P	1.00003	0.344163	2.90577	0.999955	Kim_OS
C15orf62	0.577067	0.192982	1.72558	0.325229	Kim_OS
RHOV	0.945741	0.84624	1.05694	0.325322	Kim_OS
ISCA1P4	0.122114	0.0143031	1.04256	0.054622	Kim_OS
RN7SL497P	0.03117	0	#NUM!	0.997836	Kim_OS
ELOCP2	0.145918	0.0131756	1.61601	0.116703	Kim_OS
EHD4-AS1	9.68141	1.77649	52.7611	0.00868503	Kim_OS
BNIP3P5	0.0713069	0.0018946	2.68377	0.153686	Kim_OS
RNU6-188P	0.0230583	0	#NUM!	0.997836	Kim_OS
MYL12BP1	0.0180119	0.00102569	0.316305	0.00601032	Kim_OS
RPS3AP47	0.688894	0.452024	1.04989	0.0830068	Kim_OS
RNU6-610P	0.559309	0.10768	2.90514	0.489414	Kim_OS
PDIA3P2	1.01516	0.960963	1.07242	0.590884	Kim_OS
RNU6-353P	0.921488	0.299259	2.83747	0.886691	Kim_OS
PIN4P1	0.578275	0.280521	1.19208	0.137825	Kim_OS
ACTBP7	1.0251	0.620744	1.69284	0.922847	Kim_OS
MIR147B	1.10573	0.601296	2.03335	0.746411	Kim_OS
DPPA5P2	3.44736e-05	1.64676e-15	721678	0.396747	Kim_OS
RN7SKP101	0.0355057	0	#NUM!	0.997836	Kim_OS
GABPB1-IT1	0.887914	0.524264	1.50381	0.658324	Kim_OS
RPL32P30	1.4869e-109	0	#NUM!	0.991105	Kim_OS
MIR4713HG	1.90531	0.586044	6.19443	0.283877	Kim_OS
CNOT6LP1	0.276926	0.0149594	5.12642	0.388512	Kim_OS
HNRNPA3P11	0.106686	0.000517996	21.973	0.410353	Kim_OS
MTCO3P23	0.609026	0.0811502	4.57068	0.629652	Kim_OS
HSP90AB4P	0.864726	0.39925	1.87289	0.712423	Kim_OS
ZNF444P1	1.29125	0.880257	1.89415	0.191026	Kim_OS
LDHAL6B	0.561061	0.0682125	4.61484	0.590892	Kim_OS
PIGHP1	0.735345	0.336782	1.60559	0.440369	Kim_OS
RPS3AP6	0.988691	0.965905	1.01201	0.339051	Kim_OS
C2CD4A	0.786429	0.611096	1.01207	0.0619368	Kim_OS
C2CD4B	0.966337	0.891743	1.04717	0.403475	Kim_OS
GAPDHP61	0.622733	0.182396	2.12613	0.449655	Kim_OS
SLC51B	0.986254	0.908345	1.07085	0.741646	Kim_OS
CILP	0.999129	0.917303	1.08825	0.984058	Kim_OS
RNU5B-1	0.685445	0.19707	2.3841	0.552605	Kim_OS
RPL9P25	0.768601	0.336629	1.75489	0.532102	Kim_OS
RPL35AP32	1.06476	0.797548	1.4215	0.670385	Kim_OS
MIR4512	1.46878	0.248042	8.69743	0.67183	Kim_OS
SNORD16	4.85283e-11	3.73276e-48	6.309e+26	0.585977	Kim_OS
LINC01169	0.834544	0.339562	2.05107	0.693416	Kim_OS
MAP2K5-DT	1.16679	0.59405	2.29173	0.654243	Kim_OS
RNU6-1	1.4099	0.762186	2.60806	0.27368	Kim_OS
HMGB1P6	0.983594	0.951669	1.01659	0.325787	Kim_OS
EIF5A2P1	0.289744	0.000791008	106.132	0.680873	Kim_OS
HEXA-AS1	2.69696	0.374544	19.4199	0.324631	Kim_OS
HCN4	9.50987	0.503693	179.549	0.132971	Kim_OS
NPTN-IT1	2.22583	0.475525	10.4186	0.30961	Kim_OS
CPLX3	1.01743	0.963696	1.07415	0.532582	Kim_OS
RPP25	1.00129	0.988714	1.01403	0.841084	Kim_OS
RPL36AP45	1.04505	0.880368	1.24054	0.614511	Kim_OS
CSPG4	1.21434	0.979341	1.50574	0.0767711	Kim_OS
ODF3L1	1.3248	0.512623	3.42375	0.561513	Kim_OS
PPIAP47	0.759992	0.307265	1.87977	0.552526	Kim_OS
RPL21P116	0.00977459	5.0815e-06	18.802	0.230328	Kim_OS
RNU6-415P	1.26569	0.127293	12.5849	0.840656	Kim_OS
CTXND1	0.809891	0.288426	2.27415	0.688954	Kim_OS
MIR5572	4.27642	1.53371	11.9238	0.00547891	Kim_OS
TLNRD1	0.945082	0.830183	1.07588	0.393078	Kim_OS
RAMAC	0.987176	0.92027	1.05895	0.718505	Kim_OS
MIR4515	0.290898	0.0174948	4.83698	0.389278	Kim_OS
RN7SL417P	1.0037	0.269587	3.73685	0.995611	Kim_OS
GOLGA6L3	0.97745	0.906745	1.05367	0.55161	Kim_OS
FABP5P9	0.957405	0.834479	1.09844	0.534704	Kim_OS
MIR1276	0.611608	0.105702	3.53885	0.583047	Kim_OS
RPL36AP43	2.27636	0.280789	18.4545	0.441067	Kim_OS
RPS12P26	0.453142	0.052291	3.92683	0.472479	Kim_OS
GOLGA2P8	1.23735	0.564669	2.7114	0.594662	Kim_OS
HSPE1P3	0.759127	0.230023	2.50529	0.650994	Kim_OS
HMGN1P38	0.382548	0.129964	1.12603	0.0810757	Kim_OS
ARRDC4	1.05466	0.983206	1.1313	0.137071	Kim_OS
RNU6-1186P	0.0914289	0	#NUM!	0.997836	Kim_OS
HSP90B2P	0.572083	0.0679275	4.81807	0.607472	Kim_OS
RNU6-322P	1.36492	0.581294	3.20494	0.47503	Kim_OS
PRKXP1	2.01025	0.748057	5.40215	0.166225	Kim_OS
MIR6859-3	1.0006	0.738397	1.3559	0.996933	Kim_OS
WASH4P	0.990722	0.953127	1.0298	0.636733	Kim_OS
MIR6859-4	0.959352	0.715205	1.28684	0.781831	Kim_OS
WASIR2	1.03724	0.856234	1.25652	0.708622	Kim_OS
IL9RP3	1.02381	0.362715	2.88984	0.964549	Kim_OS
HBQ1	2.16809	0.748194	6.28264	0.153994	Kim_OS
LINC00235	0.257712	0.00550259	12.0698	0.489643	Kim_OS
MIR5587	4.2271	0.904444	19.7562	0.0669064	Kim_OS
MIR3176	2.7838	0.931288	8.32132	0.06687	Kim_OS
SSTR5	1.27614	0.958203	1.69958	0.0953312	Kim_OS
TPSP2	1.22907	0.741386	2.03755	0.423865	Kim_OS
PERCC1	2.75983	0.613456	12.4159	0.185803	Kim_OS
SNORA10	1.00097	0.896717	1.11735	0.986161	Kim_OS
SNHG19	0.985416	0.953636	1.01826	0.379767	Kim_OS
SNORD60	1.01149	0.711019	1.43894	0.94935	Kim_OS
MIR3677	0.959923	0.234346	3.93203	0.954662	Kim_OS
EIF1P4	1.10711	0.40256	3.04473	0.843727	Kim_OS
CLDN9	0.870477	0.559158	1.35513	0.53905	Kim_OS
RNU1-22P	0.565447	0.0979504	3.26421	0.523868	Kim_OS
ZNF597	0.934415	0.520748	1.67669	0.82011	Kim_OS
GLIS2-AS1	0.934388	0.233292	3.74243	0.923634	Kim_OS
VASN	1.01219	0.931189	1.10023	0.775885	Kim_OS
SUB1P3	0.670796	0.468691	0.960053	0.0290484	Kim_OS
MIR6769A	0.749027	0.305653	1.83555	0.527448	Kim_OS
RN7SL743P	4.82378e-97	0	#NUM!	0.991812	Kim_OS
RPL21P119	0.9671	0.941137	0.993778	0.0159753	Kim_OS
LINC01290	0.0195799	3.11976e-08	12288.6	0.563623	Kim_OS
MTND4LP24	0.0693688	0	#NUM!	0.997836	Kim_OS
SNN	0.987948	0.923948	1.05638	0.722715	Kim_OS
COX6CP1	2.27048	0.605989	8.50687	0.223709	Kim_OS
TMF1P1	1.47375e-06	2.14207e-18	1.01394e+06	0.334274	Kim_OS
RPS26P52	0.627628	0.134126	2.93693	0.554107	Kim_OS
PKD1P1	0.976402	0.861441	1.10671	0.70867	Kim_OS
PKD1P2	0.925191	0.712078	1.20209	0.560513	Kim_OS
RPL7P47	0.279465	0.00489468	15.9562	0.536726	Kim_OS
MIR3179-3	1.25716	0.443653	3.56238	0.666721	Kim_OS
MIR3179-4	1.23633	0.57492	2.65864	0.587095	Kim_OS
LARP7P2	0.314074	0.000220223	447.921	0.754631	Kim_OS
ANKS4B	1.06337	0.941174	1.20142	0.323891	Kim_OS
SNX29P1	0.95348	0.735558	1.23597	0.718992	Kim_OS
SLC7A5P2	0.838864	0.460659	1.52758	0.565598	Kim_OS
RNU6-1005P	0.731379	0.297921	1.79549	0.494805	Kim_OS
SCNN1G	1.11616	0.934902	1.33256	0.224192	Kim_OS
CHP2	1.01384	0.986944	1.04146	0.316385	Kim_OS
SCML2P2	0.756018	0.29729	1.92258	0.556987	Kim_OS
ZKSCAN2-DT	1.0006	0.588918	1.70006	0.998241	Kim_OS
HMGN2P3	0.920084	0.831299	1.01835	0.107672	Kim_OS
LINC02195	0.656961	0.386961	1.11535	0.119778	Kim_OS
NPIPB10P	0.99393	0.900076	1.09757	0.904244	Kim_OS
SMG1P6	0.990162	0.892302	1.09875	0.852285	Kim_OS
SMG1P2	0.990415	0.921777	1.06416	0.792669	Kim_OS
SLC7A5P1	0.600365	0.0954835	3.77487	0.586509	Kim_OS
C16orf54	0.87654	0.665482	1.15454	0.34847	Kim_OS
ZG16	1.09366	0.968002	1.23562	0.150518	Kim_OS
PAGR1	0.928213	0.819973	1.05074	0.238976	Kim_OS
CD2BP2-DT	0.705375	0.424987	1.17075	0.17697	Kim_OS
SEPHS2	0.998374	0.989811	1.00701	0.71109	Kim_OS
RNU6-416P	0.0235483	0	#NUM!	0.997836	Kim_OS
SNORA30	1.13598	0.593876	2.17294	0.700024	Kim_OS
TMEM265	0.91122	0.758484	1.09471	0.320595	Kim_OS
ZNF629	1.03955	0.780427	1.38472	0.790863	Kim_OS
FBXL19-AS1	1.30134	0.777691	2.17759	0.315974	Kim_OS
PYCARD-AS1	0.465635	0.0668161	3.24496	0.440328	Kim_OS
IGHV1OR16-3	0.98303	0.85345	1.13229	0.812409	Kim_OS
IGHV3OR16-9	0.99434	0.920518	1.07408	0.885342	Kim_OS
IGHV2OR16-5	0.843683	0.484862	1.46805	0.547539	Kim_OS
IGHV3OR16-6	0.86033	0.582694	1.27025	0.449226	Kim_OS
IGHV3OR16-10	0.786187	0.502607	1.22977	0.291938	Kim_OS
IGHV1OR16-4	0.834937	0.431773	1.61455	0.591846	Kim_OS
IGHV3OR16-8	0.988396	0.873267	1.1187	0.853445	Kim_OS
IGHV3OR16-12	0.774749	0.336849	1.78191	0.548129	Kim_OS
IGHV3OR16-13	1.00283	0.990399	1.01541	0.657348	Kim_OS
IGHV3OR16-17	1.00522	0.836475	1.208	0.955739	Kim_OS
IGHV3OR16-11	1.76095	0.681327	4.55132	0.242824	Kim_OS
IGHV3OR16-7	1.03242	0.478502	2.22757	0.935185	Kim_OS
IGHV3OR16-16	0.860134	0.299142	2.47318	0.779787	Kim_OS
BCLAF1P2	1.18577	0.793258	1.77251	0.406109	Kim_OS
TP53TG3GP	1.1455e-14	1.52686e-57	8.59386e+28	0.523937	Kim_OS
AGGF1P9	0.491195	0.00194913	123.785	0.801049	Kim_OS
RARRES2P8	1.21576	0.642626	2.30005	0.548109	Kim_OS
RNA5SP411	3.9844e-68	0	#NUM!	0.990197	Kim_OS
HMGN2P41	1.91681	0.139785	26.2844	0.626215	Kim_OS
RNU6-845P	0.0237431	0	#NUM!	0.997836	Kim_OS
RAB43P1	0.939863	0.662111	1.33413	0.728581	Kim_OS
DNAJA2-DT	0.506501	0.0854773	3.0013	0.453671	Kim_OS
UBA52P8	26.3267	2.2856	303.246	0.0087188	Kim_OS
KLF8P1	0.462381	0.0155469	13.7518	0.655857	Kim_OS
MRPS21P7	0.0962492	0	#NUM!	0.997836	Kim_OS
NCOA5LP	0.054821	0	#NUM!	0.997836	Kim_OS
SOD1P2	0.0415059	0	#NUM!	0.997836	Kim_OS
MT4	1.06455	0.840994	1.34753	0.602989	Kim_OS
MT1A	1.02152	0.979157	1.06572	0.324489	Kim_OS
MIR6863	0.0460101	0	#NUM!	0.997836	Kim_OS
CCL22	1.00252	0.928214	1.08278	0.948892	Kim_OS
HMGB3P32	1.14944	0.594241	2.22336	0.679051	Kim_OS
MIR6772	1.55872	0.851492	2.85336	0.150199	Kim_OS
RNU6-269P	0.128114	0	#NUM!	0.997836	Kim_OS
SNORA46	1.13543	0.729365	1.76755	0.573815	Kim_OS
RPS27P27	0.115566	0.00145475	9.18065	0.333682	Kim_OS
RNU4-58P	0.589761	0.0561928	6.18973	0.659775	Kim_OS
LINC00920	0.618445	0.319692	1.19638	0.153472	Kim_OS
B3GNT9	0.993661	0.862939	1.14419	0.929593	Kim_OS
THAP11	0.967155	0.901032	1.03813	0.355345	Kim_OS
DDX28	0.862558	0.701915	1.05997	0.159692	Kim_OS
RNU4-30P	0.699041	0.0918032	5.3229	0.729582	Kim_OS
FTLP14	0.993727	0.685498	1.44055	0.973503	Kim_OS
PDF	0.895825	0.716759	1.11963	0.333611	Kim_OS
NQO1-DT	1.21333	0.460667	3.19571	0.695548	Kim_OS
EXOSC6	0.80864	0.613693	1.06551	0.131273	Kim_OS
RNU6-208P	0.55872	0.02363	13.2107	0.718332	Kim_OS
HSPE1P7	0.355982	0.0400064	3.16757	0.354372	Kim_OS
TMPOP2	0.472423	0.0495519	4.50404	0.514524	Kim_OS
RN7SL520P	6.33283e-121	0	#NUM!	0.989314	Kim_OS
RPL18P13	1.07479	0.731043	1.58017	0.713779	Kim_OS
PPIAP51	0.97594	0.848454	1.12258	0.73311	Kim_OS
RNA5SP433	3.7052e-21	0	#NUM!	0.996448	Kim_OS
ATP2C2-AS1	2.58862	0.84469	7.93306	0.0959982	Kim_OS
RN7SL381P	1.46153	0.467022	4.57379	0.514441	Kim_OS
RNU1-103P	1.2237	0.167977	8.9145	0.842067	Kim_OS
MIR6774	1.89956	0.48834	7.38898	0.354557	Kim_OS
FOXF1	1.08486	0.925638	1.27147	0.31452	Kim_OS
FOXC2	1.09723	0.6185	1.94651	0.751053	Kim_OS
C16orf95-DT	0.0575402	0.00832569	0.397669	0.00379285	Kim_OS
MIR6775	0.82327	0.0729744	9.28783	0.875011	Kim_OS
SNAI3	1.03775	0.746945	1.44178	0.82518	Kim_OS
MIR4722	0.445052	0.120281	1.64674	0.225224	Kim_OS
LINC02166	1.47971	0.208738	10.4894	0.69496	Kim_OS
LINC02887	0.984015	0.631906	1.53233	0.943153	Kim_OS
RFLNB	1.01942	0.941595	1.10368	0.635009	Kim_OS
RPS4XP17	0.448456	0.0443753	4.53208	0.496817	Kim_OS
TIMM22	0.949038	0.717937	1.25453	0.713347	Kim_OS
TRARG1	1.03565	0.649742	1.65077	0.882918	Kim_OS
PITPNA-AS1	0.906664	0.601087	1.36759	0.640342	Kim_OS
TLCD2	1.09407	0.866708	1.38109	0.449396	Kim_OS
RTN4RL1	0.750088	0.355251	1.58376	0.450767	Kim_OS
OVCA2	0.976313	0.927624	1.02756	0.358391	Kim_OS
MCUR1P1	0.521975	0.0822198	3.31377	0.490545	Kim_OS
HNRNPA1P16	1.07934	0.789893	1.47485	0.631729	Kim_OS
RN7SL608P	2.29876	0.554888	9.52318	0.251057	Kim_OS
CCDC92B	0.950914	0.543101	1.66495	0.860201	Kim_OS
OR1E3	0.0667509	0	#NUM!	0.997836	Kim_OS
SHPK	0.99464	0.762136	1.29807	0.968439	Kim_OS
P2RX5-TAX1BP3	0.562235	0.250744	1.26068	0.162206	Kim_OS
HASPIN	0.610326	0.297456	1.25228	0.178145	Kim_OS
TXNP4	0.410563	0.151861	1.10998	0.0793713	Kim_OS
LINC01996	0.370438	0.0675259	2.03218	0.252846	Kim_OS
GLTPD2	1.04638	0.970464	1.12824	0.238081	Kim_OS
MIR6864	0.32069	0.0119657	8.59471	0.497873	Kim_OS
MIR6865	0.538743	0.0580215	5.00235	0.586439	Kim_OS
KIF1C-AS1	0.543641	0.0519514	5.68888	0.610928	Kim_OS
ZFP3	1.14997	0.78269	1.6896	0.47657	Kim_OS
PRAL	0.906869	0.754825	1.08954	0.296453	Kim_OS
RPL7AP64	1.99679	0.0965978	41.2761	0.654506	Kim_OS
MIR324	1.36008	0.86756	2.13221	0.180033	Kim_OS
TNFSF12-TNFSF13	1.30074	0.965406	1.75254	0.0838963	Kim_OS
SENP3-EIF4A1	1.01144	0.97011	1.05454	0.593018	Kim_OS
SNORA48	0.998488	0.99181	1.00521	0.658444	Kim_OS
SNORD10	0.966213	0.814116	1.14673	0.694095	Kim_OS
SNORA67	1.00764	0.977196	1.03902	0.626971	Kim_OS
EFNB3	0.856103	0.58407	1.25484	0.425814	Kim_OS
SCARNA21	0.976163	0.854882	1.11465	0.721528	Kim_OS
SNORD118	1.00302	0.9808	1.02575	0.791842	Kim_OS
BORCS6	0.896582	0.725752	1.10762	0.311442	Kim_OS
LINC00324	0.962523	0.498286	1.85927	0.909467	Kim_OS
RNU7-43P	0.126764	0	#NUM!	0.997836	Kim_OS
MFSD6L	1.09772	0.907731	1.32747	0.336274	Kim_OS
PIK3R5-DT	1.14793	0.745244	1.7682	0.531375	Kim_OS
RPL19P18	0.0548605	0	#NUM!	0.997836	Kim_OS
MYH4	0.452299	0.0716855	2.85378	0.398559	Kim_OS
MYH1	0.971996	0.846368	1.11627	0.687497	Kim_OS
PIRT	1.4826	0.388877	5.65241	0.564125	Kim_OS
MIR548H3	0.0356885	0	#NUM!	0.997836	Kim_OS
CDRT15P1	0.612089	0.0328779	11.3953	0.742135	Kim_OS
RPS18P12	0.583298	0.318352	1.06874	0.0810238	Kim_OS
PPIAP53	1.15079	0.537707	2.46291	0.717514	Kim_OS
UBE2SP1	0.773245	0.567056	1.05441	0.104129	Kim_OS
MEIS3P1	1.36086	1.03758	1.78487	0.0259774	Kim_OS
RPLP1P11	7.20206e-05	9.73499e-09	0.532817	0.0358636	Kim_OS
SRSF6P2	0.828822	0.370316	1.85503	0.647848	Kim_OS
UPF3AP1	0.439203	0.0673216	2.86534	0.389868	Kim_OS
COTL1P1	0.475832	0.0227613	9.94743	0.632059	Kim_OS
PLD6	0.816708	0.441615	1.51039	0.518646	Kim_OS
RPL13P12	0.965117	0.922198	1.01003	0.126061	Kim_OS
MIR6777	0.791536	0.266318	2.35256	0.674015	Kim_OS
SMCR8	1.13335	0.890446	1.44251	0.30909	Kim_OS
UBE2SP2	0.861621	0.68406	1.08527	0.205883	Kim_OS
SNORD3B-1	1.00006	0.999288	1.00083	0.884142	Kim_OS
SNORD3B-2	0.994404	0.977432	1.01167	0.522854	Kim_OS
SNORD3A	1.00006	0.999538	1.00059	0.816584	Kim_OS
SNORD3C	1.00016	0.997675	1.00265	0.901184	Kim_OS
RPS2P46	0.979938	0.950146	1.01066	0.198244	Kim_OS
RPL17P43	1.00323	0.276116	3.64512	0.996087	Kim_OS
SNORA59B	0.991778	0.53631	1.83405	0.979	Kim_OS
NMTRQ-TTG12-1	0.472872	0.0129558	17.2593	0.683235	Kim_OS
MEIS3P2	1.01618	0.498946	2.06961	0.964723	Kim_OS
ABHD17AP6	0.382003	0.140534	1.03837	0.0592731	Kim_OS
NATD1	1.31545	0.984925	1.75688	0.0633002	Kim_OS
RPL21P120	0.156737	0.00528164	4.6513	0.28402	Kim_OS
MTND6P35	0.292179	1.13178e-05	7542.81	0.812359	Kim_OS
MTRNR2L1	1.21841	0.311036	4.77281	0.776742	Kim_OS
MTND1P15	0.0304526	0	#NUM!	0.997836	Kim_OS
TUFMP1	1.11105	0.764179	1.61537	0.581308	Kim_OS
RPL34P31	0.636051	0.144725	2.79538	0.54915	Kim_OS
SYPL1P2	1.00965	0.536321	1.90073	0.976252	Kim_OS
LGALS9DP	1.01261	0.894872	1.14584	0.842495	Kim_OS
ERVE-1	1.38497	0.821154	2.33591	0.222033	Kim_OS
RPS7P1	0.988701	0.844449	1.15759	0.887693	Kim_OS
SNORD42B	1.64454	0.18508	14.6127	0.655349	Kim_OS
TIAF1	1.2251	0.766043	1.95924	0.39674	Kim_OS
TWF1P1	1.05755	0.135805	8.2354	0.957389	Kim_OS
ABHD15	1.01645	0.917031	1.12665	0.756023	Kim_OS
RNU6-990P	0.0278737	0	#NUM!	0.997836	Kim_OS
RN7SL138P	0.836038	0.293194	2.38395	0.73765	Kim_OS
DPRXP4	0.521209	0.0779397	3.48551	0.501525	Kim_OS
MIR4733HG	0.641463	0.205605	2.00129	0.444366	Kim_OS
AK4P1	1.17462	0.618869	2.22945	0.622531	Kim_OS
MIR193A	0.659405	0.19719	2.20505	0.498979	Kim_OS
ARGFXP2	0.602323	0.117632	3.08413	0.542935	Kim_OS
UBL5P2	0.139098	0.0052586	3.67938	0.237842	Kim_OS
TLK2P1	0.856478	0.185755	3.94905	0.842519	Kim_OS
CCL11	1.00626	0.988358	1.02449	0.495462	Kim_OS
CCL8	1.00218	0.984571	1.0201	0.810049	Kim_OS
E2F3P1	0.520695	0.0702671	3.85847	0.523074	Kim_OS
TAF5LP1	0.714594	0.375133	1.36124	0.306769	Kim_OS
TOMM20P2	0.682125	0.263298	1.76718	0.430912	Kim_OS
SNORD7	0.780559	0.121759	5.00391	0.793825	Kim_OS
TBC1D3G	1.00317	0.87918	1.14464	0.96254	Kim_OS
TBC1D3H	0.979483	0.867718	1.10564	0.737362	Kim_OS
TBC1D3F	1.00739	0.957799	1.05956	0.774899	Kim_OS
TBC1D3J	0.901425	0.376358	2.15903	0.815858	Kim_OS
MIR378J	0.893614	0.345031	2.31442	0.816799	Kim_OS
TBC1D3K	0.997809	0.890185	1.11845	0.969959	Kim_OS
TBC1D3D	0.995985	0.919151	1.07924	0.921762	Kim_OS
TBC1D3C	0.97991	0.901228	1.06546	0.634627	Kim_OS
TBC1D3E	0.992637	0.901053	1.09353	0.881049	Kim_OS
TBC1D3	0.98188	0.909171	1.0604	0.641318	Kim_OS
EPOP	0.962178	0.721363	1.28338	0.793061	Kim_OS
RNA5SP440	1.10953	0.34174	3.6023	0.862668	Kim_OS
SNORA21	0.82577	0.423024	1.61196	0.57483	Kim_OS
MIR6779	1.12871	0.0949258	13.4209	0.923638	Kim_OS
LINC00672	1.6599	0.563473	4.88978	0.357929	Kim_OS
MIR4728	1.16107	0.666005	2.02413	0.598449	Kim_OS
SNORD124	1.0956	0.576533	2.08199	0.780461	Kim_OS
NR1D1	1.06834	0.937741	1.21712	0.320375	Kim_OS
MIR6867	1.29413	0.317374	5.27699	0.719181	Kim_OS
RARA-AS1	1.28719	0.838528	1.97592	0.248262	Kim_OS
GJD3	1.03642	0.675167	1.59097	0.870043	Kim_OS
IGFBP4	1.00148	0.998376	1.00459	0.350947	Kim_OS
KRTAP2-3	0.308932	0.00646393	14.7648	0.551593	Kim_OS
KRTAP4-6	0.360583	0.000532252	244.283	0.759067	Kim_OS
KRTAP9-12P	0.271757	0.00692838	10.6594	0.486478	Kim_OS
MIR6510	2.36164	0.864654	6.45037	0.0936814	Kim_OS
GAST	1.00059	1.00017	1.00101	0.00574944	Kim_OS
KLHL11	1.10061	0.84236	1.43803	0.482297	Kim_OS
C17orf113	1.2728	0.616064	2.62964	0.514689	Kim_OS
HSPB9	1.08551	0.840532	1.4019	0.529505	Kim_OS
CAVIN1	1.00482	0.99468	1.01507	0.352679	Kim_OS
MIR5010	2.83906	0.69482	11.6005	0.146231	Kim_OS
PTP4A2P1	0.917015	0.476598	1.76441	0.795291	Kim_OS
HSD17B1P1	0.815301	0.132845	5.0037	0.825417	Kim_OS
HSD17B1-AS1	1.01119	0.796333	1.28402	0.927245	Kim_OS
HMGN2P15	0.95451	0.776168	1.17383	0.659081	Kim_OS
MIR6781	0.611585	0.0596966	6.26563	0.678739	Kim_OS
BRCA1P1	1.42241	0.954786	2.11906	0.0831902	Kim_OS
RNU2-1	0.261237	0.01235	5.52586	0.388635	Kim_OS
ARL4D	0.989077	0.803518	1.21749	0.917482	Kim_OS
ATXN7L3-AS1	0.619141	0.105708	3.62635	0.595015	Kim_OS
FZD2	0.849214	0.544008	1.32565	0.471946	Kim_OS
C1QL1	0.89013	0.64855	1.2217	0.471245	Kim_OS
MIR6784	2.21569	1.2975	3.78365	0.00356996	Kim_OS
HEXIM1	1.02044	0.963669	1.08055	0.488468	Kim_OS
DND1P1	0.84189	0.330732	2.14306	0.71808	Kim_OS
RPS26P8	1.0194	0.853395	1.2177	0.832189	Kim_OS
NSFP1	1.00652	0.988153	1.02524	0.489023	Kim_OS
RDM1P2	1.81392	0.366923	8.96725	0.465188	Kim_OS
FAM215B	1.44889	0.163301	12.8553	0.739195	Kim_OS
RPS7P11	0.923796	0.856566	0.996303	0.0397783	Kim_OS
RPRML	1.04575	0.887621	1.23205	0.592781	Kim_OS
PRR15L	1.00545	0.994671	1.01634	0.32308	Kim_OS
RNU6-1152P	0.46337	0.0157132	13.6644	0.655942	Kim_OS
HOXB-AS2	2.46224	0.528855	11.4636	0.250884	Kim_OS
HOXB4	1.06044	0.909465	1.23648	0.453909	Kim_OS
HOXB5	1.04573	0.853557	1.28117	0.666041	Kim_OS
HOXB9	1.02551	0.882326	1.19193	0.74267	Kim_OS
MIR196A1	0.982036	0.751814	1.28276	0.894196	Kim_OS
PRAC1	1.15673	0.910513	1.46952	0.233156	Kim_OS
HOXB13	1.09125	0.975605	1.22061	0.12655	Kim_OS
GIP	1.04244	0.95954	1.13251	0.325536	Kim_OS
EIF4EP2	0.636689	0.287964	1.40772	0.264753	Kim_OS
RNU6-1313P	7.21594e-83	0	#NUM!	0.990534	Kim_OS
PICART1	3.75196	0.221041	63.686	0.360075	Kim_OS
TMEM92-AS1	1.2663	0.360754	4.44492	0.712477	Kim_OS
MTCO1P40	0.651721	0.194952	2.1787	0.486866	Kim_OS
NOG	0.965337	0.812863	1.14641	0.687539	Kim_OS
DYNLL2	1.02819	0.929334	1.13756	0.589879	Kim_OS
SETP3	0.0212115	4.21291e-05	10.6797	0.224797	Kim_OS
PPM1E	0.943118	0.428209	2.07719	0.884418	Kim_OS
MIR454	1.08157	0.612814	1.90888	0.786758	Kim_OS
NDUFB8P2	0.625355	0.0938125	4.16863	0.627669	Kim_OS
TBC1D3P1-DHX40P1	0.85092	0.154038	4.70054	0.853126	Kim_OS
DHX40P1	1.07546	0.792573	1.45932	0.640381	Kim_OS
HEATR6-DT	1.13769	0.498711	2.59535	0.759178	Kim_OS
SCARNA20	1.02814	0.375491	2.81517	0.956937	Kim_OS
RPL32P32	0.367522	0.0229401	5.88806	0.479405	Kim_OS
H3P42	0.374307	7.2978e-05	1919.84	0.821623	Kim_OS
RPL23AP74	0.786729	0.409833	1.51023	0.470957	Kim_OS
LINC02875	0.93902	0.221554	3.97989	0.931952	Kim_OS
POLRMTP1	1.0258	0.40368	2.6067	0.957302	Kim_OS
RNU7-52P	0.241208	0	#NUM!	0.997836	Kim_OS
PPIAP55	1.09964	0.614037	1.96929	0.749349	Kim_OS
SNORD104	0.96256	0.885949	1.0458	0.367178	Kim_OS
KPNA2P3	1.01631	0.947478	1.09014	0.651189	Kim_OS
SLC16A6P1	1.14776	0.42352	3.11046	0.78645	Kim_OS
CACNG4	0.989955	0.568937	1.72253	0.971501	Kim_OS
CACNG1	0.867281	0.539888	1.39321	0.556008	Kim_OS
[truncated: 19,579 more rows]

## Sheet: Table S2
Name	HR	HR_L	HR_H	PV	data
WASH7P	1.01683	0.991257	1.04306	0.199043	Kim_PFS
MIR6859-1	1.35849	1.06556	1.73195	0.0134221	Kim_PFS
WASH9P	1.01951	0.993461	1.04625	0.143396	Kim_PFS
MIR6859-2	1.26282	0.890002	1.7918	0.191156	Kim_PFS
RPL23AP24	1.38942	1.01411	1.90363	0.0406418	Kim_PFS
MTND1P23	1.00011	0.999701	1.00051	0.610309	Kim_PFS
MTND2P28	1.00013	0.999822	1.00044	0.404915	Kim_PFS
MTCO1P12	1.00005	0.999689	1.0004	0.803682	Kim_PFS
MTCO2P12	1.00054	0.994794	1.00632	0.853856	Kim_PFS
MTATP8P1	1.00327	0.996335	1.01025	0.356299	Kim_PFS
MTATP6P1	1.00005	0.999857	1.00024	0.610237	Kim_PFS
MTCO3P12	1.00028	0.999804	1.00075	0.249403	Kim_PFS
FAM87B	1.58761	0.566226	4.45141	0.379553	Kim_PFS
LINC00115	1.76243	1.12611	2.7583	0.0131507	Kim_PFS
RNF223	1.13343	0.894864	1.4356	0.29893	Kim_PFS
LINC01342	3.71115	0.579173	23.7799	0.166456	Kim_PFS
MIR200B	1.30012	1.11135	1.52096	0.00104214	Kim_PFS
MIR200A	1.64929	1.25761	2.16295	0.000298121	Kim_PFS
MIR429	1.22708	1.07928	1.39512	0.00177797	Kim_PFS
TTLL10-AS1	1.35901	0.949374	1.94538	0.0937193	Kim_PFS
B3GALT6	1.03625	0.942366	1.13948	0.462422	Kim_PFS
TAS1R3	1.23464	0.660964	2.30623	0.508507	Kim_PFS
MRPL20-DT	1.20598	1.04624	1.39012	0.00978013	Kim_PFS
TMEM88B	1.32225	1.01838	1.71679	0.0360214	Kim_PFS
FNDC10	0.93943	0.720104	1.22556	0.645087	Kim_PFS
MMP23A	1.10112	0.986532	1.22902	0.0857733	Kim_PFS
HES5	1.32724	0.445468	3.9544	0.611282	Kim_PFS
TP73-AS3	1.05515	0.897797	1.24009	0.514699	Kim_PFS
RN7SL574P	1.93933	0.113764	33.0599	0.647131	Kim_PFS
RNF207-AS1	0.611319	0.242036	1.54403	0.297851	Kim_PFS
GPR153	1.1189	1.04116	1.20244	0.00222938	Kim_PFS
CAMTA1-DT	1.72243	0.404962	7.32603	0.461648	Kim_PFS
RPL7P7	1.27395	0.672221	2.41432	0.457897	Kim_PFS
MIR6728	1.92996	0.619654	6.01104	0.256667	Kim_PFS
ENO1-AS1	1.64239	0.309159	8.72512	0.560377	Kim_PFS
HMGN2P17	0.944502	0.566749	1.57404	0.826563	Kim_PFS
SLC25A33	1.10158	0.943996	1.28548	0.219341	Kim_PFS
PIK3CD-AS2	1.0449	0.896694	1.21761	0.573559	Kim_PFS
RN7SKP269	2.19853	0.547045	8.83572	0.266995	Kim_PFS
RNU6-37P	0.282142	0.0279796	2.84508	0.283194	Kim_PFS
CORT	2.65919	0.466296	15.1648	0.270873	Kim_PFS
RPL39P6	1.01989	0.899483	1.15641	0.758672	Kim_PFS
NPPB	1.04967	0.914388	1.20496	0.491084	Kim_PFS
MIR6729	1.30237	0.514125	3.29913	0.577471	Kim_PFS
SNORA59A	1.11684	0.998304	1.24945	0.0535672	Kim_PFS
RNU6ATAC18P	4.20306	0.733332	24.0896	0.107007	Kim_PFS
MIR6730	0.770686	0.188869	3.14481	0.716573	Kim_PFS
SCARNA21B	1.00799	0.823081	1.23443	0.938667	Kim_PFS
AGMAT	1.04615	0.981368	1.11521	0.166571	Kim_PFS
CHCHD2P6	2.33632	1.0801	5.05361	0.031107	Kim_PFS
RPL12P14	2.83167	0.326409	24.5653	0.345033	Kim_PFS
UQCRHL	0.986957	0.627081	1.55336	0.954755	Kim_PFS
FLJ37453	1.2723	0.93531	1.7307	0.125035	Kim_PFS
MT1XP1	0.911031	0.681972	1.21702	0.528273	Kim_PFS
RPL22P3	1.11733	0.687002	1.81721	0.654819	Kim_PFS
LINC01772	5.64866	0.57842	55.1628	0.136456	Kim_PFS
RNU1-1	0.999338	0.926974	1.07735	0.986222	Kim_PFS
MST1P2	1.09343	1.01687	1.17575	0.0158831	Kim_PFS
RNU1-3	0.994283	0.888468	1.1127	0.920447	Kim_PFS
EIF1AXP1	1.18258	0.591909	2.36269	0.634853	Kim_PFS
RNU1-4	0.999307	0.914047	1.09252	0.987851	Kim_PFS
RNU1-2	0.999543	0.911021	1.09667	0.992286	Kim_PFS
PADI3	1.00824	0.940762	1.08056	0.816359	Kim_PFS
MIR3972	1.016	0.773682	1.3342	0.90911	Kim_PFS
KLHDC7A	1.06958	0.92401	1.23807	0.367512	Kim_PFS
MIR4695	1.01566	0.682101	1.51234	0.939021	Kim_PFS
EMC1-AS1	2.7678	1.06613	7.18558	0.0364822	Kim_PFS
AKR7A3	0.999494	0.993935	1.00508	0.858814	Kim_PFS
RNF186	1.02384	0.934513	1.12171	0.612972	Kim_PFS
UBXN10	0.889643	0.732836	1.08	0.237203	Kim_PFS
MUL1	0.927739	0.834341	1.03159	0.165915	Kim_PFS
FAM43B	1.32825	0.75612	2.3333	0.323409	Kim_PFS
PINK1-AS	1.00418	0.870787	1.158	0.954298	Kim_PFS
NBPF2P	1.37155	0.651572	2.88711	0.40543	Kim_PFS
HS6ST1P1	0.916824	0.411267	2.04385	0.831866	Kim_PFS
CDC42-AS1	1.07106	0.804786	1.42543	0.637839	Kim_PFS
HTR1D	1.00077	0.935663	1.07042	0.982018	Kim_PFS
FUCA1	1.00131	0.984869	1.01803	0.876801	Kim_PFS
CNR2	1.18713	0.363548	3.87644	0.776328	Kim_PFS
IL22RA1	1.1067	1.01181	1.21049	0.026645	Kim_PFS
RUNX3-AS1	0.111998	0.00587587	2.13475	0.145471	Kim_PFS
SDHDP6	0.542232	0.247118	1.18977	0.126868	Kim_PFS
FAM110D	1.10463	0.945102	1.29108	0.211133	Kim_PFS
SFN	0.996693	0.991626	1.00179	0.202782	Kim_PFS
NR0B2	1.04688	1.00109	1.09477	0.0446891	Kim_PFS
TENT5B	0.92655	0.459397	1.86874	0.831227	Kim_PFS
NPM1P39	1.07895	0.66342	1.75474	0.759431	Kim_PFS
RNU6-48P	1.00588	0.893929	1.13184	0.922468	Kim_PFS
ACTG1P20	1.28798	0.869321	1.90827	0.207037	Kim_PFS
GPR3	0.713264	0.198716	2.56016	0.604301	Kim_PFS
SCARNA1	1.08561	0.969699	1.21538	0.153905	Kim_PFS
SPCS2P4	1.0112	0.958188	1.06714	0.685243	Kim_PFS
SESN2	0.984242	0.869559	1.11405	0.801583	Kim_PFS
SNORA73A	1.00017	0.999969	1.00037	0.0974656	Kim_PFS
SNORA73B	1.00011	0.999991	1.00022	0.0716021	Kim_PFS
SNORD99	1.05109	0.867229	1.27392	0.611535	Kim_PFS
SNORA61	1.05476	0.997526	1.11528	0.0610749	Kim_PFS
SNORA44	1.41493	0.987253	2.02789	0.0587441	Kim_PFS
LINC01648	1.05956	0.681206	1.64807	0.797412	Kim_PFS
SELENOWP1	1.03028	0.87333	1.21543	0.723537	Kim_PFS
FAM167B	1.01746	0.94133	1.09976	0.662613	Kim_PFS
MARCKSL1	0.99683	0.991173	1.00252	0.274283	Kim_PFS
MIR3605	1.09089	0.799695	1.48813	0.582926	Kim_PFS
RN7SKP16	1.71212	0.409408	7.16002	0.461354	Kim_PFS
GJB5	0.905784	0.820849	0.999508	0.0488656	Kim_PFS
GJB4	0.936524	0.859634	1.02029	0.133524	Kim_PFS
TMEM35B	0.981967	0.946337	1.01894	0.33452	Kim_PFS
RPL5P4	2.76907	0.594467	12.8986	0.194479	Kim_PFS
ADPRS	0.937697	0.88769	0.99052	0.0214135	Kim_PFS
MIR5581	0.856456	0.312814	2.34489	0.763008	Kim_PFS
YRDC	0.892988	0.805876	0.989517	0.0306799	Kim_PFS
RNU6-510P	1.13482	0.253146	5.08726	0.868763	Kim_PFS
POU3F1	0.297102	0.0370938	2.37963	0.252915	Kim_PFS
HSPA5P1	1.16793	0.377252	3.61578	0.787751	Kim_PFS
BMP8A	1.00543	0.804171	1.25705	0.962113	Kim_PFS
OXCT2P1	2.17208	0.808204	5.83756	0.124096	Kim_PFS
SNORA55	1.05032	0.942689	1.17023	0.373478	Kim_PFS
HEYL	1.05874	1.00233	1.11832	0.0410242	Kim_PFS
BMP8B	1.05427	0.816365	1.36149	0.68548	Kim_PFS
OXCT2	1.48625	0.786777	2.80759	0.222078	Kim_PFS
RLF	0.963824	0.775291	1.1982	0.74006	Kim_PFS
NFYC-AS1	0.780212	0.301583	2.01845	0.608816	Kim_PFS
CITED4	0.984261	0.936477	1.03448	0.532112	Kim_PFS
GUCA2B	1.03455	0.785175	1.36311	0.809291	Kim_PFS
GUCA2A	1.02956	0.989547	1.07119	0.149762	Kim_PFS
TMSB4XP1	1.01069	0.994014	1.02764	0.210374	Kim_PFS
ATP6V1E1P1	0.977213	0.461472	2.06934	0.951983	Kim_PFS
MED8-AS1	1.41574	0.315285	6.35717	0.650064	Kim_PFS
ST3GAL3-AS1	1.00385	0.914249	1.10224	0.935722	Kim_PFS
RN7SL479P	1.01722	0.656752	1.57555	0.939021	Kim_PFS
SNORD46	1.31325	0.97514	1.7686	0.0727793	Kim_PFS
SNORD38A	0.815785	0.564674	1.17856	0.278059	Kim_PFS
BEST4	1.48344	0.817074	2.69326	0.194966	Kim_PFS
PPIAP35	1.1967	0.742446	1.92889	0.460964	Kim_PFS
LINC01144	1.95162	0.517748	7.35649	0.323321	Kim_PFS
HPDL	1.03051	0.928777	1.14338	0.570932	Kim_PFS
RPS15AP10	2.04824	0.870651	4.81856	0.100461	Kim_PFS
LURAP1	1.26653	0.535877	2.99341	0.590294	Kim_PFS
CYP4A27P	1.01475	0.697345	1.47662	0.939021	Kim_PFS
CYP4A22-AS1	0.583511	0.139065	2.44839	0.461603	Kim_PFS
LINC00853	1.01799	0.200961	5.1567	0.982819	Kim_PFS
LINC01389	0.934116	0.722635	1.20749	0.602793	Kim_PFS
FOXE3	1.19884	1.03571	1.38765	0.0150929	Kim_PFS
FOXD2-AS1	1.18466	0.808113	1.73666	0.385237	Kim_PFS
FOXD2	1.08703	0.788026	1.49948	0.611141	Kim_PFS
ZNF859P	1.03273	0.648414	1.64484	0.892111	Kim_PFS
RNU6-1281P	1.01704	0.691206	1.49648	0.931664	Kim_PFS
RAB3B	1.09214	0.862005	1.38371	0.465376	Kim_PFS
KTI12	0.838594	0.705867	0.996279	0.0452446	Kim_PFS
PDCL3P6	1.06907	0.679488	1.68203	0.772695	Kim_PFS
PLA2G12AP1	1.01464	0.738158	1.39469	0.928638	Kim_PFS
RPS13P2	0.996582	0.823951	1.20538	0.971854	Kim_PFS
HNRNPA3P12	0.948661	0.395413	2.276	0.906038	Kim_PFS
SSBP3-AS1	3.19337	0.182922	55.7484	0.426176	Kim_PFS
PARS2	1.12088	0.642276	1.95612	0.687945	Kim_PFS
TMEM61	1.02731	0.861534	1.22497	0.76415	Kim_PFS
C8A	0.999359	0.953972	1.0469	0.978415	Kim_PFS
RPS26P15	1.01877	0.909911	1.14065	0.747056	Kim_PFS
TACSTD2	0.994546	0.989098	1.00002	0.0509713	Kim_PFS
PHBP3	1.01451	0.793046	1.29783	0.908698	Kim_PFS
RN7SL475P	1.01107	0.751219	1.3608	0.942103	Kim_PFS
L1TD1	1.46729	0.448555	4.79971	0.526025	Kim_PFS
RNU6-371P	1.00651	0.852328	1.18859	0.939021	Kim_PFS
FOXD3	1.54066	0.962884	2.46513	0.071506	Kim_PFS
RNU7-123P	0.0326687	0.00195287	0.546503	0.0172968	Kim_PFS
RN7SL130P	2.44578	0.390452	15.3203	0.339392	Kim_PFS
MIR3671	1.20314	0.732714	1.9756	0.464854	Kim_PFS
MIR101-1	1.00869	0.754903	1.34779	0.953351	Kim_PFS
INSL5	1.18574	0.678396	2.07252	0.549841	Kim_PFS
SLC35D1	1.05281	0.961742	1.15251	0.264889	Kim_PFS
RNU6-387P	1.11072	0.641675	1.92263	0.707581	Kim_PFS
RPS7P4	0.604563	0.0292098	12.5128	0.744781	Kim_PFS
LRRC40	0.944899	0.803758	1.11082	0.492303	Kim_PFS
HHLA3-AS1	0.406231	0.0805405	2.04895	0.275222	Kim_PFS
MIR186	1.37864	0.87914	2.16193	0.161869	Kim_PFS
GDI2P2	1.10707	0.921063	1.33063	0.278451	Kim_PFS
RNU6-1246P	1.00583	0.866608	1.16742	0.939021	Kim_PFS
LRRC53	0.673351	0.220979	2.05178	0.486619	Kim_PFS
MSH4	1.06458	0.475786	2.38202	0.878952	Kim_PFS
TPI1P1	0.710245	0.421004	1.1982	0.199744	Kim_PFS
RNU6-1102P	1.00532	0.873626	1.15687	0.940942	Kim_PFS
ARID3BP1	1.92088	0.814024	4.53277	0.136165	Kim_PFS
PRKACB-DT	1.62028	0.936242	2.80411	0.0846101	Kim_PFS
NEDD8P1	1.00095	0.844974	1.18571	0.991275	Kim_PFS
RNA5SP52	1.0138	0.699177	1.46999	0.942379	Kim_PFS
RPL36AP10	1.00826	0.816602	1.24491	0.939021	Kim_PFS
RNU6-125P	1.03298	0.765036	1.39477	0.832264	Kim_PFS
ELOCP19	0.737851	0.373994	1.4557	0.38054	Kim_PFS
PTGES3P1	0.803139	0.648593	0.994511	0.0443848	Kim_PFS
GBP6	0.237752	0.044097	1.28186	0.0947007	Kim_PFS
LRRC8D-DT	0.532186	0.205302	1.37954	0.194319	Kim_PFS
GEMIN8P4	0.944831	0.844642	1.0569	0.321062	Kim_PFS
PHKA1P1	1.64398	0.95746	2.82276	0.0714898	Kim_PFS
SETSIP	1.22175	0.115207	12.9564	0.867968	Kim_PFS
SNORA66	1.16718	0.982638	1.38638	0.0783222	Kim_PFS
RNA5SP53	1.00949	0.792432	1.28601	0.939021	Kim_PFS
EEF1A1P11	1.00278	0.97563	1.03068	0.842931	Kim_PFS
RPL7P9	1.00448	0.992957	1.01613	0.447855	Kim_PFS
DPYD-IT1	1.01033	0.727516	1.40307	0.951112	Kim_PFS
SEC63P1	1.92677	0.88847	4.17848	0.0968032	Kim_PFS
RPL23AP90	1.0066	0.706319	1.43455	0.970954	Kim_PFS
MIR553	2.38504	1.08065	5.26387	0.0313978	Kim_PFS
RPSAP19	0.998545	0.974372	1.02332	0.907286	Kim_PFS
RNU6-352P	1.00982	0.786222	1.297	0.939021	Kim_PFS
AMYP1	1.12569	0.811784	1.56099	0.47781	Kim_PFS
NDUFA4P1	0.920338	0.352381	2.40371	0.86542	Kim_PFS
TMEM167B-DT	1.33069	0.133101	13.3037	0.807841	Kim_PFS
SCARNA2	1.00202	0.999887	1.00415	0.063491	Kim_PFS
GNAI3	0.916292	0.846233	0.992151	0.031229	Kim_PFS
PROK1	1.09309	0.596976	2.00152	0.773026	Kim_PFS
KCNA3	1.01929	0.777017	1.33711	0.890243	Kim_PFS
NRBF2P3	0.982906	0.49438	1.95418	0.960781	Kim_PFS
UBE2FP3	0.993658	0.671519	1.47033	0.974615	Kim_PFS
MIR4256	1.00772	0.788132	1.28848	0.951126	Kim_PFS
AKR7A2P1	0.893317	0.35402	2.25415	0.811192	Kim_PFS
AP4B1-AS1	1.82757	0.326488	10.2302	0.492602	Kim_PFS
NRAS	0.988249	0.937375	1.04188	0.661112	Kim_PFS
RNY1P13	1.01349	0.761849	1.34824	0.926692	Kim_PFS
LINC01765	0.692753	0.209825	2.28717	0.546929	Kim_PFS
NAP1L4P1	1.72342	0.826959	3.59166	0.146271	Kim_PFS
FTH1P22	0.312894	0.0978494	1.00054	0.050107	Kim_PFS
TENT5C	1.00035	0.967146	1.03469	0.983976	Kim_PFS
PNRC2P1	0.942976	0.666571	1.334	0.740088	Kim_PFS
PSMC1P12	1.01527	0.671865	1.5342	0.942645	Kim_PFS
WARS2-IT1	1.34002	0.612319	2.93255	0.463887	Kim_PFS
RBMX2P3	1.15703	0.557323	2.40207	0.695528	Kim_PFS
LINC00622	1.34814	0.672007	2.70458	0.400363	Kim_PFS
ZNF697	0.902696	0.650856	1.25198	0.539613	Kim_PFS
NOTCH2NLR	0.860834	0.562373	1.31769	0.490267	Kim_PFS
RNVU1-4	0.867126	0.115348	6.51859	0.889827	Kim_PFS
H3P4	2.13361	1.03626	4.39302	0.0397231	Kim_PFS
RNVU1-18	0.98594	0.785216	1.23797	0.902966	Kim_PFS
LINC02591	1.6178	0.486034	5.38495	0.433001	Kim_PFS
FCGR1CP	1.02485	0.886029	1.18542	0.740995	Kim_PFS
SRGAP2D	1.02747	0.997281	1.05858	0.07491	Kim_PFS
IGKV1OR1-1	1.11853	0.89369	1.39994	0.327914	Kim_PFS
RNVU1-15	1.97804	0.841151	4.65152	0.117944	Kim_PFS
PFN1P6	2.26714	0.560389	9.17204	0.251035	Kim_PFS
FAM72D	0.99447	0.848185	1.16598	0.945543	Kim_PFS
RNU1-153P	2.01044	0.987679	4.09228	0.0541321	Kim_PFS
PFN1P3	1.24211	0.353656	4.36255	0.735162	Kim_PFS
LIX1L	1.05447	0.940692	1.18201	0.362589	Kim_PFS
NUDT4P2	0.80013	0.613056	1.04429	0.100792	Kim_PFS
RNVU1-29	1.00572	0.827814	1.22185	0.954228	Kim_PFS
SSBL4P	0.704357	0.154529	3.21052	0.650667	Kim_PFS
CCT8P1	1.61346	1.14425	2.27506	0.00636151	Kim_PFS
RNVU1-7	0.990503	0.79937	1.22734	0.930486	Kim_PFS
PFN1P4	17.7248	0.949412	330.909	0.0542042	Kim_PFS
ABHD17AP1	1.08919	0.363579	3.26295	0.878699	Kim_PFS
RNA5SP57	1.01115	0.746733	1.3692	0.942836	Kim_PFS
LINC01731	1.13503	0.743298	1.73321	0.557587	Kim_PFS
LINC02806	1.11158	0.944238	1.30859	0.203823	Kim_PFS
RNVU1-1	2.26441	0.285151	17.9818	0.439462	Kim_PFS
RNVU1-3	0.555054	0.0503775	6.11553	0.630623	Kim_PFS
PPIAL4G	1.79168	0.601716	5.33492	0.294866	Kim_PFS
RNVU1-27	0.37421	0.068384	2.04775	0.25702	Kim_PFS
NOTCH2NLB	0.994087	0.883856	1.11807	0.921217	Kim_PFS
NUDT4B	0.870966	0.746923	1.01561	0.078004	Kim_PFS
SEC22B3P	0.941405	0.836124	1.05994	0.31833	Kim_PFS
RNU2-38P	0.96712	0.570439	1.63965	0.901217	Kim_PFS
SEC22B2P	0.67619	0.296103	1.54417	0.353041	Kim_PFS
PPIAL4C	1.16923	0.711846	1.92049	0.536904	Kim_PFS
RNVU1-30	0.962705	0.395476	2.34351	0.933268	Kim_PFS
RNU1-68P	1.02661	0.680617	1.5485	0.900322	Kim_PFS
H3C13	1.0524	1.00004	1.10751	0.0498297	Kim_PFS
H3C14	1.05118	1.0005	1.10443	0.0477122	Kim_PFS
H2AC18	1.00316	0.998583	1.00776	0.176364	Kim_PFS
H2AC19	1.00381	0.999057	1.00859	0.116266	Kim_PFS
H3C15	1.05201	1.00106	1.10555	0.0452938	Kim_PFS
H2BC21	1.01374	0.999446	1.02824	0.0596273	Kim_PFS
H2AC20	1.0056	0.999229	1.01201	0.085051	Kim_PFS
H2AC21	1.16374	0.994791	1.36139	0.0581311	Kim_PFS
ADAMTSL4-AS2	0.473237	0.189213	1.1836	0.109693	Kim_PFS
MIR4257	0.630323	0.326876	1.21547	0.168342	Kim_PFS
ADAMTSL4-AS1	0.299242	0.0471207	1.90035	0.200817	Kim_PFS
MLLT11	0.97243	0.891458	1.06076	0.528514	Kim_PFS
TNFAIP8L2	0.988163	0.875398	1.11545	0.847266	Kim_PFS
RFX5-AS1	0.733262	0.292209	1.84003	0.508653	Kim_PFS
MIR554	1.24996	0.883917	1.76759	0.206946	Kim_PFS
C2CD4D	0.710303	0.320544	1.57398	0.399453	Kim_PFS
C2CD4D-AS1	1.0101	0.87155	1.17069	0.89375	Kim_PFS
HRNR	1.17586	0.972706	1.42145	0.0941293	Kim_PFS
FLG	1.17017	0.951052	1.43977	0.137398	Kim_PFS
CRCT1	1.06619	0.826869	1.37478	0.621182	Kim_PFS
LCEP3	1.01997	0.822106	1.26546	0.857362	Kim_PFS
C1orf68	1.74225	1.11185	2.73009	0.0154088	Kim_PFS
SPRR1A	0.8858	0.72429	1.08332	0.237721	Kim_PFS
SPRR1B	0.993803	0.967856	1.02045	0.645146	Kim_PFS
SPRR2A	1.00498	0.799265	1.26365	0.966074	Kim_PFS
SPRR2B	1.02811	0.757981	1.3945	0.858528	Kim_PFS
SPRR2C	1.00964	0.811605	1.25599	0.931379	Kim_PFS
LORICRIN	1.40446	1.0376	1.90102	0.0278824	Kim_PFS
RNU6-160P	1.01268	0.733302	1.39849	0.939021	Kim_PFS
S100A9	0.999722	0.998892	1.00055	0.512297	Kim_PFS
S100A12	0.991035	0.963573	1.01928	0.529922	Kim_PFS
RPSAP17	0.588375	0.116808	2.96372	0.520256	Kim_PFS
IL6R-AS1	1.76691	0.238649	13.0818	0.577336	Kim_PFS
PSMD8P1	1.03713	0.568345	1.89259	0.905429	Kim_PFS
PMVK	1.00257	0.973525	1.03249	0.863935	Kim_PFS
MIR4258	0.827389	0.256641	2.66743	0.751053	Kim_PFS
DCST1-AS1	1.14565	0.687164	1.91005	0.602106	Kim_PFS
MTX1P1	0.959823	0.885443	1.04045	0.319044	Kim_PFS
ASH1L-IT1	1.0248	0.651975	1.61083	0.915437	Kim_PFS
POU5F1P4	1.81374	0.959323	3.42912	0.0669257	Kim_PFS
MSTO2P	1.09537	1.00922	1.18887	0.029283	Kim_PFS
SYT11	0.980661	0.906314	1.06111	0.627333	Kim_PFS
SNORA80E	1.02345	0.996195	1.05145	0.0923514	Kim_PFS
RXFP4	1.07633	0.496894	2.33147	0.85203	Kim_PFS
ARHGEF2-AS2	1.64095	0.471204	5.71451	0.436579	Kim_PFS
ARHGEF2-AS1	1.413	0.694763	2.87373	0.33984	Kim_PFS
BCAN-AS1	0.73542	0.379445	1.42535	0.362706	Kim_PFS
NES	1.03255	0.987643	1.07949	0.157996	Kim_PFS
KRT8P45	0.870089	0.695618	1.08832	0.222938	Kim_PFS
CYCSP52	1.04435	0.628614	1.73503	0.866945	Kim_PFS
ELL2P1	1.04315	0.540843	2.01197	0.899693	Kim_PFS
CD1A	0.891666	0.413157	1.92437	0.770175	Kim_PFS
HSP90AA3P	1.48027	0.395916	5.53454	0.559943	Kim_PFS
RAD1P2	0.431647	0.125982	1.47894	0.181174	Kim_PFS
APCS	0.999877	0.993812	1.00598	0.968359	Kim_PFS
PIGM	1.13036	0.904183	1.41312	0.282046	Kim_PFS
RPSAP18	1.04699	0.549914	1.99337	0.888849	Kim_PFS
SUMO1P3	1.284	0.690934	2.38612	0.429155	Kim_PFS
PCP4L1	1.05233	0.983745	1.12569	0.137985	Kim_PFS
CFAP126	1.02959	0.88978	1.19137	0.695327	Kim_PFS
HSPA6	0.990186	0.957945	1.02351	0.559234	Kim_PFS
HSPA7	0.995776	0.915196	1.08345	0.921678	Kim_PFS
MIR556	0.965379	0.622089	1.49811	0.875126	Kim_PFS
SLAMF6P1	0.94927	0.64518	1.39668	0.791593	Kim_PFS
TMCO1-AS1	1.10776	0.376818	3.25657	0.852435	Kim_PFS
RPS3AP10	1.01367	0.679135	1.51298	0.947042	Kim_PFS
RPL4P2	0.684693	0.326094	1.43763	0.316905	Kim_PFS
DUTP6	0.299301	0.0549235	1.63102	0.16318	Kim_PFS
RNA5SP65	1.00949	0.792432	1.28601	0.939021	Kim_PFS
POU2F1-DT	1.11278	0.476087	2.60097	0.805144	Kim_PFS
GCSHP5	0.930039	0.580932	1.48894	0.762594	Kim_PFS
XCL2	0.904857	0.690431	1.18588	0.468747	Kim_PFS
XCL1	1.06247	0.791412	1.42635	0.686789	Kim_PFS
DPT	1.00066	0.995942	1.00539	0.785174	Kim_PFS
RN7SL333P	1.37869	0.211071	9.00542	0.737337	Kim_PFS
MRPS10P1	1.64977	0.841672	3.23372	0.144844	Kim_PFS
TOP1P1	1.16279	0.855027	1.58133	0.336306	Kim_PFS
SRP14P4	0.858891	0.328305	2.24698	0.756553	Kim_PFS
PFN1P1	0.275877	0.0585986	1.29881	0.10327	Kim_PFS
TNFSF18	1.25773	0.820229	1.92858	0.293093	Kim_PFS
RN7SKP160	1.01422	0.682743	1.50662	0.94427	Kim_PFS
GAS5-AS1	0.841186	0.344627	2.05322	0.704056	Kim_PFS
RPL30P1	1.01428	0.705276	1.45868	0.939021	Kim_PFS
LINC02803	1.21861	0.354439	4.18975	0.753683	Kim_PFS
RPS29P5	1.35647	0.616545	2.9844	0.448545	Kim_PFS
SCARNA3	1.11998	0.991993	1.26449	0.0672315	Kim_PFS
RALGPS2-AS1	3.66324	0.546118	24.5723	0.181215	Kim_PFS
FAM163A	1.06658	0.919731	1.23687	0.393746	Kim_PFS
LINC02818	0.890297	0.433498	1.82845	0.751652	Kim_PFS
RPSAP16	1.8801	0.936676	3.77376	0.0757425	Kim_PFS
IER5	0.953582	0.907825	1.00164	0.0581629	Kim_PFS
EIF1P3	0.922775	0.173279	4.91411	0.924962	Kim_PFS
RGS16	0.973809	0.886185	1.0701	0.581159	Kim_PFS
LINC01686	1.07371	0.450753	2.55763	0.872403	Kim_PFS
HMGN1P4	1.11524	0.766779	1.62207	0.56824	Kim_PFS
KRT18P28	0.462553	0.0582697	3.67181	0.465746	Kim_PFS
RNU7-13P	1.02555	0.702204	1.4978	0.896118	Kim_PFS
RPL22P24	1.63918	0.595847	4.50938	0.338492	Kim_PFS
PACERR	2.00875	0.505327	7.98506	0.321877	Kim_PFS
RN7SKP126	1.01214	0.742928	1.37891	0.939021	Kim_PFS
MIR1278	1.02608	0.659454	1.59653	0.909131	Kim_PFS
B3GALT2	1.48935	0.599818	3.69805	0.390647	Kim_PFS
EEF1A1P14	0.872698	0.292241	2.60608	0.807272	Kim_PFS
RNU6-983P	1.00685	0.845219	1.1994	0.939021	Kim_PFS
CFHR5	0.953344	0.763229	1.19082	0.673729	Kim_PFS
SEPTIN14P12	1.65798	0.668294	4.11331	0.275444	Kim_PFS
PRR13P1	1.03118	0.662047	1.60612	0.891985	Kim_PFS
RNU6-609P	1.01053	0.792816	1.28802	0.932595	Kim_PFS
RPL34P6	0.973624	0.494176	1.91823	0.93842	Kim_PFS
GPR25	0.965245	0.719048	1.29574	0.813859	Kim_PFS
MIR1231	1.65728	0.903532	3.03982	0.102637	Kim_PFS
MIR6739	0.715623	0.162237	3.1566	0.658569	Kim_PFS
SNORA70H	1.02262	0.706948	1.47926	0.905452	Kim_PFS
RPL10P4	1.02567	0.706488	1.48905	0.894	Kim_PFS
MIR6740	0.847235	0.109838	6.53514	0.873636	Kim_PFS
RABIF	1.02156	0.825441	1.26427	0.844522	Kim_PFS
HNRNPA1P59	1.65439	0.892444	3.06686	0.109904	Kim_PFS
MYOG	1.09469	0.661447	1.81172	0.724856	Kim_PFS
PRELP	1.01138	0.983397	1.04016	0.429273	Kim_PFS
SNORA77	2.11848	0.934057	4.80479	0.0723842	Kim_PFS
ZBED6	1.08004	1.0106	1.15426	0.0231605	Kim_PFS
HSPE1P6	1.01553	0.756269	1.36366	0.918406	Kim_PFS
LINC00628	0.947166	0.132121	6.79018	0.956926	Kim_PFS
PPP1R15B	1.00076	0.941023	1.06429	0.980722	Kim_PFS
TMEM81	1.3716	0.759542	2.47688	0.294701	Kim_PFS
NUAK2	1.02647	0.827769	1.27287	0.811885	Kim_PFS
SNRPGP10	1.07667	0.283448	4.0897	0.913608	Kim_PFS
MIR135B	1.03058	0.769302	1.38061	0.839964	Kim_PFS
RNU2-19P	1.01168	0.707597	1.44644	0.949233	Kim_PFS
RNU6-418P	0.35694	0.074872	1.70165	0.196068	Kim_PFS
C1orf147	1.46142	0.285033	7.49301	0.649151	Kim_PFS
LINC02767	0.997183	0.131954	7.53574	0.997819	Kim_PFS
MIR4260	1.20304	0.991926	1.45908	0.0604339	Kim_PFS
G0S2	0.999308	0.997659	1.00096	0.411005	Kim_PFS
C1orf74	0.661216	0.26404	1.65583	0.377111	Kim_PFS
SNX25P1	1.29117	0.857773	1.94353	0.220684	Kim_PFS
ARPC3P2	1.02614	0.564728	1.86453	0.932523	Kim_PFS
SLC30A1	1.0108	0.85454	1.19562	0.900263	Kim_PFS
RPL21P28	1.00019	0.985993	1.01459	0.979229	Kim_PFS
RPL23AP18	1.32456	1.0198	1.7204	0.0351268	Kim_PFS
SNORA16B	5.17724	0.766863	34.9526	0.0915009	Kim_PFS
RPL31P13	1.00896	0.747357	1.36213	0.953554	Kim_PFS
UBBP2	0.43582	0.224236	0.847048	0.0143031	Kim_PFS
RIMKLBP2	1.11625	0.542864	2.29525	0.764938	Kim_PFS
MIR194-1	1.02166	0.795086	1.3128	0.866962	Kim_PFS
RPS15AP12	0.35538	0.0128887	9.79887	0.540974	Kim_PFS
SNORA36B	1.09698	0.736128	1.63471	0.649279	Kim_PFS
MORF4L1P1	1.78138	0.750168	4.23016	0.1907	Kim_PFS
AURKAP1	1.76094	1.1257	2.75465	0.0131889	Kim_PFS
C1orf115	1.02108	0.975817	1.06844	0.367173	Kim_PFS
RNU6ATAC35P	1.049	0.51717	2.12772	0.894539	Kim_PFS
LINC01352	1.26834	0.581966	2.76424	0.549813	Kim_PFS
RNU6-403P	0.618716	0.281034	1.36215	0.233111	Kim_PFS
SNRPEP10	1.06982	0.680201	1.68262	0.770203	Kim_PFS
MIR320B2	1.38114	0.931749	2.04729	0.107846	Kim_PFS
RNU6-1008P	1.00882	0.805516	1.26344	0.939021	Kim_PFS
SDE2	0.934345	0.815262	1.07082	0.328926	Kim_PFS
ACBD3-AS1	0.976803	0.474696	2.01001	0.949171	Kim_PFS
BTF3P9	1.00372	0.807432	1.24772	0.97335	Kim_PFS
WNT9A	1.12573	0.862146	1.46989	0.384228	Kim_PFS
MIR5008	1.00861	0.727471	1.39841	0.958968	Kim_PFS
FAM96AP2	1.45822	0.464793	4.57497	0.517877	Kim_PFS
GJC2	0.944549	0.675873	1.32003	0.738331	Kim_PFS
H2AW	1.00447	0.992295	1.0168	0.473375	Kim_PFS
H2BU1	1.45862	0.941946	2.2587	0.0906635	Kim_PFS
RNA5SP19	1.00956	0.791156	1.28826	0.939021	Kim_PFS
RNA5S1	1.11478	0.811224	1.53192	0.502875	Kim_PFS
RNA5S2	1.12551	0.812728	1.55866	0.476631	Kim_PFS
RNA5S3	1.09883	0.828664	1.45708	0.512719	Kim_PFS
RNA5S4	1.10171	0.786516	1.54321	0.573214	Kim_PFS
RNA5S5	1.15597	0.826319	1.61712	0.397454	Kim_PFS
RNA5S6	1.10992	0.834808	1.4757	0.473004	Kim_PFS
RNA5S7	1.11919	0.805051	1.55591	0.502924	Kim_PFS
RNA5S8	1.09467	0.845735	1.41688	0.491985	Kim_PFS
RNA5S9	1.63605	0.855326	3.12939	0.13683	Kim_PFS
RNA5S10	1.12284	0.804037	1.56804	0.496542	Kim_PFS
RNA5S11	1.10207	0.825124	1.47197	0.510417	Kim_PFS
RNA5S12	1.1561	0.841165	1.58894	0.371345	Kim_PFS
RNA5S13	1.10659	0.817254	1.49835	0.512501	Kim_PFS
RNA5S14	1.11155	0.834839	1.47997	0.469041	Kim_PFS
RNA5S15	1.10111	0.830441	1.46001	0.503382	Kim_PFS
RNA5S16	1.11209	0.823597	1.50164	0.488073	Kim_PFS
RNA5S17	1.13437	0.82465	1.56042	0.438368	Kim_PFS
FTH1P2	1.00475	0.992534	1.01712	0.447587	Kim_PFS
RHOU	1.06487	1.00773	1.12524	0.0254963	Kim_PFS
EXOC8	1.2476	0.870046	1.78899	0.22899	Kim_PFS
LINC00582	0.946769	0.451172	1.98676	0.884994	Kim_PFS
MAP10	1.38468	0.945663	2.02751	0.0943633	Kim_PFS
RPS7P3	1.23375	0.459389	3.31338	0.676869	Kim_PFS
MIR4427	0.990303	0.653544	1.50059	0.963348	Kim_PFS
COA6-AS1	1.22016	0.834562	1.78391	0.304534	Kim_PFS
LINC01348	0.838045	0.191289	3.67152	0.814666	Kim_PFS
SNORA14B	1.14881	0.996116	1.32491	0.0565883	Kim_PFS
LDHAP2	1.14688	0.376183	3.49656	0.809582	Kim_PFS
ENO1P1	6.81644	0.731778	63.4944	0.0918538	Kim_PFS
RPL35P1	1.03667	0.865813	1.24124	0.695126	Kim_PFS
MTRNR2L11	0.998428	0.981166	1.01599	0.859695	Kim_PFS
ADH5P3	1.02243	0.667717	1.56556	0.91874	Kim_PFS
GREM2	0.961205	0.772803	1.19554	0.722235	Kim_PFS
HNRNPA1P42	1.03474	0.71444	1.49863	0.856616	Kim_PFS
MAP1LC3C	1.02171	0.861764	1.21134	0.804722	Kim_PFS
TFB2M	0.986224	0.916307	1.06148	0.711581	Kim_PFS
SCCPDH	0.988579	0.97158	1.00588	0.194307	Kim_PFS
ZNF670	0.819653	0.4662	1.44108	0.4897	Kim_PFS
MIR3916	1.01699	0.654177	1.58101	0.94036	Kim_PFS
RNA5SP82	2.89099	0.718734	11.6285	0.134941	Kim_PFS
OR2G3	1.01846	0.664846	1.56014	0.93302	Kim_PFS
TRIM58	2.51164	0.905244	6.96864	0.0769333	Kim_PFS
OR2W3	1.13083	0.564871	2.26383	0.728457	Kim_PFS
LYPD8	0.998121	0.93981	1.06005	0.951158	Kim_PFS
MIR3124	1.06799	0.790175	1.44349	0.668693	Kim_PFS
RPL23AP25	1.03617	0.570153	1.88311	0.907185	Kim_PFS
PFKP-DT	0.674797	0.272879	1.66869	0.394489	Kim_PFS
AKR1C5P	5.18141	1.43708	18.6816	0.0119323	Kim_PFS
ARL4AP3	1.01964	0.59498	1.74739	0.943585	Kim_PFS
UCN3	1.22887	1.08994	1.38552	0.000760221	Kim_PFS
CALML5	1.22323	1.01737	1.47075	0.032104	Kim_PFS
LINC02656	0.854312	0.197536	3.69477	0.833085	Kim_PFS
TAF3	1.777	1.00932	3.12855	0.0463591	Kim_PFS
RNA5SP300	1.01941	0.678843	1.53084	0.926161	Kim_PFS
RNU6-6P	1.81234	1.00262	3.27598	0.0489954	Kim_PFS
SUV39H2-DT	1.63168	0.983217	2.70782	0.0581621	Kim_PFS
DCLRE1CP1	0.614083	0.117706	3.20372	0.562893	Kim_PFS
RPP38-DT	3.23083	0.0537087	194.349	0.574772	Kim_PFS
PPIAP30	1.70294	0.763298	3.79931	0.193517	Kim_PFS
PRPF38AP2	1.01723	0.65196	1.58713	0.940017	Kim_PFS
STAM-AS1	1.64764	0.487804	5.56518	0.421359	Kim_PFS
TMEM236	1.51509	0.872011	2.63242	0.140464	Kim_PFS
MRC1	1.03695	1.00613	1.0687	0.0184134	Kim_PFS
ARL5B	0.995382	0.882234	1.12304	0.940067	Kim_PFS
HMGN1P20	1.27	0.833135	1.93593	0.266476	Kim_PFS
RNU6-1212P	1.01308	0.726193	1.4133	0.939021	Kim_PFS
RNU6-15P	2.96432	1.0319	8.51557	0.0435617	Kim_PFS
MIR1915HG	1.52151	0.993528	2.33008	0.0535941	Kim_PFS
YWHAZP3	0.933657	0.762184	1.14371	0.507303	Kim_PFS
OTUD1	1.01813	0.914575	1.1334	0.742713	Kim_PFS
RNU6-632P	1.01583	0.679268	1.51916	0.939021	Kim_PFS
PTCHD3	1.9724	1.10083	3.53401	0.0224408	Kim_PFS
RN7SKP132	1.01219	0.742117	1.38054	0.939021	Kim_PFS
RPL21P93	1.00189	0.909123	1.10413	0.96959	Kim_PFS
MIR604	1.41651	0.973582	2.06096	0.0687555	Kim_PFS
CKS1BP2	0.878986	0.637503	1.21194	0.431255	Kim_PFS
SPTLC1P1	1.47436	0.896269	2.4253	0.126333	Kim_PFS
MACORIS	1.02396	0.888029	1.18069	0.744569	Kim_PFS
RPS4XP11	1.04989	0.714927	1.5418	0.803875	Kim_PFS
PPIAP31	1.00627	0.953096	1.06242	0.821417	Kim_PFS
RPS24P13	1.00218	0.652655	1.5389	0.992044	Kim_PFS
C1DP1	0.370355	0.0984122	1.39376	0.141842	Kim_PFS
AK3P5	1.05269	0.854333	1.2971	0.629783	Kim_PFS
RPS12P16	1.01254	0.631919	1.62241	0.958692	Kim_PFS
FZD8	1.16055	0.987725	1.36362	0.070321	Kim_PFS
NAMPTP1	0.93582	0.842216	1.03983	0.217335	Kim_PFS
ARL6IP1P2	1.35283	0.374895	4.88175	0.644412	Kim_PFS
RNU6-811P	1.01138	0.756898	1.35142	0.939021	Kim_PFS
EIF3LP3	1.02976	0.770308	1.37659	0.843063	Kim_PFS
PLD5P1	2.45559	0.36874	16.3528	0.353066	Kim_PFS
IGKV1OR10-1	1.08824	0.926651	1.27802	0.302487	Kim_PFS
EIF3LP2	1.0881	0.697249	1.69804	0.710021	Kim_PFS
BMS1	1.01924	0.876069	1.18581	0.805075	Kim_PFS
CSGALNACT2-DT	3.42199	0.359136	32.606	0.284796	Kim_PFS
CSGALNACT2	1.00959	0.937796	1.08689	0.799762	Kim_PFS
SNORD3J	1.0083	0.797317	1.27511	0.944977	Kim_PFS
CAP1P2	0.470372	0.0420463	5.26207	0.540419	Kim_PFS
ZNF32-AS1	1.06795	0.773403	1.47468	0.689665	Kim_PFS
ZNF32-AS2	3.16607	1.13354	8.84314	0.0278682	Kim_PFS
HNRNPA3P1	2.37437	0.726846	7.75628	0.152221	Kim_PFS
ZNF22-AS1	0.861381	0.439821	1.687	0.663489	Kim_PFS
ZNF22	1.02127	0.96585	1.07987	0.459704	Kim_PFS
AGAP10P	1.09645	0.996023	1.207	0.0602909	Kim_PFS
TIMM23	0.986046	0.958438	1.01445	0.332146	Kim_PFS
AGAP7P	1.05975	0.99632	1.12721	0.0653456	Kim_PFS
AGAP14P	1.06279	1.00029	1.1292	0.0489006	Kim_PFS
LINC00842	1.17443	0.631813	2.18305	0.611235	Kim_PFS
HNRNPA1P33	1.04553	0.902464	1.21127	0.553168	Kim_PFS
LINC02637	1.95559	0.899535	4.25147	0.0905045	Kim_PFS
RHEBP1	1.33273	0.961959	1.84641	0.0842037	Kim_PFS
RNA5SP311	1.02349	0.716666	1.46166	0.898406	Kim_PFS
AGAP13P	1.03133	0.997987	1.0658	0.0657931	Kim_PFS
FRMPD2B	1.27459	0.981421	1.65534	0.0688598	Kim_PFS
GDF10	1.06471	0.988537	1.14675	0.0978144	Kim_PFS
AGAP9	1.01649	0.99735	1.03599	0.091729	Kim_PFS
RNA5SP312	6.35594	1.0089	40.0416	0.0489072	Kim_PFS
CTSLP2	1.51245	0.795468	2.87567	0.206953	Kim_PFS
SHLD2P3	1.34588	0.715515	2.53161	0.356787	Kim_PFS
RHEBP2	1.10182	0.805009	1.50806	0.544858	Kim_PFS
FAM25C	1.11016	0.830402	1.48416	0.480545	Kim_PFS
RNA5SP315	5.76095	0.896919	37.0029	0.0649909	Kim_PFS
BMS1P7	1.0762	0.97541	1.1874	0.143275	Kim_PFS
PTPN20CP	1.12458	0.998053	1.26714	0.0538598	Kim_PFS
DRGX	0.557068	0.282207	1.09964	0.0917524	Kim_PFS
RPL21P89	0.235209	0.0126913	4.35917	0.331255	Kim_PFS
RNA5SP317	1.03603	0.771785	1.39075	0.813735	Kim_PFS
DYNC1I2P1	1.4956	0.560335	3.99194	0.421624	Kim_PFS
CSTF2T	1.0138	0.863207	1.19066	0.867343	Kim_PFS
THAP12P3	1.05863	0.424649	2.6391	0.902706	Kim_PFS
IPMK	1.11727	0.850486	1.46773	0.4257	Kim_PFS
FAM133CP	1.4099	0.992924	2.00197	0.0548242	Kim_PFS
RN7SL591P	1.01616	0.6739	1.53225	0.939021	Kim_PFS
ALDH7A1P4	1.00543	0.875141	1.15512	0.939021	Kim_PFS
ADO	0.923722	0.78805	1.08275	0.327588	Kim_PFS
TATDN1P1	1.61405	0.677883	3.84306	0.279427	Kim_PFS
MIR1296	1.02175	0.697536	1.49666	0.912022	Kim_PFS
JMJD1C-AS1	1.91828	0.349227	10.537	0.453545	Kim_PFS
MRPL35P2	2.13161	0.293071	15.504	0.454686	Kim_PFS
RPL7AP50	0.921035	0.610625	1.38924	0.694874	Kim_PFS
DBF4P1	1.05727	0.508087	2.20006	0.881589	Kim_PFS
AKR1B10P1	1.0247	0.984295	1.06677	0.234514	Kim_PFS
RPL12P8	1.33265	0.54379	3.26588	0.530058	Kim_PFS
RPS3AP38	0.992465	0.102215	9.63647	0.994797	Kim_PFS
RPL26P27	1.0067	0.676565	1.49794	0.973714	Kim_PFS
TMEM14DP	0.338683	0.0621754	1.84488	0.210621	Kim_PFS
TET1	1.90515	1.03176	3.51789	0.0394098	Kim_PFS
COX20P1	1.25329	0.312966	5.01889	0.749771	Kim_PFS
SNORD98	1.84681	0.314986	10.8281	0.496629	Kim_PFS
MED28P1	0.992954	0.574139	1.71728	0.979816	Kim_PFS
NEUROG3	1.02645	0.754114	1.39714	0.868185	Kim_PFS
RPL5P26	1.01178	0.757309	1.35176	0.936842	Kim_PFS
CALM2P2	1.14889	0.876354	1.50618	0.315074	Kim_PFS
NPFFR1	1.17696	0.359657	3.85154	0.787647	Kim_PFS
EIF4EBP2	1.03921	0.994778	1.08563	0.0845057	Kim_PFS
PALD1	1.08593	0.934078	1.26247	0.283432	Kim_PFS
CHST3	1.05505	0.878054	1.26773	0.567346	Kim_PFS
NPM1P24	0.985455	0.865537	1.12199	0.824841	Kim_PFS
PLA2G12B	1.06342	0.982826	1.15062	0.126227	Kim_PFS
RPL17P50	1.25159	0.622024	2.51837	0.529294	Kim_PFS
SNORA11F	1.54547	1.0725	2.227	0.0195184	Kim_PFS
RPL26P6	1.00237	0.689127	1.458	0.990123	Kim_PFS
MYOZ1	1.0003	0.994376	1.00626	0.920541	Kim_PFS
BMS1P4-AGAP5	1.29935	0.975339	1.731	0.0735598	Kim_PFS
DUSP8P5	1.82476	1.18343	2.81363	0.00648379	Kim_PFS
C10orf55	0.935413	0.715829	1.22235	0.624759	Kim_PFS
RPSAP6	1.18635	0.702421	2.00366	0.522805	Kim_PFS
DUSP29	1.00823	0.792277	1.28305	0.946843	Kim_PFS
HMGA1P5	2.07847	0.819448	5.27191	0.123401	Kim_PFS
ZNF503	0.990967	0.908815	1.08055	0.837174	Kim_PFS
RNU6-673P	1.00986	0.785329	1.29859	0.939021	Kim_PFS
ATP5MC1P8	1.01406	0.709133	1.4501	0.939021	Kim_PFS
IMPDH1P5	2.43125	0.946525	6.2449	0.064924	Kim_PFS
EIF5AL1	0.22632	0.0422125	1.21341	0.0828836	Kim_PFS
BEND3P3	2.12964	0.405222	11.1923	0.371886	Kim_PFS
C1DP4	1.01341	0.766746	1.33944	0.925406	Kim_PFS
EIF5AP4	0.948552	0.892873	1.0077	0.087015	Kim_PFS
RNU1-65P	1.00997	0.783332	1.30217	0.939021	Kim_PFS
GHITM	0.997779	0.985946	1.00975	0.71484	Kim_PFS
RPS3AP5	0.84631	0.672167	1.06557	0.155708	Kim_PFS
AGAP11	1.32746	0.946544	1.86167	0.100675	Kim_PFS
FAM25A	1.05267	0.860101	1.28835	0.618528	Kim_PFS
RNU6-529P	5.49446	1.10378	27.3505	0.0374756	Kim_PFS
RN7SL733P	1.00626	0.856257	1.18254	0.939592	Kim_PFS
KLLN	0.481822	0.0467111	4.96997	0.539697	Kim_PFS
RPL11P3	0.961981	0.5871	1.57623	0.87773	Kim_PFS
CH25H	1.31604	0.967522	1.7901	0.0801849	Kim_PFS
ANKRD1	0.999421	0.987126	1.01187	0.926969	Kim_PFS
NUDT9P1	1.0593	0.719655	1.55925	0.770227	Kim_PFS
RPS27P1	1.0168	0.665178	1.55428	0.938681	Kim_PFS
PPP1R3C	1.00446	0.975506	1.03427	0.765729	Kim_PFS
TNKS2	0.954251	0.863967	1.05397	0.355783	Kim_PFS
SRP9P1	0.997749	0.978114	1.01778	0.824165	Kim_PFS
FGFBP3	0.671904	0.277218	1.62852	0.378683	Kim_PFS
NHP2P1	3.43087	0.584448	20.1402	0.17219	Kim_PFS
RPL11P4	1.01537	0.679576	1.51708	0.940658	Kim_PFS
EIF2S2P3	1.28861	0.57096	2.90829	0.541508	Kim_PFS
RPL7AP52	1.0196	0.732347	1.41951	0.908491	Kim_PFS
MTND4P20	1.0763	0.861036	1.34538	0.518399	Kim_PFS
NPM1P26	1.41132	0.940261	2.11836	0.0963748	Kim_PFS
RPL13AP5	1.03386	1.00116	1.06763	0.0422841	Kim_PFS
FRAT2	1.0042	0.957413	1.05326	0.863437	Kim_PFS
UBTD1	0.995147	0.914031	1.08346	0.910703	Kim_PFS
PI4K2A	0.967023	0.802086	1.16588	0.725248	Kim_PFS
AVPI1	0.966246	0.92203	1.01258	0.150775	Kim_PFS
SFRP5	1.06167	1.01916	1.10594	0.00409713	Kim_PFS
LOXL4	1.06215	0.927767	1.21599	0.382326	Kim_PFS
MIR4685	0.669739	0.112568	3.98469	0.659523	Kim_PFS
SNORA12	1.03697	0.998844	1.07655	0.0575075	Kim_PFS
PHBP9	0.83824	0.140769	4.99148	0.846306	Kim_PFS
SCD	0.995902	0.987539	1.00434	0.339928	Kim_PFS
WNT8B	0.599719	0.103087	3.48893	0.56929	Kim_PFS
KCNIP2-AS1	1.05326	0.39129	2.83513	0.918193	Kim_PFS
HPS6	0.977355	0.845585	1.12966	0.756564	Kim_PFS
ELOVL3	0.429317	0.214348	0.859879	0.0170354	Kim_PFS
MIR146B	1.00526	0.883591	1.14369	0.936436	Kim_PFS
C10orf95	0.462026	0.162955	1.30998	0.146459	Kim_PFS
ARL3	0.974183	0.815433	1.16384	0.773191	Kim_PFS
RNU6-1231P	1.01002	0.793201	1.2861	0.935566	Kim_PFS
BORCS7-ASMT	1.05129	0.74917	1.47526	0.772299	Kim_PFS
ST13P13	1.006	0.632355	1.60041	0.979866	Kim_PFS
INA	0.926264	0.785118	1.09278	0.363848	Kim_PFS
TAF5	1.15022	0.663707	1.99335	0.617888	Kim_PFS
CALHM1	1.19459	0.677941	2.10497	0.53845	Kim_PFS
CALHM3	1.20327	0.765071	1.89245	0.423182	Kim_PFS
MIR936	1.51915	0.905131	2.54972	0.113491	Kim_PFS
MIR4482	1.55969	0.340731	7.13949	0.566839	Kim_PFS
CFAP58-DT	0.649411	0.360335	1.1704	0.150884	Kim_PFS
YWHAZP5	1.13612	0.96471	1.33798	0.126166	Kim_PFS
MAPKAPK5P1	1.01738	0.654236	1.5821	0.939021	Kim_PFS
PHB2P1	1.01703	0.659827	1.56761	0.939021	Kim_PFS
RNU4-5P	1.00793	0.770037	1.31933	0.954123	Kim_PFS
PDCD4-AS1	1.00666	0.72478	1.39815	0.968432	Kim_PFS
RPL13AP6	0.960581	0.717901	1.2853	0.78664	Kim_PFS
ADRA2A	1.12408	1.03542	1.22034	0.00526625	Kim_PFS
ADRB1	0.892295	0.495771	1.60596	0.703902	Kim_PFS
PPIAP19	1.29513	0.928422	1.80669	0.127839	Kim_PFS
RPL15P13	1.00926	0.663827	1.53445	0.965595	Kim_PFS
SNRPGP6	1.00425	0.90096	1.11937	0.939021	Kim_PFS
LDHAP5	0.260265	0.0499824	1.35524	0.109845	Kim_PFS
SNORA19	2.77611	0.813796	9.4702	0.10292	Kim_PFS
GRK5-IT1	1.09774	0.536805	2.24481	0.798348	Kim_PFS
TXNP1	1.01552	0.684417	1.5068	0.939021	Kim_PFS
RN7SL846P	1.01736	0.695286	1.48863	0.929374	Kim_PFS
RPL21P16	0.999516	0.996581	1.00246	0.747148	Kim_PFS
RPL19P16	0.694473	0.330191	1.46065	0.336471	Kim_PFS
RN7SKP167	1.00705	0.715327	1.41775	0.967872	Kim_PFS
ABRAXAS2	0.956402	0.80815	1.13185	0.603951	Kim_PFS
CLRN3	1.01642	0.997585	1.03561	0.0878911	Kim_PFS
CTAGE7P	1.31716	0.845932	2.05088	0.222708	Kim_PFS
VENTX	1.5061	0.658381	3.44534	0.332056	Kim_PFS
ZNF511-PRAP1	1.17352	0.971604	1.4174	0.0967254	Kim_PFS
BANF1P2	1.08614	0.557364	2.11656	0.808207	Kim_PFS
ECHS1	0.994082	0.982073	1.00624	0.338469	Kim_PFS
SPRN	2.11135	0.139266	32.0092	0.590049	Kim_PFS
AGGF1P2	2.28015	0.354159	14.6801	0.385674	Kim_PFS
DUX4L13	1.00396	0.949179	1.06191	0.890095	Kim_PFS
RPL23AP60	1.71171	0.993868	2.94802	0.0526488	Kim_PFS
OR4F2P	1.15678	0.902133	1.48332	0.250936	Kim_PFS
RNU6-447P	1.00654	0.82849	1.22286	0.947647	Kim_PFS
LRRC56	1.16846	0.842032	1.62143	0.351662	Kim_PFS
MIR210	1.56887	0.848796	2.89983	0.150744	Kim_PFS
SCT	0.930623	0.681763	1.27032	0.650635	Kim_PFS
SNORA52	1.03595	0.997011	1.07641	0.0707858	Kim_PFS
MUC5AC	1.00195	0.999228	1.00467	0.160613	Kim_PFS
TOLLIP-AS1	1.03383	0.603447	1.77115	0.903606	Kim_PFS
KRTAP5-1	1.10245	0.974808	1.24681	0.120289	Kim_PFS
KRTAP5-2	2.04016	0.89356	4.65807	0.090497	Kim_PFS
KRTAP5-5	1.02846	0.950359	1.11298	0.486139	Kim_PFS
KRTAP5-6	1.05283	0.656722	1.68785	0.830716	Kim_PFS
PRR33	0.889403	0.563512	1.40376	0.614705	Kim_PFS
MRPL23-AS1	1.12336	0.826065	1.52766	0.458282	Kim_PFS
ASCL2	0.993871	0.959548	1.02942	0.731687	Kim_PFS
PHLDA2	0.983655	0.968083	0.999477	0.0429525	Kim_PFS
SNORA54	1.01269	0.997538	1.02808	0.101089	Kim_PFS
FAM86GP	1.45827	0.854017	2.49006	0.166999	Kim_PFS
STIM1-AS1	1.35151	0.364786	5.00724	0.652142	Kim_PFS
PPIAP40	1.34607	0.855424	2.11815	0.198847	Kim_PFS
OR52B3P	1.01436	0.655164	1.57049	0.949024	Kim_PFS
KRT8P49	1.16695	0.648637	2.09945	0.606358	Kim_PFS
OR51P1P	1.01289	0.738731	1.38879	0.93662	Kim_PFS
OR51B8P	1.01053	0.732093	1.39487	0.949211	Kim_PFS
OR52Q1P	1.01421	0.700306	1.46882	0.940468	Kim_PFS
OR56B4	1.13296	0.58175	2.20646	0.71356	Kim_PFS
OR5P2	1.04486	0.649949	1.67973	0.856228	Kim_PFS
SNORA3B	1.07729	0.936935	1.23866	0.29588	Kim_PFS
PRR13P2	1.03135	0.794082	1.33951	0.816994	Kim_PFS
SNORA23	1.02518	0.99835	1.05272	0.066078	Kim_PFS
RPL23AP65	1.01383	0.664115	1.54769	0.949273	Kim_PFS
RN7SKP50	1.01386	0.712563	1.44255	0.939021	Kim_PFS
MTRNR2L8	0.927254	0.537619	1.59927	0.785947	Kim_PFS
SNORD97	1.14924	0.993031	1.33003	0.062022	Kim_PFS
CSNK2A3	1.47057	0.946008	2.28599	0.0866451	Kim_PFS
RASSF10-DT	1.29517	0.846498	1.98166	0.233275	Kim_PFS
RASSF10	1.04116	0.913752	1.18634	0.54474	Kim_PFS
SNORD14A	0.99418	0.913223	1.08231	0.892854	Kim_PFS
SAA4	0.997674	0.960456	1.03633	0.904424	Kim_PFS
SAA2-SAA4	1.00187	0.979459	1.02479	0.871575	Kim_PFS
RNA5SP333	1.11615	0.671389	1.85554	0.671773	Kim_PFS
ST13P5	1.0052	0.478202	2.11297	0.989083	Kim_PFS
RNA5SP334	1.11148	0.594659	2.07746	0.740496	Kim_PFS
YWHABP2	0.448336	0.0309236	6.50005	0.556537	Kim_PFS
SRSF3P1	1.02732	0.680601	1.55068	0.89789	Kim_PFS
NAV2-AS6	1.07293	0.42147	2.73137	0.882609	Kim_PFS
DBX1	0.823272	0.51548	1.31485	0.41559	Kim_PFS
FANCF	1.04662	0.821549	1.33334	0.712264	Kim_PFS
LINC02726	0.974109	0.621625	1.52646	0.908874	Kim_PFS
FIBIN	1.04256	0.983149	1.10557	0.163831	Kim_PFS
HSP90AA2P	1.1055	0.313068	3.90376	0.876175	Kim_PFS
HNRNPA3P9	1.04612	0.471078	2.3231	0.911807	Kim_PFS
PRRG4	0.901674	0.777802	1.04527	0.169841	Kim_PFS
PIGCP1	1.48416	0.810885	2.71646	0.200452	Kim_PFS
LINC00294	1.27961	0.80608	2.03132	0.295706	Kim_PFS
MMADHCP2	1.09367	0.722043	1.65658	0.672536	Kim_PFS
CD44-AS1	1.03012	0.69259	1.53215	0.883506	Kim_PFS
RPL23AP63	1.43289	0.902268	2.27557	0.127465	Kim_PFS
SEC14L1P1	1.44312	0.449497	4.63319	0.537664	Kim_PFS
ALX4	1.02862	0.591968	1.78737	0.920262	Kim_PFS
LINC02716	1.06545	0.721719	1.57289	0.749724	Kim_PFS
LINC02489	0.849798	0.640766	1.12702	0.258538	Kim_PFS
SNORD67	1.09512	0.996186	1.20388	0.0599911	Kim_PFS
FAM180B	1.00872	0.960206	1.05968	0.729946	Kim_PFS
OR4A48P	1.01477	0.696997	1.47742	0.939021	Kim_PFS
UBTFL7	1.02228	0.649641	1.60866	0.924116	Kim_PFS
CBX3P8	1.01379	0.713786	1.43988	0.939021	Kim_PFS
OR5W2	1.01452	0.718944	1.43162	0.934612	Kim_PFS
OR8L1P	1.01178	0.749564	1.36572	0.939021	Kim_PFS
OR5M11	1.02059	0.671186	1.5519	0.924049	Kim_PFS
RNA5SP341	1.01628	0.670882	1.53951	0.939239	Kim_PFS
PPIAP42	1.30722	1.02999	1.65906	0.0275984	Kim_PFS
ZFP91	1.03471	0.945677	1.13213	0.457292	Kim_PFS
CNTF	1.63929	0.192732	13.9431	0.650886	Kim_PFS
MPEG1	1.02387	0.976015	1.07407	0.334085	Kim_PFS
OR10V2P	1.0557	0.638195	1.74633	0.832833	Kim_PFS
FABP5P7	0.998602	0.978219	1.01941	0.89419	Kim_PFS
MS4A10	1.10763	0.828007	1.48168	0.491075	Kim_PFS
PTGDR2	1.15211	0.963634	1.37744	0.120298	Kim_PFS
RN7SL23P	0.993509	0.131635	7.49848	0.994961	Kim_PFS
LRRC10B	0.741624	0.444973	1.23604	0.25143	Kim_PFS
MIR6746	1.96854	0.360556	10.7477	0.434179	Kim_PFS
SCGB2A1	1.00142	0.97037	1.03345	0.929846	Kim_PFS
SCGB1D2	1.09929	0.854852	1.41363	0.460657	Kim_PFS
NPM1P35	1.01179	0.671977	1.52345	0.955231	Kim_PFS
RCC2P6	3.63655	0.997647	13.2557	0.0504188	Kim_PFS
INTS5	1.0232	0.851499	1.22953	0.806653	Kim_PFS
SNORA57	1.09209	0.993073	1.20098	0.0692749	Kim_PFS
LRRN4CL	1.0211	0.945416	1.10284	0.595145	Kim_PFS
HNRNPUL2-BSCL2	1.03251	0.967104	1.10233	0.33799	Kim_PFS
GNG3	1.02656	0.677555	1.55534	0.901578	Kim_PFS
MIR6514	1.01625	0.732171	1.41054	0.923254	Kim_PFS
RNU6-118P	2.81736	0.659227	12.0406	0.162206	Kim_PFS
TEX54	1.21878	0.531754	2.79345	0.640122	Kim_PFS
RNU2-2P	1.02227	0.877884	1.1904	0.776777	Kim_PFS
SNORD26	1.19878	0.919454	1.56295	0.180401	Kim_PFS
PLAAT2	1.00106	0.995366	1.00679	0.715076	Kim_PFS
COX8A	1.00004	0.993911	1.0062	0.990256	Kim_PFS
SF1-DT	1.03211	0.478669	2.22544	0.935748	Kim_PFS
MIR194-2HG	1.21932	0.907312	1.63863	0.188528	Kim_PFS
MIR6749	1.04486	0.551924	1.97806	0.892792	Kim_PFS
ARL2-SNX15	0.870831	0.623807	1.21568	0.41647	Kim_PFS
HIGD1AP10	1.02005	0.686179	1.51638	0.921809	Kim_PFS
SPDYC	1.01604	0.768778	1.34282	0.910975	Kim_PFS
TIGD3	0.789771	0.191876	3.25073	0.743718	Kim_PFS
MIR4690	1.85673	0.944321	3.65073	0.072831	Kim_PFS
MIR4489	0.694034	0.22912	2.10232	0.518337	Kim_PFS
AP5B1	0.982144	0.748764	1.28826	0.89644	Kim_PFS
CCDC85B	0.999872	0.984418	1.01557	0.987156	Kim_PFS
CST6	1.11493	1.03439	1.20175	0.00445985	Kim_PFS
TMEM151A	0.92748	0.668704	1.2864	0.65195	Kim_PFS
CD248	1.0341	1.00984	1.05893	0.00562176	Kim_PFS
B4GAT1	1.01839	0.956285	1.08454	0.570219	Kim_PFS
CCDC87	1.15202	0.394764	3.36189	0.795646	Kim_PFS
PTPRCAP	0.980571	0.952881	1.00907	0.179448	Kim_PFS
MIR6752	3.24697	0.49912	21.1228	0.217707	Kim_PFS
TBX10	1.04504	0.951559	1.1477	0.356842	Kim_PFS
RPL37P2	1.22046	0.446862	3.33327	0.697545	Kim_PFS
UNC93B5	0.829585	0.557833	1.23372	0.356173	Kim_PFS
MIR6753	1.63199	0.709966	3.75144	0.24876	Kim_PFS
LINC02701	0.909653	0.510569	1.62068	0.747942	Kim_PFS
IFITM9P	1.19845	0.660388	2.17489	0.551606	Kim_PFS
FGF19	1.21206	1.04462	1.40635	0.0112317	Kim_PFS
FADD	0.987848	0.943301	1.0345	0.603533	Kim_PFS
KRTAP5-14P	1.00825	0.816859	1.24448	0.939021	Kim_PFS
DEFB131B	1.70607	0.951644	3.05857	0.072885	Kim_PFS
OR7E128P	2.70791	1.25558	5.84012	0.0110735	Kim_PFS
OR7E126P	1.14642	1.00471	1.30811	0.0423819	Kim_PFS
PDE2A-AS2	0.957483	0.282772	3.24209	0.944339	Kim_PFS
MIR139	1.01523	0.689191	1.49552	0.939021	Kim_PFS
HMGN2P38	1.71081	0.981908	2.9808	0.0580241	Kim_PFS
ARPC3P4	1.96034	0.580999	6.61434	0.277998	Kim_PFS
RNU6-216P	0.775396	0.292636	2.05456	0.608893	Kim_PFS
TPBGL	2.08825	0.923474	4.72217	0.0769394	Kim_PFS
SNORD15A	1.36588	0.602852	3.09469	0.454946	Kim_PFS
SNORD15B	1.00152	0.999828	1.00322	0.0782639	Kim_PFS
OMP	1.63696	0.732038	3.66052	0.230027	Kim_PFS
FTH1P16	1.18584	0.946382	1.4859	0.138577	Kim_PFS
THRSP	1.06343	0.840969	1.34474	0.607552	Kim_PFS
MTND4LP18	1.01395	0.711015	1.44595	0.939021	Kim_PFS
RPS28P7	1.04254	0.958704	1.13371	0.33005	Kim_PFS
FAM181B	0.646055	0.290053	1.439	0.284972	Kim_PFS
C1DP5	1.00955	0.861853	1.18256	0.906245	Kim_PFS
RNU6-1292P	1.01179	0.749298	1.36624	0.939021	Kim_PFS
CCDC89	1.53699	0.718454	3.28807	0.267959	Kim_PFS
RNU6-560P	1.01044	0.774347	1.31852	0.939021	Kim_PFS
FZD4	1.09406	0.992751	1.20572	0.0697979	Kim_PFS
TUBAP2	1.20523	0.927619	1.56593	0.162267	Kim_PFS
TUBB4BP4	1.02288	0.656077	1.59475	0.920477	Kim_PFS
SRP14P2	0.5187	0.106152	2.53457	0.417379	Kim_PFS
SCARNA9	1.04032	0.994842	1.08789	0.0830516	Kim_PFS
SNORD6	0.945766	0.646659	1.38322	0.773754	Kim_PFS
SNORA1	1.43049	0.96739	2.11527	0.072838	Kim_PFS
SNORA8	1.03744	0.997924	1.07853	0.0635859	Kim_PFS
SNORA18	1.16486	0.987399	1.37422	0.070359	Kim_PFS
SNORA40	1.3641	0.993883	1.87222	0.0546079	Kim_PFS
ARPC3P3	1.71762	0.798884	3.69291	0.166039	Kim_PFS
FUT4	1.01481	0.939377	1.0963	0.709098	Kim_PFS
ENDOD1	0.940925	0.831962	1.06416	0.332196	Kim_PFS
RPL32P25	1.01174	0.714676	1.43227	0.947546	Kim_PFS
LINC02553	1.01618	0.673641	1.53288	0.939021	Kim_PFS
RNA5SP347	1.00951	0.792044	1.28669	0.939021	Kim_PFS
MMP12	0.998225	0.99382	1.00265	0.431035	Kim_PFS
RAB39A	0.973768	0.774292	1.22463	0.820196	Kim_PFS
FDX1	0.994897	0.898562	1.10156	0.921569	Kim_PFS
RNU2-60P	1.00638	0.855022	1.18454	0.939021	Kim_PFS
RPL37AP8	0.975927	0.667049	1.42783	0.90012	Kim_PFS
HSPB2	1.00952	0.983712	1.03602	0.473184	Kim_PFS
PPIHP1	1.4508	0.64702	3.2531	0.366417	Kim_PFS
NXPE2	0.515333	0.138532	1.91701	0.322632	Kim_PFS
APOA4	1.00505	0.995635	1.01456	0.294129	Kim_PFS
RPL5P30	1.33618	0.0649104	27.5053	0.85103	Kim_PFS
CXCR5	1.14761	0.476374	2.76465	0.758908	Kim_PFS
RPL23AP64	1.27032	0.949845	1.69893	0.10673	Kim_PFS
VPS11-DT	5.9184	1.58462	22.1046	0.00817679	Kim_PFS
RNF26	0.967875	0.897263	1.04404	0.398217	Kim_PFS
BMPR1AP2	1.48675	0.481117	4.59433	0.490852	Kim_PFS
RPL34P23	1.01024	0.797726	1.27938	0.932602	Kim_PFS
SNORD14E	0.923286	0.652107	1.30724	0.652798	Kim_PFS
NAP1L1P1	1.81692	0.587997	5.6143	0.299546	Kim_PFS
DNAJB6P1	0.885468	0.756086	1.03699	0.131228	Kim_PFS
SENCR	2.10899	0.57323	7.75925	0.261556	Kim_PFS
ELOBP2	0.756909	0.444438	1.28907	0.305247	Kim_PFS
ADAMTS15	1.12671	0.894646	1.41898	0.310638	Kim_PFS
PTP4A2P2	1.23588	0.381559	4.00304	0.723953	Kim_PFS
LINC02697	0.98769	0.691982	1.40977	0.945604	Kim_PFS
WASH8P	1.02085	0.997254	1.04499	0.0837217	Kim_PFS
LINC00942	1.05154	1.00928	1.09557	0.0163273	Kim_PFS
CACNA1C-AS2	1.29183	0.801663	2.0817	0.292866	Kim_PFS
LINC02417	1.14611	0.758196	1.73248	0.517708	Kim_PFS
HSPA8P5	0.872441	0.731922	1.03994	0.12778	Kim_PFS
GAU1	0.953182	0.727	1.24973	0.728637	Kim_PFS
KCNA6	0.657025	0.285762	1.51063	0.322752	Kim_PFS
KCNA5	0.362919	0.049778	2.64595	0.317319	Kim_PFS
SCARNA10	1.0014	0.999944	1.00285	0.0595213	Kim_PFS
SCARNA11	1.15655	0.98983	1.35136	0.0670612	Kim_PFS
MIR200CHG	0.970753	0.882232	1.06816	0.542887	Kim_PFS
MIR141	1.81137	0.821923	3.99192	0.140605	Kim_PFS
SCARNA12	1.05012	0.995891	1.10731	0.0706439	Kim_PFS
RNU6-485P	1.65802	0.497315	5.52776	0.410514	Kim_PFS
GDF3	1.01897	0.474877	2.18647	0.96152	Kim_PFS
DPPA3	0.960677	0.797328	1.15749	0.673111	Kim_PFS
POU5F1P3	0.921452	0.625738	1.35692	0.678668	Kim_PFS
ALG1L10P	1.20067	0.959844	1.50192	0.109347	Kim_PFS
RPS3AP43	1.02979	0.613317	1.72907	0.911595	Kim_PFS
CLEC6A	0.691322	0.237207	2.01481	0.49879	Kim_PFS
VDAC2P2	1.01091	0.752223	1.35857	0.942616	Kim_PFS
KRT17P8	0.889997	0.499967	1.58429	0.692046	Kim_PFS
TPT1P12	1.25301	0.977258	1.60656	0.0753125	Kim_PFS
MIR1244-3	1.03085	0.984104	1.07982	0.199417	Kim_PFS
PTMAP4	0.704173	0.547609	0.905499	0.00626279	Kim_PFS
DDX12P	1.05458	0.959408	1.15918	0.270807	Kim_PFS
KLRB1	1.02697	0.955151	1.10418	0.471889	Kim_PFS
NPM1P7	1.702	0.651294	4.44778	0.277889	Kim_PFS
KLRC4	0.389262	0.0845158	1.79286	0.225983	Kim_PFS
TAS2R15P	3.51557	0.575975	21.458	0.173136	Kim_PFS
TAS2R50	1.04695	0.775817	1.41283	0.764168	Kim_PFS
TAS2R20	0.754959	0.193002	2.95315	0.686273	Kim_PFS
TAS2R19	1.41739	0.693046	2.89877	0.339304	Kim_PFS
TAS2R31	1.34718	0.884357	2.05223	0.165226	Kim_PFS
TAS2R46	1.54096	0.894329	2.65511	0.119316	Kim_PFS
TAS2R43	1.3196	1.01415	1.71705	0.0389658	Kim_PFS
TAS2R30	1.42539	0.983183	2.0665	0.0614194	Kim_PFS
SMIM10L1	1.08929	0.914887	1.29695	0.336679	Kim_PFS
PTMAP9	0.690003	0.412925	1.153	0.156634	Kim_PFS
MIR1244-4	1.05984	0.993445	1.13068	0.0782848	Kim_PFS
RPL23AP66	0.96623	0.618643	1.50911	0.879969	Kim_PFS
LOH12CR2	0.981842	0.825745	1.16745	0.835668	Kim_PFS
RPL13AP20	1.08488	0.972176	1.21065	0.145465	Kim_PFS
MRPS18CP4	1.01521	0.647329	1.59215	0.947588	Kim_PFS
SUPT16HP1	1.57671	0.684828	3.63013	0.28454	Kim_PFS
EEF1A1P16	0.97757	0.606119	1.57666	0.925887	Kim_PFS
RNU6-837P	1.01458	0.700194	1.47013	0.939021	Kim_PFS
RPL7P6	1.29776	0.443418	3.79815	0.634292	Kim_PFS
RN7SL67P	1.01927	0.787608	1.31907	0.884643	Kim_PFS
EEF1A1P4	1.49572	0.872224	2.5649	0.143429	Kim_PFS
SLCO1B1	0.942591	0.778541	1.14121	0.544499	Kim_PFS
GYS2	0.872859	0.501629	1.51882	0.630406	Kim_PFS
CENPUP2	1.01549	0.683866	1.50793	0.939254	Kim_PFS
TDGP1	0.546659	0.010492	28.4822	0.764618	Kim_PFS
ARNTL2-AS1	1.02005	0.725307	1.43457	0.909152	Kim_PFS
REP15	1.00295	0.992147	1.01386	0.594391	Kim_PFS
HMGB1P49	0.454623	0.0333696	6.19371	0.554154	Kim_PFS
LINC02387	1.53133	0.608877	3.85133	0.365146	Kim_PFS
AK4P3	1.14493	0.829833	1.57966	0.409869	Kim_PFS
STMN1P1	2.07963	0.140571	30.7664	0.59428	Kim_PFS
IFITM3P2	0.374839	0.121056	1.16065	0.0888284	Kim_PFS
H3-5	0.357748	0.0403953	3.16828	0.355642	Kim_PFS
RNU6-1069P	1.01155	0.793056	1.29023	0.926332	Kim_PFS
DUX4L27	3.99658	1.3893	11.4969	0.0101741	Kim_PFS
CPNE8-AS1	2.49708	1.08781	5.73211	0.0308906	Kim_PFS
ABCD2	0.833371	0.226159	3.07089	0.784148	Kim_PFS
RPS27P21	1.26325	0.213632	7.46987	0.796621	Kim_PFS
LINC02461	1.2008	0.825185	1.74738	0.33905	Kim_PFS
PPIAP45	0.912515	0.496554	1.67692	0.768088	Kim_PFS
LINC02416	0.594667	0.10031	3.52535	0.567059	Kim_PFS
CCDC184	1.7098	0.629597	4.64332	0.292672	Kim_PFS
OR10AD1	1.11491	0.677549	1.83459	0.66861	Kim_PFS
OR5BK1P	1.02979	0.684673	1.54887	0.887899	Kim_PFS
SNORA2C	1.01723	0.999329	1.03546	0.0593132	Kim_PFS
SNORA2A	1.13096	0.991285	1.29032	0.0672772	Kim_PFS
MIR4701	1.76835	0.580571	5.38616	0.315801	Kim_PFS
RPL32P27	0.974179	0.566492	1.67526	0.92465	Kim_PFS
RNU6-940P	1.01086	0.766528	1.33307	0.939021	Kim_PFS
DDN	0.522288	0.120295	2.26764	0.385916	Kim_PFS
DHH	1.38465	0.481375	3.98285	0.546032	Kim_PFS
POLR2KP1	1.11417	0.541769	2.29132	0.768859	Kim_PFS
PARK7P1	3.08985	0.953624	10.0114	0.0599998	Kim_PFS
PHBP19	1.12988	0.988696	1.29121	0.0729682	Kim_PFS
HNRNPA3P10	2.31007	0.405762	13.1516	0.345414	Kim_PFS
TMDD1	2.6135	0.316051	21.6117	0.372765	Kim_PFS
FIGNL2	1.23999	0.977042	1.57371	0.0769003	Kim_PFS
RNU6-574P	0.679898	0.137625	3.35883	0.635943	Kim_PFS
SMIM41	1.17812	0.52862	2.62563	0.688502	Kim_PFS
KRT7-AS	0.982869	0.753702	1.28172	0.898489	Kim_PFS
KRT6B	0.945608	0.88594	1.00929	0.0926166	Kim_PFS
MIR6757	4.44373	1.3885	14.2216	0.0119715	Kim_PFS
HIGD1AP1	0.0556144	0.00801126	0.386076	0.00347042	Kim_PFS
MYG1-AS1	0.968093	0.290274	3.22869	0.957919	Kim_PFS
PCBP2-OT1	1.22205	0.629492	2.37242	0.553527	Kim_PFS
HOXC13	1.50838	0.850336	2.67566	0.159852	Kim_PFS
HOXC12	1.21702	1.01927	1.45314	0.0299346	Kim_PFS
HOXC8	1.20719	0.950411	1.53335	0.122796	Kim_PFS
HOXC5	0.837622	0.574317	1.22164	0.357448	Kim_PFS
SCAT2	1.92069	0.846527	4.35785	0.118433	Kim_PFS
NEUROD4	0.676941	0.278164	1.64741	0.389876	Kim_PFS
PHC1P1	1.56352	1.15735	2.11224	0.00358966	Kim_PFS
APOF	0.984246	0.896024	1.08115	0.740332	Kim_PFS
SPRYD4	0.954252	0.606021	1.50258	0.839798	Kim_PFS
HSPD1P4	1.08662	0.697399	1.69307	0.713509	Kim_PFS
SNORD59A	1.1971	0.743594	1.92719	0.458994	Kim_PFS
RN7SL809P	0.492485	0.0357425	6.7858	0.596649	Kim_PFS
ZBTB39	1.09584	0.665584	1.80424	0.719021	Kim_PFS
INHBC	1.01124	0.824509	1.24026	0.914534	Kim_PFS
MIR616	1.26545	0.934995	1.7127	0.12734	Kim_PFS
AGAP2-AS1	0.96214	0.870949	1.06288	0.447447	Kim_PFS
RPS3P6	0.0171298	0.000393192	0.746274	0.0346914	Kim_PFS
LINC01465	1.78027	0.394688	8.03003	0.453007	Kim_PFS
MIRLET7I	1.66285	0.73074	3.78394	0.225436	Kim_PFS
RPL14P1	1.00815	0.939544	1.08176	0.821478	Kim_PFS
PABPC1P4	1.86938	0.901184	3.87775	0.0928638	Kim_PFS
RPL36AP41	1.05116	0.74749	1.47819	0.774249	Kim_PFS
LLPH-DT	1.08407	0.258791	4.54111	0.912058	Kim_PFS
RBMS1P1	1.77782	0.690071	4.58018	0.233389	Kim_PFS
IFNG	0.74084	0.587705	0.933876	0.0111164	Kim_PFS
IL26	1.02521	0.640917	1.63994	0.91725	Kim_PFS
RPSAP12	1.00208	0.970204	1.03501	0.899684	Kim_PFS
RPL10P12	1.64802	0.883541	3.07395	0.116257	Kim_PFS
ATP5PDP4	1.2093	0.984991	1.48469	0.0694486	Kim_PFS
KRT8P39	2.62221	0.943437	7.28823	0.0645552	Kim_PFS
PRELID2P1	0.997975	0.420395	2.36909	0.996334	Kim_PFS
LINC02821	1.21534	0.575346	2.56725	0.609246	Kim_PFS
FAHD2P1	0.51479	0.238176	1.11266	0.0913147	Kim_PFS
ATXN7L3B	1.00127	0.957514	1.04702	0.955748	Kim_PFS
BBS10	1.13338	0.960144	1.33786	0.13904	Kim_PFS
PPP1R12A-AS1	2.32339	0.476516	11.3284	0.296978	Kim_PFS
SNRPGP20	1.0095	0.79232	1.28621	0.939021	Kim_PFS
RNU7-106P	1.01132	0.757971	1.34935	0.939021	Kim_PFS
MYF6	1.01647	0.865687	1.19352	0.841946	Kim_PFS
ALX1	3.20139	1.41796	7.22791	0.00510335	Kim_PFS
LINC02820	1.77374	1.10332	2.85153	0.0179879	Kim_PFS
RASSF9	1.58966	1.0574	2.38984	0.0258631	Kim_PFS
CENPCP1	1.16628	0.53634	2.53608	0.697946	Kim_PFS
GALNT4	1.02354	0.986351	1.06212	0.217911	Kim_PFS
ATP2B1-AS1	1.09461	0.591196	2.0267	0.773634	Kim_PFS
KERA	1.01855	0.854861	1.21359	0.837048	Kim_PFS
LINC02391	1.3127	0.370129	4.65562	0.673584	Kim_PFS
CLLU1-AS1	0.771165	0.219082	2.71449	0.685696	Kim_PFS
RPL41P5	0.997539	0.992215	1.00289	0.366906	Kim_PFS
RBMS2P1	1.70694	0.571655	5.09685	0.338054	Kim_PFS
CEP83-DT	1.27318	0.549739	2.94864	0.572996	Kim_PFS
SUCLG2P2	0.691205	0.18768	2.54563	0.578736	Kim_PFS
MIR3685	1.12829	0.833681	1.527	0.434351	Kim_PFS
RNU6-36P	1.36851	1.05981	1.76714	0.0161592	Kim_PFS
SNORA53	1.01099	0.995837	1.02637	0.156055	Kim_PFS
RNY1P16	1.36477	0.50338	3.70019	0.541123	Kim_PFS
RNU6-1183P	1.01207	0.744214	1.37634	0.939021	Kim_PFS
HSPE1P4	1.14019	0.884518	1.46976	0.311193	Kim_PFS
PMCH	0.974503	0.413429	2.29702	0.952923	Kim_PFS
ASCL1	1.00044	0.99116	1.00981	0.925731	Kim_PFS
RNA5SP370	1.86811	0.746955	4.6721	0.181494	Kim_PFS
RPL18AP3	0.990197	0.975228	1.00539	0.204913	Kim_PFS
EID3	1.7423	1.09294	2.77746	0.0196229	Kim_PFS
MIR3922	1.01319	0.77214	1.32948	0.924707	Kim_PFS
KCCAT198	1.01229	0.639168	1.60322	0.958478	Kim_PFS
ST13P3	1.08745	0.535366	2.20885	0.816638	Kim_PFS
USP30-AS1	0.798892	0.656303	0.972459	0.0251962	Kim_PFS
HMGA1P3	2.95896	0.736012	11.8958	0.126465	Kim_PFS
RPL31P49	1.01373	0.744073	1.38111	0.931137	Kim_PFS
ATXN2-AS	2.25512	0.22083	23.0293	0.492745	Kim_PFS
PCNPP1	1.37701	0.475506	3.98765	0.555394	Kim_PFS
RN7SKP71	2.43743	1.09109	5.44509	0.0298152	Kim_PFS
LHX5-AS1	0.832345	0.284021	2.43925	0.737991	Kim_PFS
TESC-AS1	0.825753	0.174733	3.90234	0.80907	Kim_PFS
RPS2P5	0.992404	0.977111	1.00794	0.33587	Kim_PFS
RPS20P31	1.01405	0.662963	1.55107	0.948685	Kim_PFS
RNU4-2	1.38228	0.739636	2.58331	0.310259	Kim_PFS
RNU4-1	1.13956	0.504647	2.57326	0.753258	Kim_PFS
CLIC1P1	1.54777	0.444339	5.39133	0.492702	Kim_PFS
MIR7107	0.155976	0.0188482	1.29076	0.0848428	Kim_PFS
KDM2B-DT	0.869163	0.0381327	19.8109	0.929951	Kim_PFS
HCAR2	0.996877	0.991672	1.00211	0.24143	Kim_PFS
HCAR3	0.997889	0.994355	1.00143	0.242873	Kim_PFS
HCAR1	0.926265	0.639979	1.34062	0.684712	Kim_PFS
RILPL2	0.972392	0.930229	1.01647	0.215768	Kim_PFS
TMED2-DT	1.69923	0.0967659	29.8388	0.716892	Kim_PFS
SNORA9B	0.587622	0.0737037	4.68497	0.615705	Kim_PFS
DNAH10OS	1.27162	0.446485	3.62169	0.652725	Kim_PFS
NDUFA5P6	1.01326	0.723021	1.42001	0.939021	Kim_PFS
TMEM132C	1.05804	0.706874	1.58367	0.783949	Kim_PFS
RNA5SP376	1.01183	0.748624	1.36757	0.939021	Kim_PFS
RNA5SP377	1.01361	0.720002	1.42694	0.938269	Kim_PFS
SNORA49	1.00349	0.999733	1.00725	0.0686968	Kim_PFS
LINC02361	0.724703	0.315906	1.6625	0.447216	Kim_PFS
RPS11P5	1.01631	0.889622	1.16104	0.811753	Kim_PFS
PTP4A1P2	1.01019	0.633028	1.61205	0.966101	Kim_PFS
RNU6-717P	1.00725	0.83702	1.21211	0.939021	Kim_PFS
PSPC1P1	0.899649	0.70218	1.15265	0.402944	Kim_PFS
PARP4P2	2.61567	0.472807	14.4705	0.270595	Kim_PFS
CASC4P1	1.09082	0.450477	2.6414	0.847231	Kim_PFS
PSPC1-AS2	1.62328	0.61864	4.25942	0.324984	Kim_PFS
GJA3	0.688216	0.310588	1.52498	0.357337	Kim_PFS
SLC35E1P1	3.02918	0.495898	18.5036	0.230011	Kim_PFS
RPSAP54	0.931724	0.716494	1.21161	0.597714	Kim_PFS
MRPL57	0.925789	0.863478	0.992596	0.0300831	Kim_PFS
ZDHHC20-IT1	1.04604	0.230996	4.73686	0.953423	Kim_PFS
RPS7P10	1.06673	0.818156	1.39082	0.633203	Kim_PFS
FTH1P7	0.978469	0.823071	1.16321	0.805168	Kim_PFS
RFESDP1	1.02505	0.649506	1.61775	0.91535	Kim_PFS
NUS1P2	2.20022	0.993138	4.87441	0.0520164	Kim_PFS
SGCG	1.01106	0.878204	1.16401	0.878417	Kim_PFS
IPO7P2	1.0461	0.60244	1.81649	0.872824	Kim_PFS
SPATA13-AS1	0.996161	0.749937	1.32323	0.978816	Kim_PFS
CYCSP33	1.01372	0.714541	1.43817	0.939123	Kim_PFS
SLC25A15P3	1.03394	0.64608	1.65465	0.889345	Kim_PFS
RPL34P27	0.587582	0.220773	1.56384	0.287025	Kim_PFS
PABPC3	1.21407	0.716061	2.05844	0.47146	Kim_PFS
SHISA2	1.17967	1.01394	1.37248	0.0324208	Kim_PFS
SNORA27	1.06778	0.99754	1.14296	0.0588887	Kim_PFS
PDX1	1.05113	0.962487	1.14793	0.267289	Kim_PFS
ATP5F1EP2	0.605179	0.224667	1.63015	0.320521	Kim_PFS
LINC00543	1.06954	0.901129	1.26942	0.441864	Kim_PFS
PAN3-AS1	1.03104	0.720625	1.47518	0.867154	Kim_PFS
CYP51A1P2	0.988113	0.383467	2.54616	0.980246	Kim_PFS
UBL3	0.999795	0.974497	1.02575	0.987514	Kim_PFS
LINC00398	0.923961	0.38629	2.21001	0.858927	Kim_PFS
EEF1DP3	1.15531	0.648205	2.05912	0.624412	Kim_PFS
N4BP2L2-IT2	1.89463	0.613806	5.84816	0.26647	Kim_PFS
RNY1P4	1.03658	0.642312	1.67287	0.883023	Kim_PFS
STARD13-IT1	1.00608	0.85967	1.17743	0.939777	Kim_PFS
MAB21L1	1.42806	0.458242	4.45038	0.538955	Kim_PFS
LAMTOR3P1	1.00621	0.667978	1.5157	0.976385	Kim_PFS
LINC01048	1.34029	0.683652	2.62763	0.393811	Kim_PFS
MIR320D1	1.85312	0.960973	3.57351	0.0655998	Kim_PFS
CYCSP34	1.05179	0.864793	1.27923	0.613157	Kim_PFS
RGS17P1	1.19117	0.980784	1.44669	0.0776855	Kim_PFS
WBP4	1.04901	0.862513	1.27582	0.631917	Kim_PFS
KBTBD6	1.20929	0.690264	2.11858	0.506527	Kim_PFS
KBTBD7	1.22822	0.908879	1.65975	0.18088	Kim_PFS
TUBBP2	0.794644	0.366886	1.72113	0.559936	Kim_PFS
FHP1	0.990929	0.473488	2.07385	0.980706	Kim_PFS
AKAP11	1.13564	0.995591	1.29539	0.0582031	Kim_PFS
DGKZP1	1.30346	0.132566	12.8164	0.820224	Kim_PFS
SMARCE1P5	1.4537	0.91045	2.3211	0.117113	Kim_PFS
NUFIP1	0.865078	0.649392	1.1524	0.321913	Kim_PFS
RN7SL49P	1.13258	0.49423	2.59544	0.768559	Kim_PFS
SNORA31	1.03396	0.990367	1.07948	0.128624	Kim_PFS
RCN1P2	1.04481	0.765777	1.42551	0.782161	Kim_PFS
LINC01055	1.48701	0.270602	8.17143	0.648101	Kim_PFS
RN7SKP5	1.00951	0.796371	1.2797	0.937635	Kim_PFS
COX17P1	0.905591	0.277373	2.95665	0.86952	Kim_PFS
GNG5P5	1.00462	0.888431	1.13601	0.941363	Kim_PFS
NAP1L4P3	0.980266	0.606055	1.58553	0.93525	Kim_PFS
SUCLA2-AS1	1.1421	0.158536	8.22766	0.895081	Kim_PFS
NUDT15	0.973844	0.9261	1.02405	0.301416	Kim_PFS
PCNPP5	1.27781	0.208687	7.82411	0.790892	Kim_PFS
LINC00462	0.441959	0.105298	1.85499	0.26455	Kim_PFS
PSME2P2	0.517937	0.121212	2.21313	0.37461	Kim_PFS
RNY3P2	1.01181	0.749049	1.36673	0.939021	Kim_PFS
COX7CP1	0.943839	0.568444	1.56714	0.823209	Kim_PFS
SNRPGP14	0.340512	0.0250925	4.62082	0.418139	Kim_PFS
ST13P4	1.28002	0.392018	4.1795	0.682613	Kim_PFS
RNA5SP29	1.02354	0.67851	1.54402	0.911686	Kim_PFS
PRELID3BP2	1.01504	0.692475	1.48786	0.939021	Kim_PFS
CTAGE3P	1.27051	0.94166	1.7142	0.117201	Kim_PFS
FABP5P2	1.27108	0.77252	2.09138	0.345119	Kim_PFS
UTP14C	1.20898	0.812804	1.79825	0.348856	Kim_PFS
THSD1P1	2.63794	0.793219	8.77278	0.113622	Kim_PFS
HNRNPA1L2	1.15425	1.02995	1.29355	0.0135991	Kim_PFS
SUGT1-DT	1.1589	0.736711	1.82305	0.52346	Kim_PFS
OLFM4	0.999499	0.998872	1.00013	0.118286	Kim_PFS
RPL13AP25	1.00028	0.99051	1.01014	0.956063	Kim_PFS
LINC02335	1.06721	0.607267	1.8755	0.821119	Kim_PFS
MTCO2P3	1.01328	0.722629	1.42084	0.939021	Kim_PFS
RNA5SP30	1.01457	0.700379	1.46971	0.939021	Kim_PFS
PCDH20	1.12686	0.802863	1.58161	0.489871	Kim_PFS
LGMNP1	1.32383	0.195571	8.96104	0.773721	Kim_PFS
HNRNPA3P5	1.2082	0.925839	1.57667	0.163743	Kim_PFS
MIR4704	1.00497	0.885106	1.14106	0.939072	Kim_PFS
BCRP9	1.06541	0.744723	1.52418	0.728761	Kim_PFS
RPL12P34	1.01653	0.667925	1.54707	0.939021	Kim_PFS
RN7SL761P	1.01528	0.688451	1.49726	0.939021	Kim_PFS
H3P36	1.08913	0.815987	1.45371	0.562206	Kim_PFS
RPL18AP17	1.01223	0.741291	1.38221	0.939021	Kim_PFS
RPL21P110	0.963966	0.265989	3.49349	0.955451	Kim_PFS
MZT1	0.945932	0.886803	1.009	0.0914486	Kim_PFS
FABP5P1	1.07963	0.773109	1.50769	0.652941	Kim_PFS
RNU4-10P	1.01318	0.724348	1.41719	0.939021	Kim_PFS
RN7SL571P	1.00898	0.800192	1.27224	0.939773	Kim_PFS
KCTD12	0.99842	0.971142	1.02647	0.91094	Kim_PFS
SPTLC1P5	1.00456	0.851647	1.18493	0.956948	Kim_PFS
OBI1	0.946907	0.79825	1.12325	0.531249	Kim_PFS
ARF4P4	1.01838	0.699036	1.4836	0.924431	Kim_PFS
DPPA3P3	1.01022	0.768837	1.32739	0.941801	Kim_PFS
UBBP5	1.01521	0.689576	1.49462	0.939021	Kim_PFS
RNU6-75P	1.00345	0.91871	1.09601	0.939021	Kim_PFS
GPC6-AS2	1.00839	0.761407	1.33549	0.953506	Kim_PFS
GPR180	0.836036	0.605613	1.15413	0.276331	Kim_PFS
SOX21	1.02052	0.972089	1.07135	0.412938	Kim_PFS
RNY3P8	3.0831	0.99449	9.55817	0.0511294	Kim_PFS
RNA5SP37	0.559724	0.0502128	6.23926	0.637129	Kim_PFS
STK24-AS1	0.990874	0.147618	6.65117	0.99247	Kim_PFS
CYCSP35	1.00765	0.822404	1.23462	0.941389	Kim_PFS
DOCK9-DT	0.133404	0.0203015	0.876616	0.0359887	Kim_PFS
GAPDHP22	1.02156	0.630986	1.6539	0.930842	Kim_PFS
GPR183	0.999563	0.953004	1.0484	0.985684	Kim_PFS
LINC00449	0.996228	0.40846	2.42979	0.993372	Kim_PFS
ZIC5	0.3895	0.136611	1.11053	0.0777572	Kim_PFS
RPL15P18	1.36432	0.504406	3.69021	0.540593	Kim_PFS
RPS26P47	0.988476	0.913842	1.0692	0.772286	Kim_PFS
COX5BP6	0.837478	0.247381	2.83518	0.775599	Kim_PFS
FGF14-AS2	0.884518	0.629425	1.24299	0.47963	Kim_PFS
LINC00555	1.018	0.686228	1.51018	0.929351	Kim_PFS
SLC10A2	1.36591	0.61655	3.02605	0.442291	Kim_PFS
ATP5MC1P5	0.924267	0.635873	1.34346	0.679815	Kim_PFS
FAM155A	1.36979	0.478822	3.9186	0.557378	Kim_PFS
SNORD31B	1.0001	0.715544	1.39781	0.999551	Kim_PFS
ABHD13	0.905022	0.776402	1.05495	0.201957	Kim_PFS
MYO16-AS1	0.349918	0.0970048	1.26224	0.108674	Kim_PFS
IRS2	0.971394	0.876436	1.07664	0.580273	Kim_PFS
RAB20	0.978268	0.936375	1.02204	0.325174	Kim_PFS
PRECSIT	1.06437	0.733455	1.54457	0.742662	Kim_PFS
ANKRD10-IT1	1.03971	0.918464	1.17696	0.538189	Kim_PFS
SOX1	0.58068	0.0991771	3.39987	0.546632	Kim_PFS
LINC00404	1.01282	0.595631	1.72222	0.962481	Kim_PFS
MCF2L-AS1	1.00008	0.905931	1.10402	0.99866	Kim_PFS
KARS1P2	0.892961	0.372889	2.13838	0.799422	Kim_PFS
MIR8075	1.7873	0.701861	4.55138	0.22336	Kim_PFS
ATP4B	0.999004	0.997071	1.00094	0.312884	Kim_PFS
MIR548AR	0.994958	0.677299	1.4616	0.979447	Kim_PFS
RPL22P20	0.969035	0.541137	1.73529	0.915729	Kim_PFS
NBEAP6	1.39732	0.719311	2.71439	0.323399	Kim_PFS
TOMM40P1	1.97033	1.05832	3.66827	0.0324585	Kim_PFS
OR11H6	1.02288	0.664178	1.57531	0.918219	Kim_PFS
OR11H7	1.05368	0.555826	1.99745	0.872706	Kim_PFS
RPPH1	0.999226	0.886219	1.12664	0.989908	Kim_PFS
EGILA	1.33226	0.434704	4.08305	0.61564	Kim_PFS
RNASE6	0.991327	0.946979	1.03775	0.709116	Kim_PFS
RNASE2	0.846844	0.557239	1.28696	0.436269	Kim_PFS
SNORD9	1.21499	1.0024	1.47267	0.0472164	Kim_PFS
SNORD8	1.43284	0.966248	2.12474	0.0735889	Kim_PFS
TRAV1-1	0.261924	0.0553402	1.23968	0.0912042	Kim_PFS
TRAV1-2	0.882434	0.585418	1.33014	0.550259	Kim_PFS
ARL6IP1P1	1.01389	0.711974	1.44385	0.939021	Kim_PFS
TRAV2	0.929756	0.609168	1.41906	0.735657	Kim_PFS
TRAV3	1.02179	0.359857	2.90128	0.967713	Kim_PFS
TRAV4	0.734853	0.435069	1.2412	0.249324	Kim_PFS
TRAV5	0.557608	0.286744	1.08434	0.0851877	Kim_PFS
RPL4P1	0.507868	0.0933848	2.76201	0.432956	Kim_PFS
TRAV6	0.678507	0.221696	2.07659	0.496758	Kim_PFS
TRAV8-1	0.549678	0.129014	2.34196	0.418391	Kim_PFS
TRAV10	0.456196	0.16125	1.29064	0.139107	Kim_PFS
TRAV12-1	0.866989	0.52048	1.44419	0.583539	Kim_PFS
TRAV8-2	0.398355	0.147483	1.07597	0.0694426	Kim_PFS
TRAV8-3	0.662836	0.345213	1.2727	0.216648	Kim_PFS
TRAV13-1	0.905484	0.621789	1.31861	0.604648	Kim_PFS
TRAV12-2	0.756103	0.539525	1.05962	0.104452	Kim_PFS
TRAV8-4	1.09552	0.548209	2.18925	0.796197	Kim_PFS
TRAV13-2	0.850705	0.484647	1.49325	0.573268	Kim_PFS
TRAV14DV4	1.06972	0.630302	1.81547	0.802805	Kim_PFS
TRAV9-2	0.869384	0.524968	1.43976	0.586553	Kim_PFS
TRAV12-3	0.989943	0.652241	1.50249	0.962129	Kim_PFS
TRAV8-6	0.534568	0.213479	1.3386	0.181131	Kim_PFS
TRAV16	0.398337	0.09916	1.60016	0.194507	Kim_PFS
TRAV17	0.65185	0.348756	1.21836	0.179905	Kim_PFS
TRAV19	0.75436	0.478036	1.19041	0.225856	Kim_PFS
TRAV20	1.0325	0.700954	1.52087	0.871414	Kim_PFS
TRAV21	0.799022	0.482586	1.32295	0.38314	Kim_PFS
TRAV22	0.982749	0.558016	1.73076	0.951946	Kim_PFS
TRAV23DV6	0.637628	0.169692	2.39592	0.505239	Kim_PFS
TRDV1	0.864574	0.659032	1.13422	0.293426	Kim_PFS
TRAV24	0.449236	0.181959	1.10911	0.0826736	Kim_PFS
TRAV25	0.496227	0.104816	2.34926	0.377068	Kim_PFS
TRAV26-1	0.880553	0.320479	2.41942	0.805163	Kim_PFS
TRAV27	0.67215	0.229324	1.97008	0.469014	Kim_PFS
TRAV28	1.01039	0.775293	1.31678	0.939021	Kim_PFS
TRAV29DV5	0.4927	0.230616	1.05263	0.0676193	Kim_PFS
TRAV30	2.08465	0.246511	17.6291	0.500063	Kim_PFS
TRAV26-2	1.01016	0.802265	1.27192	0.931491	Kim_PFS
TRAV34	0.406832	0.0387017	4.27662	0.453686	Kim_PFS
TRAV35	0.812733	0.196185	3.36689	0.774932	Kim_PFS
TRAV36DV7	0.357181	0.0638163	1.99914	0.241348	Kim_PFS
TRAV38-1	0.441024	0.0516006	3.76938	0.454558	Kim_PFS
TRAV38-2DV8	0.59875	0.316925	1.13119	0.114063	Kim_PFS
TRAV39	0.947164	0.17844	5.02757	0.949179	Kim_PFS
TRAV41	0.567684	0.203404	1.58436	0.279608	Kim_PFS
TRDV2	1.05566	0.620531	1.79593	0.841625	Kim_PFS
TRDJ1	0.897212	0.736232	1.09339	0.282366	Kim_PFS
TRDJ2	0.745182	0.446759	1.24294	0.259828	Kim_PFS
TRDJ3	1.01302	0.667658	1.53702	0.951521	Kim_PFS
TRDC	0.958349	0.865374	1.06131	0.413879	Kim_PFS
TRAJ61	1.01491	0.754987	1.36432	0.92189	Kim_PFS
TRAJ59	1.01297	0.778516	1.31804	0.923545	Kim_PFS
TRAJ58	0.206156	0.021523	1.97465	0.170757	Kim_PFS
TRAJ57	1.08879	0.386729	3.06534	0.872039	Kim_PFS
TRAJ54	0.946469	0.611872	1.46404	0.804755	Kim_PFS
TRAJ53	0.984014	0.774558	1.25011	0.895013	Kim_PFS
TRAJ52	0.642454	0.285257	1.44693	0.285468	Kim_PFS
TRAJ49	0.899192	0.52766	1.53232	0.696013	Kim_PFS
TRAJ48	0.916221	0.207878	4.03824	0.907958	Kim_PFS
TRAJ47	1.78962	0.355901	8.99893	0.480019	Kim_PFS
TRAJ46	1.04359	0.656291	1.65945	0.85692	Kim_PFS
TRAJ45	0.981965	0.808391	1.19281	0.854497	Kim_PFS
TRAJ44	0.608594	0.26945	1.3746	0.232242	Kim_PFS
TRAJ43	0.716821	0.251963	2.03932	0.532559	Kim_PFS
TRAJ42	0.929048	0.389194	2.21774	0.868329	Kim_PFS
TRAJ40	0.856657	0.404522	1.81414	0.686108	Kim_PFS
TRAJ39	1.21886	0.930097	1.59726	0.151385	Kim_PFS
TRAJ38	1.23941	0.466945	3.28977	0.666508	Kim_PFS
TRAJ37	1.92658	0.810743	4.57815	0.137575	Kim_PFS
TRAJ36	1.00269	0.300977	3.3404	0.996511	Kim_PFS
TRAJ35	1.26286	0.320775	4.97173	0.738545	Kim_PFS
TRAJ34	0.971338	0.840693	1.12229	0.693151	Kim_PFS
TRAJ33	1.15306	0.435494	3.05297	0.774359	Kim_PFS
TRAJ32	0.591152	0.176954	1.97487	0.392996	Kim_PFS
TRAJ31	0.65736	0.221789	1.94835	0.449179	Kim_PFS
TRAJ30	0.565737	0.198329	1.61378	0.286829	Kim_PFS
TRAJ29	0.763188	0.240835	2.41849	0.646063	Kim_PFS
TRAJ28	0.685241	0.367662	1.27714	0.234089	Kim_PFS
TRAJ27	1.15081	0.452876	2.92431	0.767843	Kim_PFS
TRAJ26	1.34469	0.373122	4.84609	0.650709	Kim_PFS
TRAJ24	0.388287	0.103417	1.45786	0.161066	Kim_PFS
TRAJ23	1.19717	0.954877	1.50094	0.118814	Kim_PFS
TRAJ22	0.957231	0.363501	2.52074	0.929496	Kim_PFS
TRAJ21	0.239603	0.0267045	2.14981	0.201858	Kim_PFS
TRAJ20	1.2855	0.508006	3.25292	0.595978	Kim_PFS
TRAJ18	1.00242	0.844252	1.19023	0.97796	Kim_PFS
TRAJ17	0.95708	0.43137	2.12347	0.914082	Kim_PFS
TRAJ16	0.866016	0.388636	1.92978	0.72493	Kim_PFS
TRAJ13	0.798947	0.350608	1.8206	0.593243	Kim_PFS
TRAJ12	1.06685	0.737031	1.54426	0.731653	Kim_PFS
TRAJ11	0.917043	0.431781	1.94767	0.821713	Kim_PFS
TRAJ10	1.7991	0.717444	4.51149	0.210555	Kim_PFS
TRAJ9	1.54783	0.998728	2.39884	0.0506693	Kim_PFS
TRAJ8	1.26268	0.393825	4.04842	0.694788	Kim_PFS
TRAJ6	0.781456	0.430511	1.41848	0.417545	Kim_PFS
TRAJ5	0.958202	0.558162	1.64496	0.876939	Kim_PFS
TRAJ4	0.57488	0.231945	1.42485	0.231928	Kim_PFS
TRAJ3	0.542425	0.188924	1.55737	0.255648	Kim_PFS
TRAC	0.991355	0.971392	1.01173	0.402861	Kim_PFS
LINC02332	1.67255	0.324203	8.6286	0.538936	Kim_PFS
CEBPE	0.727829	0.243901	2.17192	0.569002	Kim_PFS
MYH7	1.01967	0.814392	1.27669	0.865134	Kim_PFS
RNA5SP383	0.428827	0.0917263	2.00479	0.281912	Kim_PFS
HMGN2P6	0.964031	0.697647	1.33213	0.824316	Kim_PFS
OR7K1P	1.01603	0.691541	1.49278	0.935421	Kim_PFS
MIR3171	1.01173	0.76986	1.32958	0.933345	Kim_PFS
RPL26P3	1.02844	0.665768	1.58866	0.899433	Kim_PFS
LINC02300	0.797435	0.605116	1.05088	0.107937	Kim_PFS
ATP5MC1P2	4.27646	1.65372	11.0587	0.00272053	Kim_PFS
LINC02313	1.03632	0.930418	1.15428	0.516546	Kim_PFS
ARHGAP5-AS1	1.13714	0.889486	1.45374	0.305143	Kim_PFS
RNU6-8	0.837178	0.321788	2.17804	0.715635	Kim_PFS
KIAA1143P1	1.37497	0.858366	2.20248	0.18529	Kim_PFS
MTCO1P2	0.843225	0.565177	1.25806	0.403525	Kim_PFS
SPTSSA	0.969628	0.908969	1.03433	0.349402	Kim_PFS
RNU1-27P	0.993457	0.870147	1.13424	0.922658	Kim_PFS
RNU1-28P	0.99817	0.892106	1.11684	0.974509	Kim_PFS
RPS19P3	0.991275	0.49808	1.97283	0.980091	Kim_PFS
RPL9P3	0.993663	0.86578	1.14044	0.927933	Kim_PFS
DNAJC8P1	2.36271	0.371682	15.0193	0.362216	Kim_PFS
NKX2-8	5.94132	1.46343	24.1209	0.0126806	Kim_PFS
RN7SKP257	1.01659	0.666974	1.54946	0.939021	Kim_PFS
SLC25A21-AS1	1.14387	0.78985	1.65657	0.476829	Kim_PFS
RNU6-273P	1.00752	0.835573	1.21485	0.937461	Kim_PFS
SSTR1	1.02258	0.973279	1.07437	0.375855	Kim_PFS
CLEC14A	1.02012	0.98607	1.05535	0.250071	Kim_PFS
SEC23A-AS1	1.13186	0.0454591	28.1815	0.939806	Kim_PFS
PPIAP4	0.946405	0.333402	2.68649	0.917581	Kim_PFS
YTHDF2P1	1.04548	0.560669	1.94952	0.888731	Kim_PFS
HNRNPUP1	0.934405	0.1919	4.54983	0.933052	Kim_PFS
DNAJC19P9	1.34478	0.622452	2.90534	0.451021	Kim_PFS
MIR548Y	1.0266	0.719191	1.4654	0.885056	Kim_PFS
RPL32P29	1.60671	0.623723	4.13889	0.326002	Kim_PFS
RN7SL1	1.00184	0.99868	1.00501	0.253898	Kim_PFS
RHOQP1	1.41166	0.475538	4.19057	0.53458	Kim_PFS
RPL36AL	0.997953	0.99155	1.0044	0.532641	Kim_PFS
MGAT2	1.02119	0.966381	1.0791	0.456334	Kim_PFS
STK16P1	1.02316	0.784419	1.33455	0.865901	Kim_PFS
RN7SL3	0.996286	0.964844	1.02875	0.820119	Kim_PFS
RN7SL2	1.00074	0.998379	1.00311	0.539331	Kim_PFS
ARF6	0.974222	0.947439	1.00176	0.0663377	Kim_PFS
LINC02310	1.01449	0.938539	1.0966	0.717033	Kim_PFS
LINC02331	0.172189	0.00994152	2.98235	0.226666	Kim_PFS
CHMP4BP1	1.0904	0.990329	1.20058	0.0780511	Kim_PFS
HMGN1P1	1.34448	0.95604	1.89075	0.0888409	Kim_PFS
RNU6-1204P	1.01197	0.746124	1.37253	0.939021	Kim_PFS
HMGB1P14	0.708823	0.181139	2.77372	0.621028	Kim_PFS
HNRNPCP1	1.29603	0.834418	2.01301	0.248414	Kim_PFS
RPL9P5	1.03081	0.7084	1.49996	0.874007	Kim_PFS
RBM8B	0.865186	0.4731	1.58222	0.638221	Kim_PFS
GNRHR2P1	1.0225	0.911625	1.14685	0.704012	Kim_PFS
MAD2L1P1	1.20571	0.497481	2.92218	0.678756	Kim_PFS
SNAPC1	0.899883	0.757377	1.0692	0.230421	Kim_PFS
GCATP1	1.39597	0.805534	2.41917	0.234394	Kim_PFS
HSPE1P2	2.12781	0.277305	16.327	0.46767	Kim_PFS
SGPP1	0.911568	0.778126	1.06789	0.251572	Kim_PFS
MIR548H1	1.00949	0.781606	1.30381	0.942338	Kim_PFS
RPL21P7	1.08416	0.593223	1.98139	0.79282	Kim_PFS
FUT8-AS1	0.789341	0.433787	1.43633	0.438644	Kim_PFS
YBX1P1	0.995306	0.967997	1.02339	0.740283	Kim_PFS
PPIAP6	1.23889	0.820214	1.87128	0.308648	Kim_PFS
BANF1P1	1.33232	0.646039	2.74764	0.437198	Kim_PFS
SLC10A1	0.904156	0.701433	1.16547	0.436671	Kim_PFS
RPL7AP6	1.00032	0.989658	1.01109	0.953682	Kim_PFS
TTC9	0.819069	0.672651	0.997359	0.0470019	Kim_PFS
LINC01269	0.882829	0.664447	1.17299	0.390047	Kim_PFS
RIOX1	0.901414	0.73263	1.10908	0.326494	Kim_PFS
ACOT4	1.07634	0.932374	1.24254	0.315292	Kim_PFS
PNMA1	0.980074	0.941852	1.01985	0.321357	Kim_PFS
RAP1AP	1.06567	0.514435	2.20759	0.864084	Kim_PFS
HIF1AP1	1.04634	0.652005	1.67916	0.85112	Kim_PFS
ERG28	0.986521	0.928623	1.04803	0.660108	Kim_PFS
RPSAP3	0.397264	0.00912817	17.2892	0.631567	Kim_PFS
RPL22P2	1.23905	0.383403	4.00427	0.720234	Kim_PFS
LINC01629	1.01212	0.664947	1.54057	0.955163	Kim_PFS
IRF2BPL	1.02871	0.871791	1.21388	0.737459	Kim_PFS
TMED8	0.83151	0.587799	1.17627	0.297129	Kim_PFS
FXNP1	1.01364	0.716448	1.4341	0.939021	Kim_PFS
RNA5SP388	1.01392	0.767214	1.33996	0.922585	Kim_PFS
DYNLL1P1	0.760925	0.13257	4.36755	0.75926	Kim_PFS
ENSAP2	0.800367	0.11967	5.35294	0.818346	Kim_PFS
MTCYBP27	1.0163	0.671564	1.53801	0.939021	Kim_PFS
RNU6-835P	1.01329	0.725477	1.4153	0.938248	Kim_PFS
GPR65	0.839138	0.668889	1.05272	0.129548	Kim_PFS
FOXN3-AS1	1.00284	0.807067	1.2461	0.979585	Kim_PFS
KCNK13	0.46613	0.200854	1.08176	0.0755693	Kim_PFS
RPL21P11	1.03409	0.738726	1.44754	0.845139	Kim_PFS
POLR3GP1	1.04736	0.233978	4.6883	0.951751	Kim_PFS
NANOGP7	2.35091	0.931485	5.93331	0.0703421	Kim_PFS
LINC02287	0.550689	0.0487313	6.22307	0.629657	Kim_PFS
SERPINA11	1.02108	0.97087	1.0739	0.41739	Kim_PFS
GSC	1.05363	0.926201	1.19859	0.427017	Kim_PFS
RPL15P2	1.1535	0.775593	1.71554	0.480734	Kim_PFS
SCARNA13	1.00459	0.999555	1.00965	0.0740582	Kim_PFS
CKS1BP1	1.35396	0.926622	1.97838	0.117324	Kim_PFS
PAPOLA-DT	1.23242	0.591255	2.56889	0.577074	Kim_PFS
RN7SKP108	1.01261	0.766748	1.3373	0.929657	Kim_PFS
RPL3P4	1.01548	0.972449	1.06041	0.486872	Kim_PFS
SNORD113-3	1.39178	0.678783	2.85373	0.36686	Kim_PFS
SNORD113-9	1.01465	0.800071	1.28677	0.904523	Kim_PFS
SNORD114-10	1.15176	0.595985	2.2258	0.674251	Kim_PFS
SNORD114-20	1.6451	0.9472	2.85723	0.0771654	Kim_PFS
MIR758	1.01841	0.645793	1.60602	0.93744	Kim_PFS
MIR329-2	1.02222	0.734135	1.42336	0.896462	Kim_PFS
MIR494	1.0353	0.666253	1.60876	0.877417	Kim_PFS
MIR376A1	1.01641	0.758752	1.36157	0.913102	Kim_PFS
MIR487A	1.01704	0.71721	1.4422	0.924478	Kim_PFS
LINC02285	0.348479	0.0233348	5.20412	0.44474	Kim_PFS
DIO3	1.14197	0.723168	1.80331	0.569005	Kim_PFS
LINC02320	0.672759	0.0825902	5.48012	0.7111	Kim_PFS
LINC00239	1.04166	0.940203	1.15406	0.435012	Kim_PFS
LINC02323	1.18913	0.554831	2.54859	0.656052	Kim_PFS
RPL23AP11	1.82317	0.931893	3.56688	0.079437	Kim_PFS
LBHD2	1.24336	0.598212	2.58426	0.55955	Kim_PFS
LINC00605	6.80845	2.36219	19.6237	0.000383031	Kim_PFS
RPL21P13	0.989272	0.723147	1.35333	0.946214	Kim_PFS
SNORA28	1.18382	0.969775	1.4451	0.0972487	Kim_PFS
LINC00638	0.628062	0.0969768	4.0676	0.625571	Kim_PFS
MIR6765	1.17389	0.777104	1.77328	0.446204	Kim_PFS
RPS20P33	0.953631	0.267961	3.39383	0.941563	Kim_PFS
COPDA1	1.25944	0.622627	2.54756	0.521036	Kim_PFS
IGHGP	0.98352	0.965562	1.00181	0.0771368	Kim_PFS
IGHD	1.00205	0.997531	1.00659	0.374438	Kim_PFS
MIR4539	0.920866	0.597546	1.41913	0.708692	Kim_PFS
MIR4507	0.937609	0.610061	1.44102	0.768915	Kim_PFS
MIR4538	0.975646	0.823546	1.15584	0.775549	Kim_PFS
MIR4537	0.993589	0.87925	1.1228	0.917877	Kim_PFS
IGHJ6	1	0.999702	1.00031	0.97713	Kim_PFS
IGHJ3P	1.00266	0.967406	1.0392	0.884224	Kim_PFS
IGHJ5	0.999988	0.999779	1.0002	0.913745	Kim_PFS
IGHJ4	1	0.999858	1.00015	0.97822	Kim_PFS
IGHJ3	0.99995	0.999515	1.00039	0.823545	Kim_PFS
IGHJ2P	1.03336	0.979235	1.09048	0.231886	Kim_PFS
IGHJ2	0.999742	0.997734	1.00175	0.801144	Kim_PFS
IGHJ1	1.00018	0.999168	1.0012	0.721948	Kim_PFS
IGHD7-27	0.392283	0.0713965	2.15537	0.281701	Kim_PFS
IGHJ1P	0.628272	0.133195	2.96351	0.557018	Kim_PFS
IGHD1-26	0.938743	0.782247	1.12655	0.496907	Kim_PFS
IGHD6-25	1.18455	0.711385	1.97243	0.515049	Kim_PFS
IGHD4-23	0.85841	0.630066	1.16951	0.333249	Kim_PFS
IGHD3-22	1.01277	0.994112	1.03178	0.181031	Kim_PFS
IGHD2-21	0.928436	0.54853	1.57146	0.782128	Kim_PFS
IGHD6-19	0.815005	0.214918	3.09063	0.763576	Kim_PFS
IGHD5-18	0.548576	0.138503	2.17278	0.392564	Kim_PFS
IGHD4-17	0.60503	0.225908	1.62041	0.317466	Kim_PFS
IGHD3-16	0.962578	0.805342	1.15051	0.675115	Kim_PFS
IGHD2-15	0.925169	0.762561	1.12245	0.430311	Kim_PFS
IGHD6-13	0.928859	0.765483	1.12711	0.454646	Kim_PFS
IGHD5-12	0.79954	0.482011	1.32624	0.386246	Kim_PFS
IGHD3-10	1.03412	0.977745	1.09375	0.24076	Kim_PFS
IGHD3-9	1.05173	0.765304	1.44535	0.755859	Kim_PFS
IGHD1-7	0.449535	0.0725126	2.78685	0.390381	Kim_PFS
IGHD3-3	0.98344	0.84006	1.15129	0.835471	Kim_PFS
IGHD2-2	1.11372	0.827819	1.49836	0.476735	Kim_PFS
IGHV6-1	1.00248	0.998751	1.00622	0.192687	Kim_PFS
IGHV1-2	1.0002	0.99792	1.00248	0.864049	Kim_PFS
IGHVIII-2-1	1.0059	0.697265	1.45116	0.974885	Kim_PFS
IGHV1-3	0.999676	0.997917	1.00144	0.71839	Kim_PFS
IGHV4-4	1.00012	0.998376	1.00187	0.892238	Kim_PFS
IGHV7-4-1	0.999319	0.997748	1.00089	0.395943	Kim_PFS
IGHV2-5	1.00007	0.996638	1.00351	0.969002	Kim_PFS
IGHV3-6	1.00968	0.925333	1.10172	0.828623	Kim_PFS
IGHV3-7	1.0003	0.999541	1.00105	0.443061	Kim_PFS
IGHV3-64D	1.00078	0.996925	1.00465	0.691915	Kim_PFS
IGHV5-10-1	1.00007	0.995725	1.00444	0.97369	Kim_PFS
IGHV3-11	1.0002	0.997748	1.00265	0.874188	Kim_PFS
IGHV1-12	0.994432	0.972423	1.01694	0.62485	Kim_PFS
IGHV3-13	1.00147	0.990164	1.01291	0.799367	Kim_PFS
IGHV1-14	1.04521	0.804597	1.35777	0.740471	Kim_PFS
IGHV3-15	0.999296	0.997089	1.00151	0.532063	Kim_PFS
IGHV3-16	1.00187	0.953871	1.05229	0.940408	Kim_PFS
IGHV1-17	0.952505	0.464345	1.95386	0.894396	Kim_PFS
SLC20A1P2	0.917925	0.447265	1.88386	0.815403	Kim_PFS
IGHV1-18	0.999479	0.998421	1.00054	0.335304	Kim_PFS
IGHV3-19	1.04041	0.951064	1.13814	0.387204	Kim_PFS
IGHV3-20	0.998727	0.995264	1.0022	0.472312	Kim_PFS
IGHV3-21	0.999542	0.998578	1.00051	0.351899	Kim_PFS
IGHV3-22	1.02926	0.972308	1.08956	0.320672	Kim_PFS
IGHVII-22-1	1.01348	0.718595	1.42938	0.939158	Kim_PFS
IGHVIII-22-2	1.05949	0.940606	1.19341	0.341271	Kim_PFS
IGHV3-23	1.00049	0.999284	1.0017	0.424668	Kim_PFS
IGHV1-24	1.00004	0.99665	1.00344	0.982747	Kim_PFS
IGHV3-25	1.0858	0.755933	1.55962	0.65592	Kim_PFS
IGHV2-26	0.974434	0.928245	1.02292	0.295879	Kim_PFS
IGHVII-26-2	1.2381	0.824456	1.85928	0.303243	Kim_PFS
IGHV7-27	1.0144	0.889796	1.15646	0.830644	Kim_PFS
IGHV4-28	1.00258	0.994764	1.01047	0.518348	Kim_PFS
IGHV3-32	1.20294	0.62386	2.31953	0.581264	Kim_PFS
IGHV3-30	1.00055	0.999605	1.00149	0.255161	Kim_PFS
IGHV4-31	1.00095	0.998692	1.00321	0.410778	Kim_PFS
IGHV3-33	1.0003	0.999603	1.00099	0.401565	Kim_PFS
IGHV4-34	1.00092	0.998718	1.00312	0.414435	Kim_PFS
IGHV7-34-1	0.742667	0.391572	1.40857	0.362303	Kim_PFS
IGHV3-35	1.02014	0.867579	1.19953	0.809359	Kim_PFS
IGHV3-36	0.747521	0.223731	2.49758	0.636362	Kim_PFS
IGHV3-37	0.823883	0.379875	1.78686	0.623818	Kim_PFS
IGHV3-38	0.999216	0.9689	1.03048	0.96021	Kim_PFS
IGHVIII-38-1	0.831535	0.442392	1.56298	0.566674	Kim_PFS
IGHV4-39	1.00016	0.998595	1.00172	0.842501	Kim_PFS
IGHV7-40	0.317708	0.0924254	1.09211	0.0687437	Kim_PFS
IGHV3-41	1.00693	0.969323	1.046	0.722087	Kim_PFS
HOMER2P1	1.9496	0.902928	4.20955	0.089139	Kim_PFS
IGHV3-42	0.538172	0.202113	1.43301	0.214993	Kim_PFS
IGHV3-43	0.999945	0.996467	1.00343	0.975104	Kim_PFS
IGHV1-45	1.04564	0.77958	1.40251	0.76577	Kim_PFS
IGHV1-46	0.997455	0.993508	1.00142	0.207774	Kim_PFS
IGHV3-47	1.02534	1.00075	1.05053	0.0433462	Kim_PFS
IGHV3-48	1.00021	0.998745	1.00168	0.779016	Kim_PFS
IGHV3-49	0.999789	0.993885	1.00573	0.944361	Kim_PFS
IGHV5-51	1.00019	0.99887	1.00151	0.779273	Kim_PFS
IGHVII-51-2	1.0155	0.667961	1.54387	0.942624	Kim_PFS
IGHV3-52	1.02384	0.874402	1.19881	0.769802	Kim_PFS
IGHV3-53	1.00283	0.995877	1.00983	0.426211	Kim_PFS
IGHV3-54	1.04624	0.345847	3.16504	0.936209	Kim_PFS
IGHV4-55	1.00944	0.991381	1.02783	0.307631	Kim_PFS
IGHV7-56	1.00154	0.983067	1.02036	0.871387	Kim_PFS
IGHV1-58	1.00492	0.996568	1.01334	0.249116	Kim_PFS
IGHV4-59	1.00015	0.998276	1.00202	0.876987	Kim_PFS
IGHV3-60	0.916504	0.529304	1.58695	0.755598	Kim_PFS
RNA5SP389	1.09113	0.654722	1.81843	0.737875	Kim_PFS
IGHVII-60-1	0.972282	0.561501	1.68358	0.920069	Kim_PFS
IGHV4-61	0.999945	0.989483	1.01052	0.991757	Kim_PFS
IGHV3-62	1.00113	0.987837	1.01461	0.868223	Kim_PFS
IGHV3-64	0.996601	0.989827	1.00342	0.327786	Kim_PFS
IGHV3-65	0.978871	0.906295	1.05726	0.586908	Kim_PFS
IGHV3-66	1.00265	0.995581	1.00977	0.46364	Kim_PFS
IGHV1-67	0.918115	0.745256	1.13107	0.422137	Kim_PFS
IGHV1-68	0.882561	0.531085	1.46665	0.629748	Kim_PFS
IGHV1-69	0.99936	0.997968	1.00075	0.36782	Kim_PFS
IGHV2-70D	1.00076	0.941564	1.06368	0.980529	Kim_PFS
IGHV3-69-1	1.00179	0.96876	1.03595	0.916734	Kim_PFS
IGHV1-69-2	0.915783	0.762426	1.09999	0.346795	Kim_PFS
IGHV1-69D	0.998266	0.994894	1.00165	0.314905	Kim_PFS
IGHV2-70	0.999814	0.994538	1.00512	0.944997	Kim_PFS
IGHV3-71	1.0092	0.979676	1.03961	0.545591	Kim_PFS
IGHV3-72	1.00172	0.993859	1.00965	0.668669	Kim_PFS
IGHV3-73	0.999205	0.992875	1.00558	0.806242	Kim_PFS
IGHV3-74	1.00173	0.997657	1.00583	0.404944	Kim_PFS
MIR5195	0.884607	0.487902	1.60387	0.686309	Kim_PFS
IGHV5-78	1.02435	0.874055	1.20049	0.766322	Kim_PFS
IGHVII-78-1	1.44415	0.573477	3.63669	0.435423	Kim_PFS
IGHV3-79	1.24825	0.301661	5.16517	0.759588	Kim_PFS
IGHV4-80	0.982764	0.85348	1.13163	0.809092	Kim_PFS
IGHV7-81	0.988499	0.953765	1.0245	0.526209	Kim_PFS
IGHVIII-82	1.00477	0.889404	1.1351	0.939021	Kim_PFS
IGHV1OR15-9	0.951715	0.738574	1.22637	0.702042	Kim_PFS
IGHV1OR15-2	0.995517	0.982216	1.009	0.512681	Kim_PFS
IGHV3OR15-7	0.989144	0.859043	1.13895	0.879422	Kim_PFS
BMS1P15	1.26681	0.0872013	18.4035	0.862481	Kim_PFS
IGHV1OR15-6	1.06922	0.877817	1.30235	0.506028	Kim_PFS
BMS1P16	1.15869	0.292191	4.59481	0.834019	Kim_PFS
RPS8P10	1.00446	0.6708	1.5041	0.982745	Kim_PFS
IGHV1OR15-1	0.999716	0.966168	1.03443	0.986992	Kim_PFS
IGHV1OR15-3	0.956729	0.841178	1.08815	0.500587	Kim_PFS
IGHV4OR15-8	0.989013	0.967913	1.01057	0.315349	Kim_PFS
IGHV1OR15-4	1.08817	0.416918	2.84017	0.862942	Kim_PFS
HERC2P6	0.988696	0.464409	2.10487	0.976476	Kim_PFS
MAGEL2	1.37657	0.454128	4.17273	0.572179	Kim_PFS
NDN	1.02099	0.973286	1.07104	0.394794	Kim_PFS
RPL5P1	0.945221	0.423643	2.10895	0.890567	Kim_PFS
SNORD116-1	1.06956	0.990075	1.15544	0.087858	Kim_PFS
SNORD116-2	1.02294	0.993782	1.05296	0.124228	Kim_PFS
SNORD116-3	1.06639	0.996192	1.14154	0.0642905	Kim_PFS
SNORD116-5	1.05214	0.99746	1.10983	0.0619617	Kim_PFS
SNORD116-6	1.03839	0.991771	1.0872	0.107969	Kim_PFS
SNORD116-7	1.26426	0.9379	1.70419	0.123769	Kim_PFS
SNORD116-8	1.02526	0.998239	1.053	0.0671579	Kim_PFS
SNORD116-9	1.06295	0.995828	1.1346	0.0666031	Kim_PFS
SNORD116-14	1.11665	0.990119	1.25935	0.072155	Kim_PFS
SNORD116-15	1.02303	0.993972	1.05293	0.121464	Kim_PFS
SNORD116-16	1.01547	0.995696	1.03563	0.126015	Kim_PFS
SNORD116-17	1.06865	0.998783	1.14341	0.0542718	Kim_PFS
SNORD116-18	1.04333	0.99264	1.0966	0.0950675	Kim_PFS
SNORD116-19	1.03127	0.991866	1.07224	0.121365	Kim_PFS
SNORD116-20	1.26296	0.94727	1.68387	0.111646	Kim_PFS
SNORD116-21	1.12779	0.95981	1.32517	0.143888	Kim_PFS
SNORD116-22	1.03223	0.975782	1.09194	0.268938	Kim_PFS
SNORD116-23	1.06396	0.976951	1.15872	0.154364	Kim_PFS
SNORD116-24	1.01132	0.996023	1.02685	0.147749	Kim_PFS
SNORD115-4	1.15182	0.660585	2.00834	0.618298	Kim_PFS
SNORD115-5	1.14153	0.962595	1.35373	0.128081	Kim_PFS
SNORD115-14	1.00556	0.88178	1.14672	0.934055	Kim_PFS
SNORD115-28	1.0092	0.820151	1.24182	0.93107	Kim_PFS
SNORD115-47	1.01455	0.700687	1.46901	0.939021	Kim_PFS
RPL41P2	0.998199	0.981013	1.01569	0.838817	Kim_PFS
MIR4509-2	1.01857	0.650319	1.59536	0.935929	Kim_PFS
MIR4509-3	1.01515	0.739765	1.39304	0.925814	Kim_PFS
NSMCE3	0.950697	0.667133	1.35479	0.779657	Kim_PFS
HMGN2P5	1.08555	0.927354	1.27072	0.307046	Kim_PFS
GOLGA8H	1.87191	0.836263	4.19013	0.127254	Kim_PFS
GOLGA8UP	1.68961	0.935826	3.05056	0.0818694	Kim_PFS
MIR211	1.0141	0.708458	1.45159	0.939021	Kim_PFS
RPL32P2	0.841985	0.303044	2.33939	0.741489	Kim_PFS
PGBD4	1.16777	0.380298	3.58585	0.786424	Kim_PFS
MIR1233-1	1.13199	0.934918	1.3706	0.203948	Kim_PFS
HNRNPLP2	1.08324	0.398786	2.94248	0.875378	Kim_PFS
MIR1233-2	1.15946	0.928217	1.44831	0.192359	Kim_PFS
PRELID1P4	1.09202	0.459071	2.59766	0.842185	Kim_PFS
MIR3942	5.66661	0.974608	32.947	0.0534426	Kim_PFS
THBS1-IT1	1.19408	0.466342	3.05747	0.711564	Kim_PFS
THBS1-AS1	6.67652	1.06775	41.7476	0.0423508	Kim_PFS
RNU6-516P	0.95697	0.418554	2.18799	0.916976	Kim_PFS
C15orf62	0.552099	0.217909	1.39881	0.210433	Kim_PFS
RHOV	0.915951	0.814431	1.03013	0.142991	Kim_PFS
ISCA1P4	0.783059	0.378223	1.62122	0.510132	Kim_PFS
RN7SL497P	1.01599	0.676605	1.52562	0.939021	Kim_PFS
ELOCP2	0.516127	0.198403	1.34266	0.175128	Kim_PFS
EHD4-AS1	1.85909	0.418565	8.25727	0.415006	Kim_PFS
BNIP3P5	0.283002	0.0196118	4.08377	0.354004	Kim_PFS
RNU6-188P	1.0174	0.654018	1.58267	0.939021	Kim_PFS
MYL12BP1	0.785257	0.404523	1.52434	0.47503	Kim_PFS
RPS3AP47	1.02634	0.864242	1.21884	0.766904	Kim_PFS
RNU6-610P	1.03371	0.612961	1.74327	0.901044	Kim_PFS
PDIA3P2	0.992232	0.948271	1.03823	0.735894	Kim_PFS
RNU6-353P	1.26823	0.588225	2.73435	0.544374	Kim_PFS
PIN4P1	1.16727	0.698112	1.95171	0.555382	Kim_PFS
ACTBP7	1.39217	0.908004	2.1345	0.129173	Kim_PFS
MIR147B	1.15496	0.722896	1.84527	0.546754	Kim_PFS
DPPA5P2	1.00865	0.788004	1.29109	0.945459	Kim_PFS
RN7SKP101	1.01539	0.686604	1.50161	0.939021	Kim_PFS
GABPB1-IT1	1.15821	0.782454	1.71442	0.462946	Kim_PFS
RPL32P30	1.01068	0.709551	1.43959	0.953082	Kim_PFS
MIR4713HG	1.08179	0.318635	3.67275	0.899684	Kim_PFS
CNOT6LP1	1.49043	0.455407	4.87778	0.509451	Kim_PFS
HNRNPA3P11	1.03292	0.578279	1.845	0.912854	Kim_PFS
MTCO3P23	1.00774	0.775261	1.30993	0.954061	Kim_PFS
HSP90AB4P	1.43069	0.836311	2.44749	0.191068	Kim_PFS
ZNF444P1	1.19969	0.764461	1.8827	0.42846	Kim_PFS
LDHAL6B	2.6374	0.57976	11.9979	0.209594	Kim_PFS
PIGHP1	1.02465	0.813252	1.291	0.836354	Kim_PFS
RPS3AP6	1.00225	0.986977	1.01775	0.774507	Kim_PFS
C2CD4A	0.846709	0.731986	0.979412	0.02509	Kim_PFS
C2CD4B	1.0057	0.967439	1.04548	0.773874	Kim_PFS
GAPDHP61	1.29062	0.714417	2.33155	0.397839	Kim_PFS
SLC51B	1.06801	1.00568	1.13422	0.0319929	Kim_PFS
CILP	1.01264	0.954195	1.07466	0.678825	Kim_PFS
RNU5B-1	1.0223	0.72843	1.43472	0.898513	Kim_PFS
RPL9P25	1.07997	0.768476	1.51772	0.657683	Kim_PFS
RPL35AP32	1.07951	0.816676	1.42693	0.590986	Kim_PFS
MIR4512	0.380101	0.0605283	2.38693	0.302126	Kim_PFS
SNORD16	1.01459	0.722065	1.42563	0.933476	Kim_PFS
LINC01169	0.802461	0.402732	1.59894	0.531543	Kim_PFS
MAP2K5-DT	1.26138	0.699018	2.27616	0.440702	Kim_PFS
RNU6-1	1.46206	0.877062	2.43726	0.145158	Kim_PFS
HMGB1P6	1.00613	0.984107	1.02865	0.588212	Kim_PFS
EIF5A2P1	1.02258	0.622293	1.68036	0.929778	Kim_PFS
HEXA-AS1	1.98565	0.313209	12.5884	0.466634	Kim_PFS
HCN4	4.4754	0.434951	46.0495	0.207672	Kim_PFS
NPTN-IT1	1.08276	0.196264	5.97339	0.927294	Kim_PFS
CPLX3	1.0184	0.964604	1.07519	0.510289	Kim_PFS
RPP25	1.00265	0.991327	1.01411	0.647663	Kim_PFS
RPL36AP45	1.05367	0.892335	1.24416	0.537556	Kim_PFS
CSPG4	1.16729	0.986091	1.38179	0.0723	Kim_PFS
ODF3L1	1.42579	0.634939	3.2017	0.390093	Kim_PFS
PPIAP47	1.05237	0.74965	1.47734	0.768028	Kim_PFS
RPL21P116	1.04579	0.476749	2.29402	0.911057	Kim_PFS
RNU6-415P	0.707874	0.109171	4.5899	0.717175	Kim_PFS
CTXND1	0.627053	0.250794	1.56781	0.318177	Kim_PFS
MIR5572	3.28291	1.08198	9.96088	0.0358078	Kim_PFS
TLNRD1	0.920337	0.821193	1.03145	0.153437	Kim_PFS
RAMAC	0.972496	0.918457	1.02971	0.339008	Kim_PFS
MIR4515	0.843109	0.192964	3.68376	0.820554	Kim_PFS
RN7SL417P	1.49974	0.619286	3.63194	0.36913	Kim_PFS
GOLGA6L3	1.02815	0.991218	1.06647	0.136907	Kim_PFS
FABP5P9	1.05021	0.985146	1.11957	0.133269	Kim_PFS
MIR1276	1.19487	0.894957	1.59528	0.227296	Kim_PFS
RPL36AP43	3.20211	0.475332	21.5713	0.23178	Kim_PFS
RPS12P26	1.29731	0.359455	4.6821	0.691006	Kim_PFS
GOLGA2P8	2.08397	1.00194	4.3345	0.0493966	Kim_PFS
HSPE1P3	2.90066	1.0655	7.89664	0.0371492	Kim_PFS
HMGN1P38	0.897075	0.430939	1.86742	0.771542	Kim_PFS
ARRDC4	1.04318	0.976359	1.11456	0.210728	Kim_PFS
RNU6-1186P	1.011	0.763795	1.33823	0.939021	Kim_PFS
HSP90B2P	4.96346	1.15552	21.3203	0.031214	Kim_PFS
RNU6-322P	1.07922	0.504886	2.30687	0.844069	Kim_PFS
PRKXP1	1.62895	0.63392	4.18583	0.310908	Kim_PFS
MIR6859-3	1.35012	1.01361	1.79834	0.0401307	Kim_PFS
WASH4P	1.01918	0.992334	1.04675	0.163066	Kim_PFS
MIR6859-4	1.2128	0.954651	1.54075	0.114126	Kim_PFS
WASIR2	1.10602	0.896434	1.36461	0.347192	Kim_PFS
IL9RP3	1.57494	0.556257	4.45917	0.39233	Kim_PFS
HBQ1	5.07783	1.64092	15.7134	0.00481349	Kim_PFS
LINC00235	0.652134	0.025902	16.4188	0.795066	Kim_PFS
MIR5587	1.42538	0.28778	7.05996	0.664156	Kim_PFS
MIR3176	2.40876	0.803372	7.22222	0.116608	Kim_PFS
SSTR5	1.36154	1.04403	1.77561	0.0227273	Kim_PFS
TPSP2	1.18277	0.686365	2.03819	0.545479	Kim_PFS
PERCC1	1.32659	0.338943	5.19214	0.684792	Kim_PFS
SNORA10	1.09057	0.996462	1.19356	0.0597017	Kim_PFS
SNHG19	1.00457	0.980192	1.02956	0.715861	Kim_PFS
SNORD60	0.939232	0.695123	1.26907	0.683083	Kim_PFS
MIR3677	1.86135	0.696208	4.97643	0.215614	Kim_PFS
EIF1P4	2.81348	0.935419	8.46217	0.0656014	Kim_PFS
CLDN9	1.00456	0.845855	1.19304	0.958663	Kim_PFS
RNU1-22P	1.04973	0.6262	1.7597	0.853925	Kim_PFS
ZNF597	0.888055	0.532648	1.48061	0.64896	Kim_PFS
GLIS2-AS1	1.09812	0.270563	4.45688	0.895809	Kim_PFS
VASN	1.04189	0.97814	1.1098	0.202695	Kim_PFS
SUB1P3	0.958583	0.784642	1.17108	0.678834	Kim_PFS
MIR6769A	1.02593	0.84314	1.24834	0.798196	Kim_PFS
RN7SL743P	1.01345	0.740679	1.38669	0.933421	Kim_PFS
RPL21P119	1.00018	0.992769	1.00765	0.962066	Kim_PFS
LINC01290	1.00471	0.71037	1.421	0.978812	Kim_PFS
MTND4LP24	1.01228	0.740405	1.38399	0.939021	Kim_PFS
SNN	0.963738	0.903335	1.02818	0.263379	Kim_PFS
COX6CP1	3.74128	0.741755	18.8704	0.110015	Kim_PFS
TMF1P1	1.02172	0.718785	1.45233	0.90468	Kim_PFS
RPS26P52	1.03827	0.682263	1.58004	0.860846	Kim_PFS
PKD1P1	1.05185	0.959225	1.15341	0.282462	Kim_PFS
PKD1P2	1.08231	0.946965	1.23699	0.245865	Kim_PFS
RPL7P47	1.00412	0.61133	1.6493	0.98703	Kim_PFS
MIR3179-3	2.61926	1.01735	6.74353	0.0459766	Kim_PFS
MIR3179-4	2.05232	0.994557	4.23506	0.0517513	Kim_PFS
LARP7P2	1.0279	0.694371	1.52163	0.890652	Kim_PFS
ANKS4B	1.05389	0.953032	1.16542	0.306475	Kim_PFS
SNX29P1	1.19149	0.989698	1.43442	0.0642295	Kim_PFS
SLC7A5P2	1.3346	0.88246	2.01839	0.171463	Kim_PFS
RNU6-1005P	0.983306	0.723931	1.33561	0.914192	Kim_PFS
SCNN1G	1.00292	0.839997	1.19745	0.974244	Kim_PFS
CHP2	1.00569	0.984472	1.02736	0.602209	Kim_PFS
SCML2P2	1.05114	0.716875	1.54127	0.798396	Kim_PFS
ZKSCAN2-DT	1.31658	0.714548	2.42584	0.377745	Kim_PFS
HMGN2P3	0.995976	0.941769	1.0533	0.887702	Kim_PFS
LINC02195	0.679764	0.47551	0.971753	0.0342499	Kim_PFS
NPIPB10P	1.07437	0.994405	1.16076	0.0690977	Kim_PFS
SMG1P6	1.07493	0.98958	1.16763	0.0869331	Kim_PFS
SMG1P2	1.04553	0.987566	1.1069	0.12601	Kim_PFS
SLC7A5P1	1.96457	0.652973	5.91072	0.229533	Kim_PFS
C16orf54	0.961253	0.814201	1.13486	0.640855	Kim_PFS
ZG16	1.07069	0.968631	1.18349	0.181431	Kim_PFS
PAGR1	0.956838	0.871129	1.05098	0.356788	Kim_PFS
CD2BP2-DT	0.674547	0.435379	1.0451	0.0779849	Kim_PFS
SEPHS2	1.00061	0.993764	1.00751	0.861448	Kim_PFS
RNU6-416P	1.0173	0.655569	1.57862	0.939021	Kim_PFS
SNORA30	1.68539	0.92551	3.06918	0.0878507	Kim_PFS
TMEM265	0.960713	0.862427	1.0702	0.466702	Kim_PFS
ZNF629	0.962804	0.72897	1.27164	0.789442	Kim_PFS
FBXL19-AS1	1.103	0.597191	2.03724	0.754148	Kim_PFS
PYCARD-AS1	0.402754	0.0912959	1.77676	0.229778	Kim_PFS
IGHV1OR16-3	1.0076	0.904092	1.12297	0.891053	Kim_PFS
IGHV3OR16-9	1.01064	0.951838	1.07307	0.729309	Kim_PFS
IGHV2OR16-5	0.628438	0.0645386	6.11935	0.689141	Kim_PFS
IGHV3OR16-6	0.882498	0.67606	1.15197	0.357892	Kim_PFS
IGHV3OR16-10	0.927937	0.686823	1.2537	0.626128	Kim_PFS
IGHV1OR16-4	1.04139	0.671315	1.61549	0.856323	Kim_PFS
IGHV3OR16-8	1.02186	0.930933	1.12168	0.649227	Kim_PFS
IGHV3OR16-12	1.18018	0.734303	1.89681	0.493778	Kim_PFS
IGHV3OR16-13	1.00404	0.993938	1.01425	0.434303	Kim_PFS
IGHV3OR16-17	1.09379	0.947865	1.26218	0.219794	Kim_PFS
IGHV3OR16-11	1.4085	0.612859	3.23708	0.419807	Kim_PFS
IGHV3OR16-7	1.28558	0.742389	2.22621	0.369887	Kim_PFS
IGHV3OR16-16	1.24742	0.631306	2.46481	0.524626	Kim_PFS
BCLAF1P2	1.18694	0.825111	1.70743	0.355612	Kim_PFS
TP53TG3GP	1.00809	0.72129	1.40894	0.962356	Kim_PFS
AGGF1P9	1.00969	0.79208	1.28708	0.937956	Kim_PFS
RARRES2P8	1.87943	0.92643	3.81277	0.0804233	Kim_PFS
RNA5SP411	1.00818	0.834476	1.21804	0.93271	Kim_PFS
HMGN2P41	0.294934	0.0273898	3.17584	0.313953	Kim_PFS
RNU6-845P	1.01726	0.656178	1.57704	0.939021	Kim_PFS
RAB43P1	0.858173	0.646445	1.13925	0.290011	Kim_PFS
DNAJA2-DT	1.04041	0.545531	1.98423	0.904267	Kim_PFS
UBA52P8	15.6582	1.07829	227.379	0.043886	Kim_PFS
KLF8P1	1.01762	0.687172	1.50697	0.930522	Kim_PFS
MRPS21P7	1.01077	0.768229	1.32988	0.939021	Kim_PFS
NCOA5LP	1.01337	0.721034	1.42424	0.939021	Kim_PFS
SOD1P2	1.01466	0.698787	1.47333	0.939021	Kim_PFS
MT4	1.26381	0.986262	1.61945	0.0642235	Kim_PFS
MT1A	1.01252	0.965481	1.06185	0.608253	Kim_PFS
MIR6863	1.01419	0.706943	1.45496	0.939021	Kim_PFS
CCL22	0.988013	0.927244	1.05276	0.709641	Kim_PFS
HMGB3P32	1.16866	0.609168	2.24201	0.639169	Kim_PFS
MIR6772	1.49365	0.87173	2.55927	0.144201	Kim_PFS
RNU6-269P	1.00945	0.793378	1.28436	0.939021	Kim_PFS
SNORA46	1.47523	0.957517	2.27285	0.0778822	Kim_PFS
RPS27P27	0.895152	0.482001	1.66244	0.725825	Kim_PFS
RNU4-58P	1.01119	0.775051	1.31927	0.934647	Kim_PFS
LINC00920	0.605578	0.366197	1.00144	0.0506607	Kim_PFS
B3GNT9	0.974273	0.868003	1.09355	0.658268	Kim_PFS
THAP11	0.983415	0.923001	1.04778	0.605149	Kim_PFS
DDX28	0.905611	0.765592	1.07124	0.247295	Kim_PFS
RNU4-30P	1.00479	0.86778	1.16343	0.949065	Kim_PFS
FTLP14	0.833883	0.606773	1.146	0.262766	Kim_PFS
PDF	0.925943	0.763113	1.12352	0.435551	Kim_PFS
NQO1-DT	1.92512	0.709647	5.22243	0.198319	Kim_PFS
EXOSC6	0.806737	0.633178	1.02787	0.0822885	Kim_PFS
RNU6-208P	1.0114	0.796899	1.28365	0.925711	Kim_PFS
HSPE1P7	1.40111	0.633134	3.10061	0.405313	Kim_PFS
TMPOP2	1.19229	0.270358	5.25804	0.816304	Kim_PFS
RN7SL520P	1.00955	0.725304	1.40519	0.955083	Kim_PFS
RPL18P13	1.26163	0.903275	1.76217	0.172803	Kim_PFS
PPIAP51	1.09615	0.991909	1.21135	0.0717606	Kim_PFS
RNA5SP433	0.996032	0.710173	1.39696	0.981621	Kim_PFS
ATP2C2-AS1	1.13141	0.418785	3.05667	0.807632	Kim_PFS
RN7SL381P	0.957291	0.238936	3.83537	0.950851	Kim_PFS
RNU1-103P	0.560004	0.106758	2.93754	0.492925	Kim_PFS
MIR6774	0.967165	0.309594	3.0214	0.954191	Kim_PFS
FOXF1	1.0512	0.930021	1.18817	0.424266	Kim_PFS
FOXC2	1.56421	1.00261	2.44037	0.0486709	Kim_PFS
C16orf95-DT	0.681459	0.370772	1.25249	0.216829	Kim_PFS
MIR6775	1.45451	0.174915	12.0951	0.72882	Kim_PFS
SNAI3	0.919717	0.600689	1.40818	0.7002	Kim_PFS
MIR4722	0.865552	0.445987	1.67983	0.669532	Kim_PFS
LINC02166	2.17019	0.368482	12.7814	0.391759	Kim_PFS
LINC02887	1.39386	0.981212	1.98005	0.0637298	Kim_PFS
RFLNB	1.01912	0.958913	1.08312	0.542077	Kim_PFS
RPS4XP17	1.10456	0.570497	2.13858	0.767983	Kim_PFS
TIMM22	0.817178	0.634328	1.05274	0.11822	Kim_PFS
TRARG1	1.1059	0.800759	1.52731	0.541155	Kim_PFS
PITPNA-AS1	0.877141	0.597322	1.28804	0.503678	Kim_PFS
TLCD2	1.02067	0.827845	1.25841	0.848127	Kim_PFS
RTN4RL1	0.788141	0.418378	1.4847	0.461231	Kim_PFS
OVCA2	0.957293	0.916846	0.999524	0.0475266	Kim_PFS
MCUR1P1	1.86478	0.597131	5.82354	0.283489	Kim_PFS
HNRNPA1P16	1.52685	1.14188	2.04161	0.00430329	Kim_PFS
RN7SL608P	0.959016	0.290328	3.16784	0.945275	Kim_PFS
CCDC92B	0.802949	0.448288	1.4382	0.460519	Kim_PFS
OR1E3	1.01246	0.737204	1.39049	0.939021	Kim_PFS
SHPK	0.834871	0.674087	1.034	0.0982113	Kim_PFS
P2RX5-TAX1BP3	0.902527	0.549592	1.48211	0.685303	Kim_PFS
HASPIN	0.637611	0.374239	1.08633	0.0978508	Kim_PFS
TXNP4	0.919363	0.554088	1.52544	0.744859	Kim_PFS
LINC01996	0.859932	0.538933	1.37213	0.526755	Kim_PFS
GLTPD2	1.03028	0.956668	1.10956	0.430283	Kim_PFS
MIR6864	1.00306	0.645951	1.55761	0.989131	Kim_PFS
MIR6865	0.386097	0.0513001	2.90586	0.355425	Kim_PFS
KIF1C-AS1	1.14207	0.291751	4.47067	0.848692	Kim_PFS
ZFP3	1.02754	0.746423	1.41453	0.867694	Kim_PFS
PRAL	0.934638	0.82163	1.06319	0.303918	Kim_PFS
RPL7AP64	0.487075	0.0341034	6.95654	0.595957	Kim_PFS
MIR324	1.0866	0.745996	1.58272	0.665132	Kim_PFS
TNFSF12-TNFSF13	1.24699	0.987297	1.575	0.0639307	Kim_PFS
SENP3-EIF4A1	0.979056	0.943378	1.01608	0.263759	Kim_PFS
SNORA48	1.00366	0.999407	1.00792	0.0918182	Kim_PFS
SNORD10	1.10598	0.986621	1.23977	0.083846	Kim_PFS
SNORA67	1.02488	0.994457	1.05624	0.109931	Kim_PFS
EFNB3	0.840246	0.630496	1.11978	0.234871	Kim_PFS
SCARNA21	1.0894	0.993689	1.19432	0.067999	Kim_PFS
SNORD118	1.01817	0.998367	1.03836	0.0723618	Kim_PFS
BORCS6	0.862514	0.712572	1.04401	0.129021	Kim_PFS
LINC00324	0.745916	0.413281	1.34628	0.33055	Kim_PFS
RNU7-43P	1.00949	0.792432	1.28601	0.939021	Kim_PFS
MFSD6L	1.06928	0.89874	1.27219	0.449855	Kim_PFS
PIK3R5-DT	0.928549	0.611214	1.41064	0.728253	Kim_PFS
RPL19P18	1.01337	0.721092	1.42411	0.939021	Kim_PFS
MYH4	1.48356	0.639709	3.44055	0.358066	Kim_PFS
MYH1	1.01511	0.944354	1.09116	0.684162	Kim_PFS
PIRT	1.60684	0.572553	4.50951	0.367696	Kim_PFS
MIR548H3	1.01537	0.687001	1.50068	0.939021	Kim_PFS
CDRT15P1	1.32226	0.122067	14.3231	0.818249	Kim_PFS
RPS18P12	0.97012	0.843774	1.11539	0.670036	Kim_PFS
PPIAP53	2.12055	0.989418	4.54483	0.0532839	Kim_PFS
UBE2SP1	1.0117	0.851943	1.20142	0.894465	Kim_PFS
MEIS3P1	1.21211	0.962978	1.52569	0.101296	Kim_PFS
RPLP1P11	1.01926	0.394613	2.63268	0.968571	Kim_PFS
SRSF6P2	1.50845	0.792691	2.8705	0.210477	Kim_PFS
UPF3AP1	1.67545	0.481881	5.82535	0.41696	Kim_PFS
COTL1P1	1.01699	0.683003	1.51431	0.93388	Kim_PFS
PLD6	0.565691	0.295345	1.0835	0.0857763	Kim_PFS
RPL13P12	0.98458	0.952762	1.01746	0.353815	Kim_PFS
MIR6777	0.836306	0.366898	1.90627	0.670658	Kim_PFS
SMCR8	0.94589	0.775221	1.15413	0.583725	Kim_PFS
UBE2SP2	1.00421	0.889208	1.13408	0.946064	Kim_PFS
SNORD3B-1	1.00061	0.999964	1.00126	0.0640944	Kim_PFS
SNORD3B-2	1.00294	0.998299	1.0076	0.215016	Kim_PFS
SNORD3A	1.00042	0.999966	1.00087	0.0700872	Kim_PFS
SNORD3C	1.00195	0.999857	1.00406	0.067856	Kim_PFS
RPS2P46	0.977929	0.954126	1.00233	0.0758734	Kim_PFS
RPL17P43	2.44351	0.866073	6.89403	0.091361	Kim_PFS
SNORA59B	1.60148	0.971882	2.63893	0.0645963	Kim_PFS
NMTRQ-TTG12-1	1.01755	0.721832	1.43441	0.920899	Kim_PFS
MEIS3P2	0.925454	0.513837	1.6668	0.796356	Kim_PFS
ABHD17AP6	0.892465	0.478099	1.66596	0.72091	Kim_PFS
NATD1	1.06719	0.791471	1.43895	0.669809	Kim_PFS
RPL21P120	0.882241	0.0880228	8.84259	0.915153	Kim_PFS
MTND6P35	1.01793	0.69956	1.48118	0.926031	Kim_PFS
MTRNR2L1	0.904545	0.271801	3.0103	0.870096	Kim_PFS
MTND1P15	1.0161	0.674833	1.52996	0.939021	Kim_PFS
TUFMP1	1.13098	0.78632	1.62671	0.506876	Kim_PFS
RPL34P31	1.02428	0.646664	1.62241	0.918567	Kim_PFS
SYPL1P2	0.964058	0.508738	1.82689	0.910637	Kim_PFS
LGALS9DP	1.0789	0.949058	1.2265	0.245734	Kim_PFS
ERVE-1	1.0619	0.684974	1.64625	0.788312	Kim_PFS
RPS7P1	1.05869	0.917638	1.22142	0.434357	Kim_PFS
SNORD42B	1.41625	0.227201	8.82812	0.709343	Kim_PFS
TIAF1	1.35392	0.866893	2.11456	0.18285	Kim_PFS
TWF1P1	1.19445	0.242036	5.89464	0.827305	Kim_PFS
ABHD15	1.01626	0.917889	1.12517	0.756207	Kim_PFS
RNU6-990P	1.01651	0.66814	1.54653	0.939021	Kim_PFS
RN7SL138P	0.882991	0.366872	2.12519	0.781248	Kim_PFS
DPRXP4	1.15663	0.590871	2.26412	0.671117	Kim_PFS
MIR4733HG	1.02209	0.474962	2.19946	0.955446	Kim_PFS
AK4P1	1.28405	0.577536	2.85486	0.539679	Kim_PFS
MIR193A	0.940847	0.460929	1.92046	0.866987	Kim_PFS
ARGFXP2	1.05011	0.697019	1.58206	0.815125	Kim_PFS
UBL5P2	2.34344	0.439878	12.4847	0.318391	Kim_PFS
TLK2P1	1.67717	0.408911	6.87901	0.472691	Kim_PFS
CCL11	1.00632	0.991767	1.02109	0.396477	Kim_PFS
CCL8	0.996817	0.979324	1.01462	0.724109	Kim_PFS
E2F3P1	1.07254	0.534775	2.15107	0.843653	Kim_PFS
TAF5LP1	0.670401	0.412422	1.08975	0.106698	Kim_PFS
TOMM20P2	0.325645	0.0953065	1.11267	0.0735086	Kim_PFS
SNORD7	2.78477	0.763437	10.158	0.120866	Kim_PFS
TBC1D3G	1.10715	0.991899	1.23579	0.0695353	Kim_PFS
TBC1D3H	1.07878	0.990502	1.17492	0.0817052	Kim_PFS
TBC1D3F	1.04171	0.99632	1.08918	0.0722121	Kim_PFS
TBC1D3J	1.87868	0.960863	3.67321	0.0652907	Kim_PFS
MIR378J	1.26406	0.726624	2.199	0.406819	Kim_PFS
TBC1D3K	1.09071	0.993203	1.1978	0.069183	Kim_PFS
TBC1D3D	1.06122	0.994276	1.13268	0.0738874	Kim_PFS
TBC1D3C	1.04142	0.990204	1.09528	0.114715	Kim_PFS
TBC1D3E	1.07236	0.992477	1.15867	0.0769337	Kim_PFS
TBC1D3	1.03849	0.990877	1.08838	0.114745	Kim_PFS
EPOP	0.917033	0.705027	1.19279	0.518482	Kim_PFS
RNA5SP440	1.36437	0.611677	3.04329	0.447818	Kim_PFS
SNORA21	1.32362	0.928616	1.88664	0.121041	Kim_PFS
MIR6779	1.05481	0.100485	11.0725	0.964519	Kim_PFS
LINC00672	1.03108	0.377076	2.81941	0.95244	Kim_PFS
MIR4728	1.89365	1.13647	3.15532	0.014245	Kim_PFS
SNORD124	1.28232	0.822349	1.99956	0.272612	Kim_PFS
NR1D1	0.962833	0.863394	1.07372	0.495874	Kim_PFS
MIR6867	4.08366	1.16828	14.2742	0.0275562	Kim_PFS
RARA-AS1	1.06279	0.733068	1.54082	0.747932	Kim_PFS
GJD3	0.993762	0.669902	1.47419	0.975191	Kim_PFS
IGFBP4	1.0018	0.999487	1.00413	0.127159	Kim_PFS
KRTAP2-3	1.00219	0.654259	1.53516	0.991969	Kim_PFS
KRTAP4-6	1.0162	0.689126	1.4985	0.935384	Kim_PFS
KRTAP9-12P	1.09707	0.709502	1.69634	0.676962	Kim_PFS
MIR6510	1.18793	0.498804	2.82914	0.697294	Kim_PFS
GAST	1.00036	0.999987	1.00073	0.0584036	Kim_PFS
KLHL11	1.14545	0.864049	1.51849	0.345129	Kim_PFS
C17orf113	1.50108	0.795783	2.83146	0.20967	Kim_PFS
HSPB9	1.11571	0.881928	1.41146	0.361421	Kim_PFS
CAVIN1	1.00463	0.996921	1.0124	0.239893	Kim_PFS
MIR5010	2.68107	0.704682	10.2005	0.148017	Kim_PFS
PTP4A2P1	1.11431	0.6934	1.79073	0.654735	Kim_PFS
HSD17B1P1	0.517313	0.0833119	3.21218	0.479292	Kim_PFS
HSD17B1-AS1	0.898018	0.719927	1.12016	0.340194	Kim_PFS
HMGN2P15	1.04958	0.901946	1.22138	0.531542	Kim_PFS
MIR6781	0.400367	0.0536403	2.98831	0.372098	Kim_PFS
BRCA1P1	2.00612	1.23069	3.27013	0.00522895	Kim_PFS
RNU2-1	0.801871	0.185501	3.46628	0.76751	Kim_PFS
ARL4D	0.983047	0.831631	1.16203	0.841203	Kim_PFS
ATXN7L3-AS1	0.196282	0.0418196	0.921259	0.0390248	Kim_PFS
FZD2	0.983613	0.706128	1.37014	0.922166	Kim_PFS
C1QL1	0.828041	0.600041	1.14267	0.250839	Kim_PFS
MIR6784	1.33565	0.778284	2.29218	0.293577	Kim_PFS
HEXIM1	1.00654	0.956605	1.05909	0.801622	Kim_PFS
DND1P1	1.12835	0.536421	2.37345	0.750267	Kim_PFS
RPS26P8	1.07304	0.946404	1.21661	0.271244	Kim_PFS
NSFP1	1.01691	0.99789	1.0363	0.0817223	Kim_PFS
RDM1P2	4.15128	0.841053	20.4899	0.080558	Kim_PFS
FAM215B	1.76634	0.219503	14.2138	0.592845	Kim_PFS
RPS7P11	1.00028	0.962526	1.03951	0.988804	Kim_PFS
RPRML	1.04052	0.877624	1.23364	0.647509	Kim_PFS
PRR15L	1.00256	0.992455	1.01276	0.621248	Kim_PFS
RNU6-1152P	1.02007	0.695483	1.49615	0.919001	Kim_PFS
HOXB-AS2	4.09908	0.94479	17.7843	0.0595493	Kim_PFS
HOXB4	1.28771	1.08368	1.53015	0.00406532	Kim_PFS
HOXB5	1.23986	1.03629	1.48344	0.0188009	Kim_PFS
HOXB9	1.03341	0.906132	1.17856	0.624095	Kim_PFS
MIR196A1	1.22614	1.01832	1.47636	0.0314281	Kim_PFS
PRAC1	1.08152	0.856367	1.36588	0.510511	Kim_PFS
HOXB13	1.08957	0.969896	1.224	0.148443	Kim_PFS
GIP	1.03908	0.968208	1.11514	0.287505	Kim_PFS
EIF4EP2	0.734104	0.411331	1.31016	0.295613	Kim_PFS
RNU6-1313P	1.00659	0.820909	1.23427	0.949669	Kim_PFS
PICART1	1.48405	0.121009	18.2003	0.757569	Kim_PFS
TMEM92-AS1	1.36312	0.477306	3.89288	0.562871	Kim_PFS
MTCO1P40	0.750309	0.306406	1.83731	0.529552	Kim_PFS
NOG	0.999536	0.983573	1.01576	0.954959	Kim_PFS
DYNLL2	0.998322	0.898243	1.10955	0.975141	Kim_PFS
SETP3	0.192528	0.00114373	32.409	0.528731	Kim_PFS
PPM1E	0.774208	0.369304	1.62305	0.498017	Kim_PFS
MIR454	1.611	0.983866	2.63789	0.0580505	Kim_PFS
NDUFB8P2	1.17083	0.363483	3.77142	0.791579	Kim_PFS
TBC1D3P1-DHX40P1	0.815633	0.222899	2.98457	0.758159	Kim_PFS
DHX40P1	0.988152	0.745083	1.31052	0.934062	Kim_PFS
HEATR6-DT	1.92331	0.679967	5.44016	0.217616	Kim_PFS
SCARNA20	1.81618	0.708974	4.65249	0.213741	Kim_PFS
RPL32P32	1.16162	0.164243	8.21559	0.880686	Kim_PFS
H3P42	1.0118	0.736861	1.38932	0.942211	Kim_PFS
RPL23AP74	1.23338	0.891366	1.70662	0.205541	Kim_PFS
LINC02875	1.97914	0.478056	8.19355	0.3463	Kim_PFS
POLRMTP1	2.68272	1.1968	6.01354	0.0165669	Kim_PFS
RNU7-52P	1.00653	0.851987	1.1891	0.939021	Kim_PFS
PPIAP55	1.57479	0.933579	2.65641	0.0886946	Kim_PFS
SNORD104	1.05889	1.00299	1.11791	0.0386618	Kim_PFS
KPNA2P3	1.05941	0.990974	1.13258	0.0902946	Kim_PFS
SLC16A6P1	2.06474	0.86635	4.92082	0.1018	Kim_PFS
CACNG4	0.966729	0.620596	1.50592	0.88106	Kim_PFS
CACNG1	1.00782	0.89252	1.13801	0.900042	Kim_PFS
[truncated: 19,579 more rows]

## Sheet: Table S3
symbol	ctrl_mean	treat_mean	logFC	AveExpr	t	P.Value	adj.P.Val	B
CXCL10	3.74802	6.185	0.667986	6.86171	6.13788	1.67603e-07	0.00313918	7.17934
TFAP2A-AS1	0.18668	0.758892	0.812414	4.29025	5.97955	2.90961e-07	0.00313918	5.91707
DMKN	0.943667	2.62998	1.16934	5.30496	5.63753	9.53191e-07	0.00464539	5.31021
CXCL11	2.06776	4.43407	0.945167	6.14896	5.56763	1.21348e-06	0.00464539	5.32061
RAET1K	0.119554	0.53111	0.69539	4.10762	5.567	1.21608e-06	0.00464539	4.78896
GBP4	3.0882	4.5397	0.526466	6.58815	5.5211	1.42463e-06	0.00464539	5.17884
SYCE2	0.247618	0.89691	0.797493	4.41298	5.47792	1.65309e-06	0.00464539	4.48943
CXCL13	0.317821	2.4225	1.77353	4.40511	5.45742	1.77388e-06	0.00464539	4.66228
HAPLN3	1.39842	3.48152	1.16442	5.65312	5.43176	1.93755e-06	0.00464539	4.79858
PTMAP4	1.22924	2.42131	0.700167	5.58104	5.3311	2.73691e-06	0.00544969	4.38471
FRMD5	0.471484	1.39739	1.04914	4.73057	5.31312	2.9107e-06	0.00544969	4.11354
DCHS1	1.80117	0.980943	-0.648241	5.6536	-5.30132	3.03069e-06	0.00544969	4.05734
UBE2L6	5.41446	6.51394	0.251516	7.27023	5.22254	3.96675e-06	0.00658419	4.02757
CXCR2P1	0.392329	1.49725	1.08208	4.65682	5.0914	6.19767e-06	0.00955239	3.46974
GCHFR	2.55197	4.08824	0.628285	6.33863	5.01248	8.09715e-06	0.011648	3.55949
IDO1	2.54166	5.29616	1.01167	6.32493	4.97525	9.18238e-06	0.0123836	3.43683
RPL22L1	3.16078	4.71338	0.521402	6.60665	4.95117	9.95901e-06	0.0126409	3.33668
CD274	1.35552	2.6775	0.797848	5.63347	4.79912	1.65936e-05	0.0190508	2.83265
DIP2C	1.51563	0.732109	-0.772607	5.41155	-4.79588	1.67747e-05	0.0190508	2.58475
FAT4	0.974618	0.366864	-0.740125	4.94901	-4.69239	2.36847e-05	0.0248729	2.31987
SOGA1	1.35717	0.719878	-0.602273	5.34047	-4.68323	2.44159e-05	0.0248729	2.26343
YWHAE	6.93396	7.49465	0.104175	7.57136	4.67181	2.53593e-05	0.0248729	2.0926
GBP5	2.18247	4.16187	0.84812	6.14937	4.65093	2.7178e-05	0.0254977	2.44414
PMAIP1	1.91431	3.29887	0.650045	6.00791	4.62826	2.92964e-05	0.0263399	2.37379
TNFSF9	0.811756	2.66578	1.1551	5.16756	4.59763	3.24193e-05	0.0272116	2.18804
BST2	5.8487	7.42813	0.336224	7.379	4.5942	3.2788e-05	0.0272116	1.90802
PTMAP5	0.770895	1.86217	0.744287	5.15407	4.5521	3.76709e-05	0.0301061	1.99436
ANGPT1	0.855376	0.321701	-0.708882	4.82589	-4.51642	4.23622e-05	0.0323106	1.84835
IFNG	0.625761	1.72711	1.00149	4.90923	4.50888	4.34242e-05	0.0323106	1.86535
PTMAP12	0.913883	1.49487	0.481707	5.2532	4.45658	5.1542e-05	0.0352835	1.71575
KDSR	2.78742	3.53439	0.294368	6.42798	4.45465	5.18676e-05	0.0352835	1.83729
LINC02195	0.407105	1.38261	1.00983	4.63157	4.43943	5.45134e-05	0.0352835	1.63718
HLA-DQB1	2.87186	5.59503	1.50786	6.04209	4.42978	5.62575e-05	0.0352835	1.76819
ZNF772	0.729563	0.193438	-0.837174	4.60154	-4.41806	5.84509e-05	0.0352835	1.61983
CXCL9	3.10945	5.21991	0.660103	6.58671	4.41655	5.87396e-05	0.0352835	1.66088
NID1	4.14109	2.96886	-0.483282	6.72736	-4.41589	5.88658e-05	0.0352835	1.72959
ZC3H12B	0.42943	0.180581	-0.434751	4.40272	-4.38641	6.47985e-05	0.0377898	1.52991
VSNL1	0.627837	2.07189	1.15575	4.90437	4.35695	7.13107e-05	0.0396438	1.46787
LINC02528	0.104228	0.444966	0.593757	4.03979	4.35374	7.20579e-05	0.0396438	1.4166
ZNF605	1.19291	0.570743	-0.710396	5.15846	-4.34767	7.34892e-05	0.0396438	1.35456
SYNPO2	1.1141	0.245638	-1.01905	4.87608	-4.31601	8.14287e-05	0.0428553	1.32825
SKAP2	3.60392	2.87726	-0.302583	6.59634	-4.29482	8.72005e-05	0.0446133	1.37442
SH3RF3	1.23321	0.64576	-0.585085	5.23817	-4.28883	8.89041e-05	0.0446133	1.18938
CPQ	4.10625	3.15515	-0.350383	6.75259	-4.27524	9.28901e-05	0.0455541	1.29235
SLC7A4	0.787321	0.215195	-0.816777	4.63686	-4.25597	9.88402e-05	0.0463324	1.16968
ING2	1.98112	2.54639	0.306218	6.02634	4.25467	9.92542e-05	0.0463324	1.2679
MAGI2	0.461478	0.205199	-0.442243	4.44416	-4.24951	0.000100919	0.0463324	1.14918
ARHGAP28	0.86247	0.28679	-0.735099	4.79937	-4.21153	0.000114016	0.0502377	1.02652
NRIP2	1.21023	0.649075	-0.546969	5.23343	-4.21135	0.000114081	0.0502377	0.982865
PSMB9	5.51189	6.70368	0.272824	7.28826	4.11957	0.000152945	0.066005	0.500403
CERK	3.91485	3.29462	-0.242564	6.72569	-4.09044	0.000167778	0.0709857	0.73836
SOBP	0.797014	0.333486	-0.598075	4.80237	-4.07413	0.000176682	0.0709857	0.648675
FASLG	0.909492	1.60975	0.621136	5.22108	4.07045	0.000178755	0.0709857	0.675152
ZSCAN12	0.752235	0.31064	-0.616751	4.74781	-4.0598	0.000184884	0.0709857	0.616982
SCARA3	2.05117	0.916397	-0.820763	5.67936	-4.05555	0.000187383	0.0709857	0.607899
LINC00654	0.747011	0.339163	-0.554239	4.74393	-4.04842	0.000191656	0.0709857	0.581133
BATF2	2.19221	3.57307	0.645917	6.13389	4.03967	0.000197027	0.0709857	0.634485
MSC-AS1	0.522382	0.195008	-0.516113	4.48524	-4.03633	0.000199116	0.0709857	0.576365
LINC00920	0.557439	1.2103	0.64347	4.83124	4.03278	0.00020136	0.0709857	0.527643
ETV7	1.4222	2.90502	0.905487	5.61082	4.03115	0.000202396	0.0709857	0.626965
ZMIZ1	3.52109	2.6728	-0.372971	6.54798	-4.03028	0.000202956	0.0709857	0.612006
HHIP	1.06868	0.305773	-0.863133	4.91739	-4.0186	0.000210569	0.0709857	0.513958
NDNF	1.14495	0.350448	-0.85883	4.99353	-4.01089	0.00021574	0.0709857	0.487382
TAP1	5.79077	6.97557	0.260464	7.35039	4.00787	0.000217801	0.0709857	0.129348
M6PR	5.02309	5.55237	0.126558	7.14652	4.00778	0.000217864	0.0709857	0.265316
NINL	1.91666	1.05479	-0.76889	5.65824	-4.00423	0.00022031	0.0709857	0.471334
EDIL3	2.63647	1.61518	-0.736438	6.07445	-4.00285	0.000221274	0.0709857	0.522475
CALHM6	2.17856	3.69299	0.680904	6.13303	3.99938	0.000223701	0.0709857	0.518993
PREX2	1.07294	0.470168	-0.651857	5.05942	-3.99405	0.000227481	0.0711388	0.421342
GAREM2	1.00226	0.465278	-0.756088	4.93543	-3.96927	0.000245886	0.0757962	0.371377
PAPLN	1.13762	0.422618	-0.809331	5.02791	-3.9607	0.000252578	0.0767624	0.348613
SLC31A2	1.15406	1.84767	0.576971	5.42931	3.94936	0.000261709	0.0779373	0.376517
APOBEC3G	2.88847	3.70307	0.323753	6.46433	3.94608	0.000264404	0.0779373	0.323576
JAKMIP1	0.290468	0.952957	0.900782	4.38384	3.94263	0.00026728	0.0779373	0.293627
CRACR2A	1.34686	0.799481	-0.553642	5.34096	-3.93544	0.000273349	0.0786443	0.267919
CENPU	2.33226	3.3183	0.440633	6.21563	3.92111	0.000285862	0.0811622	0.298389
ACTRT3	1.0776	0.527367	-0.604805	5.07824	-3.91638	0.000290113	0.0812995	0.21604
GSTM2	2.81676	1.47508	-0.797747	6.1057	-3.90102	0.000304328	0.0832098	0.248287
EMSLR	0.500015	1.04029	0.654113	4.72009	3.90069	0.000304642	0.0832098	0.179522
MPHOSPH6	3.82504	4.42625	0.19682	6.80819	3.8878	0.000317113	0.0834809	0.0552193
ZNF416	1.39389	0.9507	-0.417627	5.44089	-3.8859	0.000318986	0.0834809	0.150342
PFDN1	4.46344	5.11402	0.177755	7.0004	3.88555	0.000319341	0.0834809	-0.0344007
RN7SL834P	0.39857	0.901065	0.643632	4.58074	3.8815	0.000323382	0.0834809	0.127153
ZBED2	0.396093	1.08075	0.848851	4.54212	3.87486	0.000330118	0.0834809	0.119254
MFSD12	3.33922	4.11984	0.265004	6.64473	3.87458	0.000330413	0.0834809	0.0670511
CADM4	2.03404	2.97429	0.455471	6.06317	3.87234	0.000332716	0.0834809	0.177615
CNTNAP1	1.22358	0.698176	-0.520879	5.24999	-3.83908	0.000368838	0.0914803	0.0161734
MTHFD1L	1.76682	2.69179	0.509533	5.89834	3.82853	0.000381063	0.0920978	0.0685878
LRRC61	2.20532	3.06538	0.453098	6.12504	3.82797	0.000381715	0.0920978	0.0452919
RHBDF2	1.23962	2.29256	1.08385	5.274	3.82593	0.000384132	0.0920978	0.0570624
TMEM33	2.45119	3.088	0.295863	6.26913	3.81727	0.000394541	0.093554	0.00420397
PBDC1	4.25663	3.27901	-0.379878	6.78838	-3.81052	0.000402839	0.0940592	-0.0611833
SLC66A1L	1.03497	0.319082	-0.853036	4.85256	-3.80094	0.00041491	0.0940592	-0.050941
ZNF512B	1.91268	1.118	-0.582694	5.71081	-3.7997	0.000416496	0.0940592	-0.0493054
IFIT3	2.79811	3.75331	0.394561	6.42575	3.79838	0.0004182	0.0940592	-0.0950753
PPP1R14D	2.70377	1.19901	-1.13603	5.90995	-3.79817	0.000418467	0.0940592	-0.0519638
COL23A1	1.19731	0.440424	-0.853411	5.03949	-3.79306	0.000425103	0.0945656	-0.0823681
MNAT1	2.25208	2.81956	0.264718	6.16899	3.77588	0.000448157	0.0981549	-0.092378
UCN3	0.830914	0.110128	-0.897318	4.51337	-3.7743	0.000450336	0.0981549	-0.0997152
DAB1	0.630894	0.144597	-0.675195	4.49638	-3.76483	0.000463619	0.10004	-0.130555
FAM13C	0.843692	0.297904	-0.739292	4.7627	-3.75318	0.00048047	0.102649	-0.172864
SEMA5A	1.31881	0.781667	-0.511394	5.33663	-3.74576	0.00049151	0.103978	-0.216241
PLAAT4	5.31943	6.65525	0.321808	7.24322	3.73551	0.000507163	0.105431	-0.625062
DPP7	4.84034	5.57287	0.178224	7.11313	3.72542	0.000523045	0.105431	-0.556229
PRKCG	0.142445	0.735284	0.759992	4.12393	3.72358	0.00052599	0.105431	-0.260398
UNC5B	2.35691	1.60606	-0.555221	5.98929	-3.72158	0.000529201	0.105431	-0.225604
PLD1	2.16832	1.13914	-0.733064	5.79082	-3.72085	0.000530392	0.105431	-0.250519
TLE4	2.06176	1.32237	-0.527131	5.8357	-3.71757	0.000535722	0.105431	-0.247459
CDCA4	2.40557	3.19372	0.350604	6.23903	3.71729	0.000536185	0.105431	-0.271778
OLFML2A	1.71023	0.86744	-0.690362	5.531	-3.71651	0.000537463	0.105431	-0.279826
SLC35F2	2.7607	3.46403	0.2938	6.40464	3.71195	0.00054499	0.105944	-0.322173
DHX58	2.25924	2.90576	0.320979	6.16983	3.70566	0.000555539	0.107031	-0.288708
VIL1	3.77546	2.31537	-0.863644	6.4575	-3.69348	0.000576523	0.108495	-0.293165
EGFLAM	0.953084	0.415829	-0.667402	4.91639	-3.69287	0.000577584	0.108495	-0.34111
BMS1P23	1.37607	0.76562	-0.609175	5.34161	-3.69251	0.000578222	0.108495	-0.349805
ADGRA2	2.89014	2.17703	-0.361228	6.29794	-3.68301	0.000595164	0.110425	-0.327747
ELN	1.6139	0.380873	-1.18615	5.08908	-3.68103	0.000598747	0.110425	-0.35168
ZNF521	1.43568	0.680092	-0.65404	5.34332	-3.67264	0.000614195	0.112314	-0.399077
STMN1	3.95884	5.01913	0.318536	6.85323	3.66542	0.000627801	0.113838	-0.624928
SH3PXD2A	2.56362	1.80968	-0.433024	6.12708	-3.66259	0.000633211	0.113862	-0.373739
EIF4A1	5.89546	6.94186	0.234188	7.36994	3.65849	0.00064111	0.114329	-0.908263
OR2I1P	3.24759	5.28706	0.671048	6.56823	3.65052	0.000656777	0.114342	-0.592842
PKM	7.5517	8.37438	0.140983	7.69245	3.64054	0.000676904	0.114342	-1.15848
ADPRS	3.73713	4.31956	0.192553	6.76763	3.64044	0.000677098	0.114342	-0.636574
BNC2	0.544744	0.183244	-0.549518	4.4853	-3.63768	0.000682769	0.114342	-0.459683
ARRB1	2.90992	2.26429	-0.327334	6.31834	-3.63575	0.000686777	0.114342	-0.459135
MUC16	0	0.642498	0.686579	3.83316	3.63527	0.000687769	0.114342	-0.462581
BMP2	3.16777	2.1919	-0.562597	6.34566	-3.63424	0.000689901	0.114342	-0.454518
ZXDA	1.03695	0.701852	-0.37938	5.15416	-3.63036	0.000698037	0.114342	-0.511637
PSMB10	5.57626	6.52936	0.219342	7.2939	3.62555	0.000708251	0.114342	-0.947863
CSPG4	1.63989	0.937328	-0.571561	5.53569	-3.62501	0.000709394	0.114342	-0.507947
CKLF	4.40291	5.09486	0.191991	6.98258	3.62428	0.000710961	0.114342	-0.773582
ZNF256	1.18148	0.575978	-0.606135	5.15772	-3.62375	0.000712094	0.114342	-0.524027
PAICS	2.31957	3.84926	0.91433	6.02377	3.62333	0.000712997	0.114342	-0.528902
SDK1	0.762972	0.329156	-0.570627	4.74858	-3.62223	0.000715365	0.114342	-0.513282
SENP1	0.955713	1.69938	0.798124	5.1681	3.61167	0.00073851	0.116947	-0.518465
EHD2	3.88293	2.80715	-0.439172	6.64351	-3.60988	0.000742504	0.116947	-0.573556
PCDHB4	0.572723	0.214752	-0.526745	4.54187	-3.59315	0.000780819	0.122091	-0.57587
PLXNA2	2.32678	1.53555	-0.510156	5.97666	-3.58866	0.000791416	0.122857	-0.569879
IFIH1	3.19183	3.77397	0.222827	6.57875	3.58414	0.000802218	0.123074	-0.721605
HOXD1	0.70427	0.258967	-0.627133	4.62196	-3.58239	0.000806446	0.123074	-0.603777
CGAS	2.06536	2.90773	0.371158	6.07691	3.57876	0.000815272	0.123074	-0.619981
GTF2A2	4.16322	4.76535	0.174205	6.91059	3.57734	0.000818765	0.123074	-0.872726
ZNF134	1.92242	1.22611	-0.520304	5.7515	-3.57629	0.000821327	0.123074	-0.614145
PODXL2	3.59173	2.53043	-0.795126	6.44012	-3.5691	0.000839233	0.124083	-0.623948
SLC9A7	1.49223	2.20104	0.437944	5.71725	3.56742	0.000843452	0.124083	-0.622917
GZMB	2.62578	4.19609	0.700017	6.29018	3.56396	0.000852243	0.124083	-0.738385
CFAP298-TCP10L	0.215925	0.559854	0.547593	4.24054	3.56297	0.000854773	0.124083	-0.664802
LINC00659	0.403449	1.19051	0.860735	4.53318	3.56217	0.000856814	0.124083	-0.668945
PDZRN3	2.02811	1.22358	-0.677088	5.74902	-3.55513	0.000875063	0.125161	-0.671158
LYPD3	1.08436	2.33449	0.816626	5.33992	3.5535	0.000879324	0.125161	-0.659741
CDK5	3.10127	3.62242	0.20069	6.53975	3.55261	0.000881664	0.125161	-0.792648
AIM2	1.15523	2.45554	0.775065	5.43288	3.54799	0.000893922	0.125659	-0.672729
ADGRL3	0.402828	0.143134	-0.456991	4.32683	-3.54595	0.000899386	0.125659	-0.68609
MMP2	5.58573	3.90621	-0.46543	7.1028	-3.54474	0.000902638	0.125659	-0.905178
KIRREL1	2.03718	1.03144	-0.755341	5.69974	-3.53972	0.000916282	0.126716	-0.713568
ZNF423	0.481639	0.161111	-0.524452	4.40773	-3.53579	0.00092708	0.126716	-0.714039
NMI	4.65293	5.31107	0.186483	7.05259	3.53551	0.00092785	0.126716	-1.05709
SNHG15	1.17452	1.93481	0.659991	5.3896	3.53165	0.000938587	0.127069	-0.716163
PDGFRA	3.62607	2.25238	-0.605811	6.49436	-3.5297	0.000944055	0.127069	-0.743199
PARM1	2.85877	1.63501	-0.753046	6.13344	-3.52277	0.000963749	0.127069	-0.737581
FGD5	1.8994	1.26077	-0.438713	5.76469	-3.51994	0.000971909	0.127069	-0.752621
LINC01260	0.101595	0.65771	0.696507	4.04823	3.51957	0.000972992	0.127069	-0.765695
PARD6A	1.21978	1.84694	0.556056	5.4448	3.51628	0.000982542	0.127069	-0.75523
IL1R1	3.47818	2.65717	-0.355563	6.53215	-3.51594	0.000983556	0.127069	-0.814718
TIMP4	1.15575	0.486505	-0.695765	5.04197	-3.51443	0.000987966	0.127069	-0.788281
LDLRAD3	1.58873	0.948987	-0.522275	5.50988	-3.51427	0.000988436	0.127069	-0.7833
MFSD14B	4.12168	4.5836	0.138234	6.88995	3.51153	0.000996518	0.127069	-1.03797
MUC3A	2.33223	0.953165	-1.06024	5.69216	-3.51066	0.000999093	0.127069	-0.787914
WRAP53	1.07363	1.64694	0.480079	5.36082	3.50999	0.0010011	0.127069	-0.776126
CD8A	2.01964	3.18123	0.695159	5.96376	3.50464	0.00101713	0.128349	-0.822776
EPSTI1	2.40013	3.42487	0.490636	6.22455	3.49598	0.00104363	0.130603	-0.879494
PAPPA	0.885846	0.309821	-0.637533	4.79696	-3.49373	0.00105062	0.130603	-0.831629
ZNF544	1.32468	1.96353	0.466546	5.56933	3.49292	0.00105315	0.130603	-0.813334
FAM126A	1.0281	0.568089	-0.513735	5.0668	-3.48586	0.00107541	0.131525	-0.864016
MRM3	2.49742	2.99281	0.223724	6.2774	3.48387	0.00108176	0.131525	-0.904565
ZNF549	1.12285	0.574579	-0.581933	5.12227	-3.48287	0.00108497	0.131525	-0.87011
CYSRT1	0.388455	0.892061	0.625282	4.54953	3.47968	0.00109528	0.131525	-0.876761
GUCY1A2	0.515774	0.210247	-0.460765	4.48676	-3.47953	0.00109577	0.131525	-0.858392
PRPH2	0.578286	0.281609	-0.487383	4.57006	-3.47759	0.00110207	0.131525	-0.86638
PLCB1	1.09551	0.578702	-0.552625	5.11779	-3.47723	0.00110326	0.131525	-0.884144
GPM6B	0.754107	0.372818	-0.531602	4.74842	-3.47312	0.00111674	0.132401	-0.884067
OTX1	0.420931	0.986772	0.794953	4.55263	3.46454	0.00114544	0.13321	-0.909967
TMEM38B	2.10953	2.74047	0.317743	6.08359	3.46427	0.00114632	0.13321	-0.923793
ARNTL2	2.29795	3.25716	0.464535	6.16473	3.4638	0.00114792	0.13321	-0.953931
USP30-AS1	1.15224	2.02016	0.686902	5.39407	3.46201	0.00115402	0.13321	-0.892107
VCAN	2.38034	0.606125	-1.39596	5.4313	-3.46189	0.00115443	0.13321	-0.900526
SPON1	2.67819	1.33377	-0.826477	6.00106	-3.45797	0.00116788	0.134045	-0.904872
SLC6A8	3.04945	2.15791	-0.531453	6.30632	-3.45107	0.00119188	0.134712	-0.931917
LAG3	1.2338	2.21468	0.771768	5.42891	3.44759	0.00120417	0.134712	-0.928201
FBLN5	3.1272	2.01514	-0.556539	6.32017	-3.44749	0.00120451	0.134712	-0.940755
RECK	1.58067	0.911879	-0.528566	5.50868	-3.44581	0.00121051	0.134712	-0.9511
MYCN	1.5236	0.756164	-0.729273	5.36818	-3.44502	0.00121331	0.134712	-0.958011
PRXL2A	2.65549	1.87074	-0.517511	6.133	-3.44459	0.00121487	0.134712	-0.938151
SCD	4.60564	5.72386	0.30341	7.04526	3.44388	0.00121739	0.134712	-1.33727
GPN3	3.38781	3.91398	0.182577	6.64752	3.44075	0.00122868	0.135061	-1.13669
FBLN1	4.00679	1.82902	-0.959503	6.4663	-3.43954	0.00123306	0.135061	-0.956266
NTMT1	2.41058	3.23054	0.350612	6.24555	3.43392	0.00125362	0.136619	-1.0422
KLF8	0.410171	0.183281	-0.384559	4.37868	-3.4309	0.00126481	0.136808	-0.975675
ARL6IP6	2.35173	2.98389	0.303472	6.20023	3.42893	0.00127215	0.136808	-1.03803
RAB3B	0.85094	0.406586	-0.642381	4.78641	-3.42834	0.00127437	0.136808	-0.991167
MED17	0.799159	1.78946	1.0154	4.92082	3.42502	0.00128687	0.137465	-0.990348
NKG7	2.91951	4.18765	0.524767	6.44634	3.42208	0.00129801	0.137973	-1.15832
SNED1	1.02884	0.621148	-0.4332	5.10698	-3.41709	0.00131718	0.13871	-1.03134
ALOX15B	0.216819	0.567094	0.62826	4.23978	3.4163	0.00132024	0.13871	-1.0245
SLC39A6	3.54708	4.21463	0.221059	6.71049	3.41474	0.00132629	0.13871	-1.23846
PADI1	0.0815122	0.656207	0.66759	3.98921	3.41362	0.00133066	0.13871	-1.02241
FILIP1	0.623968	0.305112	-0.426595	4.64991	-3.41029	0.00134372	0.138866	-1.03543
XKRX	0.192575	0.51073	0.473176	4.21956	3.40722	0.00135584	0.138866	-1.04398
PIR	3.52628	2.54544	-0.391598	6.52131	-3.40677	0.00135766	0.138866	-1.0927
GRK5	2.84652	2.09038	-0.387042	6.27456	-3.40561	0.00136228	0.138866	-1.05394
IL32	5.05969	6.29326	0.288733	7.17606	3.40379	0.00136955	0.138866	-1.50701
C14orf132	1.19248	0.657859	-0.595858	5.17071	-3.40298	0.0013728	0.138866	-1.06278
C1QTNF12	1.42156	0.586105	-0.830664	5.18326	-3.39853	0.0013908	0.138866	-1.06911
SLC66A2	2.45595	3.24878	0.375467	6.2527	3.39828	0.00139182	0.138866	-1.13979
KREMEN2	0.279355	0.668482	0.533832	4.36705	3.3979	0.00139337	0.138866	-1.07211
CRTAM	0.443268	0.919303	0.599742	4.6344	3.39532	0.00140394	0.138866	-1.08053
RTKN2	0.72818	1.16182	0.426275	5.01323	3.39209	0.00141727	0.138866	-1.08409
PLPP3	4.26734	3.45461	-0.300446	6.81488	-3.39203	0.00141752	0.138866	-1.24557
TRIM22	3.97119	4.82198	0.279441	6.85495	3.39199	0.00141769	0.138866	-1.37048
LACTB	3.41897	3.87287	0.163557	6.65494	3.39089	0.00142225	0.138866	-1.26705
LINC02672	0.472386	0.0159245	-0.67288	4.19231	-3.38821	0.00143342	0.138872	-1.07667
SHROOM4	0.739684	0.182841	-0.759632	4.56397	-3.38779	0.00143519	0.138872	-1.08158
ZNF518B	1.2531	0.678888	-0.538163	5.24482	-3.38429	0.00144995	0.139674	-1.10763
MAGED4	1.30908	0.463912	-0.881158	5.05997	-3.38095	0.00146417	0.14035	-1.10629
LHFPL3-AS2	1.36771	0.534936	-0.997945	5.02144	-3.37959	0.00146997	0.14035	-1.10567
ARMCX1	2.44997	1.64682	-0.49859	6.04274	-3.37535	0.00148828	0.141472	-1.11003
TM7SF3	4.22413	4.8771	0.17834	6.92999	3.36964	0.00151328	0.141556	-1.45571
DNAJA1	6.33638	6.91909	0.12117	7.45195	3.36935	0.00151456	0.141556	-1.73943
MCUB	2.79562	3.57433	0.332736	6.4115	3.36702	0.00152486	0.141556	-1.26216
LMOD1	2.34925	1.44603	-0.65719	5.93299	-3.36638	0.00152769	0.141556	-1.13128
SEMA3G	1.64277	0.954609	-0.599209	5.52742	-3.3662	0.00152851	0.141556	-1.14341
ERI1	2.13162	2.63073	0.25704	6.08923	3.3662	0.00152853	0.141556	-1.17262
HAUS6	1.91368	2.35581	0.239592	5.97199	3.36315	0.00154218	0.14221	-1.16083
LYSMD2	2.94773	3.48592	0.216161	6.47369	3.35896	0.00156108	0.143096	-1.29387
SESN3	1.70367	1.01812	-0.532904	5.5914	-3.35809	0.00156505	0.143096	-1.16007
WARS1	4.10523	5.87247	0.509748	6.88716	3.35595	0.0015748	0.14338	-1.53322
TRPC6	1.04613	0.529699	-0.586385	5.04296	-3.34955	0.00160439	0.14546	-1.18948
KLF7	1.67244	1.19269	-0.392678	5.6345	-3.34728	0.00161501	0.14581	-1.18255
MBL2	0.000541231	0.374723	0.500456	3.78658	3.34442	0.00162851	0.145867	-1.18509
WLS	3.89634	3.056	-0.334122	6.68413	-3.34428	0.00162916	0.145867	-1.3158
FBN1	2.92449	1.65818	-0.647308	6.1757	-3.33993	0.00164985	0.146197	-1.20007
TMEM47	2.50966	1.72734	-0.485727	6.07388	-3.3389	0.00165481	0.146197	-1.20273
KLHL13	0.419199	0.0738477	-0.571843	4.22949	-3.33705	0.00166368	0.146197	-1.20302
NUAK1	1.97434	1.40221	-0.384397	5.82457	-3.33595	0.001669	0.146197	-1.20582
RASL11A	2.02109	1.29269	-0.479502	5.81153	-3.33536	0.00167189	0.146197	-1.208
NUDT6	0.800894	1.34949	0.517224	5.0839	3.33503	0.0016735	0.146197	-1.21591
HENMT1	1.9564	1.1196	-0.701674	5.66948	-3.33295	0.00168362	0.146489	-1.21958
RCAN2	2.3233	1.35111	-0.64701	5.91158	-3.32708	0.00171247	0.146923	-1.22775
SEMA6A	1.50613	0.744841	-0.738909	5.32794	-3.32461	0.00172477	0.146923	-1.247
FAM110B	1.09002	0.596973	-0.528665	5.11219	-3.3238	0.00172882	0.146923	-1.25198
YRDC	2.95506	3.43667	0.194522	6.47248	3.32255	0.00173511	0.146923	-1.3857
ATG101	4.46783	5.00951	0.147467	6.99393	3.32186	0.00173857	0.146923	-1.6097
SYNPO	3.96734	3.0236	-0.344954	6.6996	-3.32117	0.00174207	0.146923	-1.37698
GRID1	0.428603	0.174236	-0.462971	4.35398	-3.32065	0.00174466	0.146923	-1.24414
GZMA	3.3595	4.55562	0.458503	6.62844	3.31675	0.00176446	0.146923	-1.50019
SASH1	2.11259	1.58109	-0.313415	5.93649	-3.31607	0.00176796	0.146923	-1.25651
GIPC3	1.01969	0.593009	-0.471257	5.07524	-3.316	0.00176832	0.146923	-1.27118
PABPC4L	0.318613	0.111605	-0.376953	4.21649	-3.31533	0.00177173	0.146923	-1.25626
MIA	2.3332	4.23485	0.996503	5.96186	3.31428	0.00177713	0.146923	-1.34329
FBN2	0.739716	0.21991	-0.664279	4.62134	-3.31194	0.0017892	0.146923	-1.2677
ZNF254	1.57312	0.858917	-0.704775	5.43594	-3.31005	0.00179897	0.146923	-1.28019
LDB2	1.8309	1.21612	-0.458097	5.71426	-3.30959	0.0018014	0.146923	-1.27216
CX3CR1	0.773825	0.266294	-0.660908	4.67034	-3.30874	0.00180583	0.146923	-1.27615
SLC38A11	0.96958	0.343402	-0.729011	4.79275	-3.30799	0.00180975	0.146923	-1.27967
JAM3	2.21637	1.39596	-0.59612	5.87993	-3.30771	0.00181117	0.146923	-1.275
UBA5	1.60617	2.56844	0.778963	5.64737	3.30464	0.00182734	0.14768	-1.30166
CRABP1	0.901431	0.0105348	-0.94483	4.3729	-3.29672	0.00186958	0.15012	-1.30175
SLC38A2	4.29992	4.82209	0.143981	6.94861	3.29637	0.00187146	0.15012	-1.65153
IFI35	3.73258	4.4766	0.237634	6.76853	3.29071	0.00190221	0.151693	-1.59308
ZNF503-AS1	0.546949	0.13113	-0.628415	4.38568	-3.29018	0.00190512	0.151693	-1.31756
PYGO1	0.481995	0.229399	-0.404747	4.46472	-3.288	0.00191714	0.151706	-1.32491
POLH-AS1	0.275104	0.519973	0.377714	4.3448	3.28698	0.00192276	0.151706	-1.33434
TRPC4	0.353833	0.137357	-0.382143	4.27483	-3.28567	0.00193005	0.151706	-1.32846
ZNF480	2.07091	1.59519	-0.382566	5.90067	-3.28133	0.00195431	0.151706	-1.33988
EXOSC6	1.96783	2.43182	0.262417	5.9946	3.27964	0.00196381	0.151706	-1.37852
SSX2IP	1.62859	2.33086	0.450672	5.77613	3.27757	0.00197556	0.151706	-1.36603
LINC02446	0.727566	1.67	0.790789	4.97633	3.27497	0.00199037	0.151706	-1.3568
IRF9	2.78749	3.89473	0.470018	6.38988	3.27381	0.00199702	0.151706	-1.52299
MAP3K14-AS1	0.351245	0.793519	0.638332	4.46177	3.27313	0.0020009	0.151706	-1.36966
TLL1	0.451909	0.121453	-0.531456	4.33659	-3.27312	0.00200096	0.151706	-1.35875
H2BC8	1.58664	0.645782	-0.801784	5.31627	-3.27312	0.00200101	0.151706	-1.36812
MIF	7.61405	8.41564	0.133653	7.70047	3.27185	0.00200831	0.151706	-2.19233
SFXN1	3.14259	3.67652	0.199339	6.55019	3.27169	0.0020092	0.151706	-1.5485
ZNF649	1.58732	0.955697	-0.543501	5.50815	-3.26899	0.00202484	0.151706	-1.37525
KDR	2.94566	2.0469	-0.432732	6.28607	-3.26882	0.00202585	0.151706	-1.39922
KIF7	0.906412	0.49707	-0.517876	4.93372	-3.26717	0.0020355	0.151706	-1.38374
THOP1	2.38859	2.87462	0.220715	6.2254	3.26624	0.00204091	0.151706	-1.45446
ZNF853	1.24976	0.653104	-0.553641	5.2179	-3.26623	0.00204097	0.151706	-1.38708
SLIT3	1.37207	0.531875	-0.726642	5.19672	-3.26546	0.0020455	0.151706	-1.38667
COL9A1	1.07634	0.26612	-0.892492	4.77507	-3.26458	0.00205065	0.151706	-1.38084
BMX	0.562851	0.128924	-0.678077	4.40328	-3.2642	0.00205293	0.151706	-1.38026
ZHX2	2.33816	1.75535	-0.34963	6.04163	-3.26052	0.00207468	0.151891	-1.3977
ODF3B	2.0642	2.8884	0.412442	6.0479	3.2601	0.00207718	0.151891	-1.44909
SLC7A5	3.0876	3.99529	0.365954	6.52736	3.259	0.00208378	0.151891	-1.59764
RAC3	1.6568	2.47816	0.582109	5.74529	3.25859	0.00208618	0.151891	-1.41595
DNAJC7	1.82309	2.8443	0.751418	5.787	3.25785	0.00209063	0.151891	-1.43559
TCF7L1	1.47574	0.904936	-0.502177	5.44565	-3.25228	0.00212427	0.153403	-1.41586
LEMD1	0.184694	0.753161	0.700493	4.18291	3.24925	0.00214277	0.153403	-1.4221
MYO16-AS1	0.0343704	0.343289	0.468202	3.8517	3.24887	0.0021451	0.153403	-1.41716
GTF2H3	2.84867	3.39185	0.228951	6.42949	3.24781	0.00215164	0.153403	-1.56938
RCL1	2.44362	3.0531	0.254294	6.26239	3.24743	0.00215399	0.153403	-1.5189
SPINK5	1.2486	0.60766	-0.670667	5.16321	-3.24465	0.00217121	0.153403	-1.4365
TRHDE	0.394513	0.104046	-0.513584	4.24747	-3.24458	0.00217161	0.153403	-1.4278
TBX10	0.458267	0.0549731	-0.570531	4.2167	-3.24412	0.00217448	0.153403	-1.42951
PARP10	2.13502	2.87973	0.396716	6.09207	3.24328	0.00217971	0.153403	-1.50084
RNU6-312P	0.491816	0.910796	0.581437	4.67673	3.24283	0.00218254	0.153403	-1.4413
LGALS17A	0.122236	0.615711	0.618239	4.07113	3.23874	0.00220823	0.154705	-1.44426
SMAD9	1.17772	0.655961	-0.566542	5.17666	-3.23573	0.00222728	0.155282	-1.45827
PDE3A	0.789404	0.334626	-0.550201	4.76177	-3.23517	0.00223086	0.155282	-1.45433
MYOCD	0.707637	0.268897	-0.57971	4.66458	-3.2322	0.00224986	0.156101	-1.45918
FGF10	0.516895	0.154314	-0.550049	4.41484	-3.22904	0.0022702	0.157008	-1.46463
EML4-AS1	0.217765	0.48309	0.427251	4.24254	3.22345	0.00230671	0.159023	-1.48191
ARHGEF17	2.1546	1.40471	-0.485568	5.88173	-3.2169	0.00235019	0.161468	-1.49445
INTS3	2.87363	2.3446	-0.246693	6.32818	-3.21586	0.00235714	0.161468	-1.55775
CCDC85A	0.387142	0.141867	-0.419953	4.30584	-3.21394	0.00237012	0.161843	-1.5007
TEDC1	1.69303	2.41886	0.423777	5.83077	3.21166	0.00238551	0.162272	-1.53234
BANCR	0.0106335	0.683228	0.63713	3.84673	3.21079	0.00239144	0.162272	-1.50809
GSTM1	2.61681	1.07396	-0.964104	5.85519	-3.20779	0.00241195	0.163151	-1.51575
PIP4P2	1.74656	1.21081	-0.394895	5.67398	-3.20528	0.00242925	0.163503	-1.52144
MYOM1	0.835911	0.400358	-0.541013	4.83135	-3.20483	0.00243232	0.163503	-1.52679
FAM3B	4.4745	2.56416	-1.15848	6.5493	-3.20194	0.0024524	0.163942	-1.54971
FHOD3	0.44086	0.175288	-0.433948	4.38567	-3.20168	0.0024542	0.163942	-1.52972
BLOC1S5-TXNDC5	0.912198	2.52408	1.21096	4.91816	3.19822	0.00247848	0.163942	-1.53873
GLI3	0.574764	0.241778	-0.480018	4.55093	-3.1977	0.00248208	0.163942	-1.53993
MGAM2	1.66512	0.727353	-0.936037	5.30327	-3.19769	0.00248216	0.163942	-1.54319
VASH2	0.596463	0.254668	-0.470436	4.56576	-3.19671	0.00248911	0.163942	-1.54247
GSTM5	0.900178	0.309255	-0.669214	4.79735	-3.1963	0.00249202	0.163942	-1.5443
TSPAN14	1.36647	2.61855	1.14925	5.23604	3.19444	0.00250516	0.163969	-1.55455
AVPR2	0.647229	0.159526	-0.648498	4.47708	-3.19321	0.00251392	0.163969	-1.54978
ADAM23	0.673534	0.317011	-0.487833	4.67311	-3.19303	0.00251524	0.163969	-1.55237
AUNIP	1.07626	1.63016	0.476198	5.3443	3.19145	0.00252654	0.16421	-1.55407
CDC7	1.49218	2.29103	0.634155	5.6113	3.18954	0.00254024	0.164605	-1.57399
HLA-C	8.92973	9.745	0.128029	7.9119	3.18423	0.0025788	0.166131	-2.59169
ST6GALNAC3	0.62038	0.361157	-0.354019	4.68292	-3.18387	0.00258146	0.166131	-1.57534
SPA17	1.34102	1.74372	0.298019	5.57677	3.18312	0.00258689	0.166131	-1.57694
REM1	1.01091	0.505914	-0.540583	5.00022	-3.18175	0.00259701	0.166285	-1.58303
STAT1	4.51771	6.11156	0.4696	6.99057	3.17875	0.00261914	0.166846	-2.05454
SAMD11	0.649931	0.219061	-0.64507	4.52856	-3.17847	0.00262122	0.166846	-1.58459
C4orf36	0.119863	0.411709	0.480176	4.03733	3.17467	0.0026496	0.167773	-1.59364
GZMH	2.16999	3.34553	0.566837	6.09747	3.17281	0.00266357	0.167773	-1.69696
DYNC2I2	4.71323	5.34308	0.16618	7.06104	3.1714	0.00267422	0.167773	-2.0444
PTMAP2	0.864589	1.30796	0.381176	5.16767	3.17011	0.00268396	0.167773	-1.6057
IRF1	4.33457	5.19365	0.250045	6.9592	3.16871	0.0026946	0.167773	-2.00965
MAP3K12	0.582237	0.243705	-0.492799	4.54517	-3.1686	0.00269547	0.167773	-1.60807
HHIP-AS1	0.991011	0.317247	-0.724285	4.83272	-3.16453	0.00272661	0.167773	-1.61832
CAMK2N2	0.401353	1.1616	0.701238	4.56549	3.16432	0.00272828	0.167773	-1.62236
TRIM21	3.86614	4.38872	0.172371	6.81022	3.16411	0.00272986	0.167773	-1.93233
ACD	1.66384	2.38576	0.479721	5.77881	3.16408	0.00273011	0.167773	-1.6472
IL1RL2	0.916662	0.489054	-0.557934	4.92765	-3.1632	0.00273686	0.167773	-1.62454
FZD10	0.448739	0.138088	-0.491952	4.3302	-3.16238	0.00274324	0.167773	-1.62306
LURAP1L	2.39236	3.00929	0.267801	6.22811	3.16163	0.00274906	0.167773	-1.72793
KRT80	0.703421	1.96235	0.882516	4.93043	3.16082	0.00275537	0.167773	-1.62621
FAM117A	2.37999	1.87684	-0.281971	6.08242	-3.16006	0.00276126	0.167773	-1.65127
PRDX6-AS1	0.148022	0.453543	0.521407	4.09403	3.15989	0.0027626	0.167773	-1.62872
HIGD1AP1	0.220217	0.478235	0.44442	4.24438	3.15907	0.00276899	0.167773	-1.63199
SLC36A1	2.25409	1.8318	-0.240388	6.0313	-3.15617	0.00279174	0.167773	-1.65663
ZNF470	0.469852	0.1868	-0.42869	4.41019	-3.15585	0.00279426	0.167773	-1.63777
CENPN	2.17028	2.75227	0.280643	6.10996	3.15403	0.00280868	0.167773	-1.71533
ZNF773	1.14279	0.746532	-0.400224	5.21809	-3.15304	0.0028165	0.167773	-1.64967
UBD	5.71034	7.65181	0.395899	7.32542	3.15267	0.00281945	0.167773	-2.29737
SHISA2	1.07869	0.479928	-0.646111	4.99097	-3.15248	0.00282093	0.167773	-1.64894
CPE	3.9794	2.63801	-0.605218	6.59485	-3.1523	0.0028224	0.167773	-1.73706
MUC20P1	2.5602	1.17813	-0.899945	5.86136	-3.15091	0.00283345	0.167967	-1.64927
ZNF551	1.42126	0.986415	-0.43082	5.44024	-3.14954	0.00284446	0.168158	-1.6548
TTC24	0.163808	0.37832	0.403867	4.12561	3.14608	0.00287231	0.169239	-1.66072
ATF5	3.6918	4.65796	0.290177	6.7603	3.14532	0.00287843	0.169239	-1.9831
DNTTIP1	4.25158	4.86949	0.178557	6.93198	3.14368	0.00289175	0.169498	-2.04782
UNC5C	0.750616	0.340243	-0.515493	4.74847	-3.14285	0.00289854	0.169498	-1.66957
LSAMP	0.699459	0.31256	-0.509521	4.68765	-3.14168	0.00290807	0.169595	-1.6717
SEMA4A	1.36843	0.456497	-0.988411	5.01051	-3.14017	0.00292047	0.16986	-1.6745
LINC02345	0.161087	0.621426	0.655285	4.11916	3.13906	0.00292964	0.169935	-1.67794
MAMDC2	1.18039	0.372762	-0.798556	4.96339	-3.13426	0.00296939	0.171779	-1.68882
RTP3	0.0155917	0.463677	0.532807	3.82644	3.13276	0.002982	0.172047	-1.69321
KLC3	0.198571	0.854512	0.744246	4.19871	3.13072	0.00299911	0.172573	-1.6981
JKAMP	3.16499	3.62482	0.17424	6.55589	3.12848	0.00301805	0.172725	-1.91595
NFATC1	0.585882	0.243184	-0.548608	4.51409	-3.12818	0.00302061	0.172725	-1.70232
IFI30	7.27254	8.01871	0.137689	7.63712	3.12757	0.00302577	0.172725	-2.52474
CNOT7	3.03565	3.52693	0.191286	6.50642	3.11932	0.00309664	0.175573	-1.92197
EMID1	1.97979	1.28511	-0.509127	5.76827	-3.11906	0.0030989	0.175573	-1.72401
CNTN4	0.426614	0.0567516	-0.612061	4.20568	-3.11827	0.00310574	0.175573	-1.73083
VIM-AS1	0.510464	1.05205	0.619573	4.70986	3.11799	0.00310821	0.175573	-1.72877
XAF1	3.25711	4.35962	0.417901	6.58964	3.11675	0.00311901	0.17563	-2.00048
TUBB2B	2.50913	1.44594	-0.898646	5.87749	-3.11601	0.0031255	0.17563	-1.73068
ARMCX2	2.0452	1.43606	-0.411237	5.85108	-3.11203	0.00316052	0.176238	-1.74372
ELOVL3	0.327641	0.802729	0.617193	4.42476	3.1118	0.00316263	0.176238	-1.74287
GJB3	1.84901	3.2755	0.681418	5.89178	3.10991	0.00317935	0.176238	-1.81123
MED31	1.85637	2.23924	0.220008	5.92773	3.10847	0.00319219	0.176238	-1.78722
LAMC1	4.47678	3.67132	-0.243924	6.88463	-3.10761	0.00319987	0.176238	-2.02244
CA14	0.417053	0.109242	-0.501514	4.28458	-3.10688	0.00320648	0.176238	-1.7544
DIO1	0.131683	0.761465	0.747479	4.01213	3.10648	0.00321005	0.176238	-1.75266
CHMP5	5.27117	5.78425	0.125639	7.20965	3.10624	0.00321221	0.176238	-2.28841
ELFN1	0.614487	0.270575	-0.50719	4.58606	-3.10623	0.00321233	0.176238	-1.75314
MPP6	1.04845	0.525253	-0.625787	5.00236	-3.10521	0.00322144	0.176238	-1.75742
TMEM40	0.0726813	0.313609	0.386417	3.93421	3.10382	0.00323405	0.176238	-1.76055
CBL	1.93922	1.30315	-0.568798	5.73792	-3.10379	0.00323432	0.176238	-1.75894
GPR146	1.06635	0.339807	-0.825655	4.85756	-3.10241	0.00324679	0.176448	-1.76193
HSPG2	4.28863	3.04265	-0.487103	6.74667	-3.1003	0.00326603	0.176448	-1.93371
ACTBL2	0.0733856	0.321798	0.384011	3.94017	3.09976	0.0032709	0.176448	-1.76984
PBX3	1.27516	1.82143	0.423807	5.51507	3.09892	0.00327864	0.176448	-1.77741
CDCP1	2.99108	3.92384	0.351453	6.49567	3.09887	0.00327906	0.176448	-1.99242
CKB	4.27252	3.11402	-0.755366	6.64863	-3.09661	0.00329988	0.176816	-1.86886
ARL6	1.11782	0.799998	-0.346738	5.22643	-3.09548	0.00331026	0.176816	-1.78074
HRC	0.588149	0.17412	-0.544568	4.47726	-3.09531	0.00331189	0.176816	-1.77887
SMIM32	1.46302	0.581166	-0.937123	5.11626	-3.09198	0.00334277	0.176816	-1.7862
ZFPM2-AS1	0.605654	0.2383	-0.527044	4.53656	-3.09144	0.00334788	0.176816	-1.78737
DARS1-AS1	0.233434	0.536579	0.521633	4.24016	3.09138	0.00334836	0.176816	-1.78798
ZNF625	0.535719	0.243629	-0.468713	4.50037	-3.09131	0.00334902	0.176816	-1.78766
MIR4754	0.163182	0.449291	0.449018	4.13345	3.08976	0.00336357	0.176816	-1.79106
RFTN2	0.798661	0.441073	-0.437167	4.85315	-3.08942	0.00336675	0.176816	-1.79374
ATPAF2	2.69732	3.09718	0.176411	6.36392	3.08931	0.00336784	0.176816	-1.93889
BZW1	4.85908	5.41112	0.136787	7.09986	3.08789	0.00338117	0.177085	-2.27777
SPRR3	0.212379	1.32448	0.885459	4.25741	3.08658	0.00339354	0.177302	-1.79929
ZNF215	0.742636	0.389766	-0.487396	4.75455	-3.08558	0.003403	0.177367	-1.80129
EML1	1.91326	0.954979	-0.758397	5.60512	-3.08344	0.00342337	0.1776	-1.80574
AKAP5	0.486686	0.837224	0.451091	4.6814	3.08338	0.00342393	0.1776	-1.80854
NOB1	4.417	4.93678	0.142892	6.98049	3.08156	0.00344138	0.178077	-2.22871
TPI1	7.23244	7.94589	0.131875	7.62544	3.08017	0.00345473	0.17834	-2.63877
DACT3	1.33233	0.837213	-0.496365	5.33197	-3.07783	0.00347736	0.17908	-1.82001
SAC3D1	1.46041	2.2154	0.663038	5.56649	3.07465	0.00350823	0.18024	-1.84869
L1CAM	0.56865	0.00768452	-0.726824	4.21131	-3.07362	0.00351835	0.18033	-1.83706
TIGAR	1.5167	1.93365	0.254324	5.70974	3.06618	0.00359189	0.182664	-1.8623
MRTFB	2.10566	1.42466	-0.53087	5.84638	-3.06536	0.00360003	0.182664	-1.85044
OXCT2P1	0.498665	0.282818	-0.36989	4.51119	-3.06515	0.00360212	0.182664	-1.84749
NTF3	0.593514	0.259714	-0.489141	4.56592	-3.0648	0.0036057	0.182664	-1.84839
ADNP2	2.16207	2.49812	0.169606	6.10024	3.0646	0.00360768	0.182664	-1.9229
TRMT12	2.49186	1.96535	-0.312478	6.13138	-3.06339	0.00361979	0.182664	-1.88805
FGFR1OP2	2.30678	2.97529	0.346037	6.17497	3.0623	0.00363079	0.182664	-1.97036
CA4	1.41226	0.4056	-0.937779	5.02538	-3.05987	0.00365535	0.182664	-1.85953
KRR1	2.25228	2.5827	0.166157	6.14687	3.05763	0.00367814	0.182664	-1.95125
RASGRF2	0.975808	0.523235	-0.458334	5.0178	-3.05731	0.00368141	0.182664	-1.8671
TSPYL5	1.90145	1.14242	-0.643744	5.6496	-3.05714	0.00368323	0.182664	-1.86573
TMEM119	3.02042	1.68356	-0.639939	6.19468	-3.05574	0.00369749	0.182664	-1.8942
LRCH2	0.476391	0.247484	-0.353755	4.48671	-3.05534	0.00370158	0.182664	-1.87006
YARS2	2.90994	3.32105	0.163391	6.45433	3.05527	0.00370238	0.182664	-2.05589
EPAS1	4.83432	3.97398	-0.26162	6.98583	-3.05506	0.00370454	0.182664	-2.2027
ANKRD37	1.35871	2.22068	0.600249	5.54095	3.05403	0.00371504	0.182664	-1.89154
TFCP2L1	2.11932	1.22425	-0.786279	5.7254	-3.05356	0.0037199	0.182664	-1.874
CDH6	0.979347	0.50393	-0.512836	4.98705	-3.05326	0.00372305	0.182664	-1.87589
CTTNBP2	0.512828	0.206471	-0.457545	4.47315	-3.0531	0.00372474	0.182664	-1.87576
TRAM2	2.92061	2.48401	-0.200728	6.35945	-3.05041	0.00375255	0.183418	-1.97916
RAET1L	0.202352	0.860392	0.673154	4.23067	3.04998	0.0037571	0.183418	-1.88226
COL14A1	2.23848	1.16639	-0.652166	5.81525	-3.04727	0.00378534	0.18369	-1.88993
FHL5	0.89626	0.442402	-0.53853	4.89924	-3.04698	0.00378843	0.18369	-1.8893
SERTAD4-AS1	1.45311	0.818865	-0.601051	5.36744	-3.04653	0.00379311	0.18369	-1.89048
WWTR1	3.45443	2.57306	-0.409769	6.48851	-3.04619	0.00379673	0.18369	-1.9985
HSPA2	2.15002	1.16136	-0.605456	5.7834	-3.04341	0.00382601	0.184693	-1.89866
VIPR2	0.570292	0.138074	-0.581077	4.4184	-3.04226	0.00383821	0.184868	-1.90241
IGFBP5	5.38653	4.26695	-0.337898	7.09827	-3.04101	0.00385154	0.185097	-2.27845
GABRE	0.70369	0.223314	-0.588863	4.59669	-3.03917	0.00387119	0.185347	-1.90719
RAPGEF4	1.16016	0.616955	-0.632574	5.11907	-3.03846	0.00387884	0.185347	-1.909
COL24A1	0.384188	0.117341	-0.444555	4.26546	-3.03812	0.00388251	0.185347	-1.91413
ZNF141	0.865322	0.485497	-0.485012	4.90681	-3.03649	0.00390003	0.185772	-1.91326
OLFML1	1.64084	0.965747	-0.527365	5.52451	-3.03477	0.00391854	0.186243	-1.91642
S100A2	1.10612	2.37762	0.847737	5.24445	3.03317	0.00393596	0.186262	-1.92817
OARD1	2.15199	2.87858	0.349333	6.09638	3.03271	0.00394101	0.186262	-2.02063
RNU7-123P	0.0860396	0.242692	0.318544	3.93659	3.02913	0.00398011	0.186262	-1.93441
LINC00707	0.0308082	0.437914	0.479889	3.86095	3.02816	0.0039908	0.186262	-1.93652
SEMA6D	0.357203	0.0320164	-0.540217	4.12373	-3.02814	0.00399108	0.186262	-1.94407
FKBP4	4.9279	5.52152	0.147118	7.12212	3.0279	0.00399365	0.186262	-2.44756
CACNA2D1	1.41017	0.839231	-0.63757	5.33204	-3.02777	0.00399511	0.186262	-1.93274
SMAGP	3.04991	3.85302	0.30409	6.51355	3.02731	0.00400021	0.186262	-2.17252
RNGTT	2.14384	2.47075	0.172279	6.08698	3.02728	0.00400052	0.186262	-2.0087
TMED1	3.19495	3.7344	0.194876	6.56903	3.02589	0.0040159	0.186262	-2.18464
TBC1D9	2.58937	2.09199	-0.297518	6.18769	-3.02582	0.0040167	0.186262	-1.99086
COL9A3	0.97668	0.39858	-0.697246	4.81947	-3.02529	0.00402253	0.186262	-1.93793
JAM2	1.8176	1.06712	-0.572929	5.64246	-3.02046	0.0040765	0.188357	-1.94913
CAPRIN2	0.918888	1.77055	0.638451	5.19312	3.01963	0.00408583	0.188385	-1.95362
COL21A1	0.860537	0.283013	-0.636476	4.7402	-3.01524	0.00413554	0.189902	-1.96074
BEX2	2.02734	1.0481	-0.971479	5.5287	-3.01442	0.00414499	0.189902	-1.96232
TPTEP1	0.548404	0.164814	-0.540211	4.42612	-3.01323	0.00415849	0.189902	-1.96842
KYAT3	2.87291	3.73502	0.390923	6.43266	3.01296	0.00416167	0.189902	-2.1887
ANXA1	6.17472	7.29843	0.225965	7.42695	3.01286	0.00416275	0.189902	-2.69252
IGDCC4	0.692988	0.355129	-0.435193	4.71769	-3.00727	0.00422731	0.192125	-1.97835
AIP	3.59157	2.35759	-0.631786	6.4586	-3.00686	0.00423215	0.192125	-2.0535
LRRN1	0.855938	0.305982	-0.65802	4.72373	-3.00634	0.00423819	0.192125	-1.98113
DUSP4	2.88734	3.91269	0.427338	6.42691	3.00442	0.00426058	0.192736	-2.21887
CD8B	0.795545	1.29993	0.507119	5.04971	3.00218	0.00428696	0.192738	-1.98987
GCH1	2.09318	2.95258	0.440398	6.05211	3.00159	0.00429383	0.192738	-2.09207
FBXL7	0.98621	0.491447	-0.571815	4.95666	-3.00089	0.00430214	0.192738	-1.99278
HAUS2	2.41516	2.86177	0.215018	6.22323	3.00058	0.00430582	0.192738	-2.11661
EIF3M	4.29823	4.77797	0.134848	6.94534	3.00008	0.00431172	0.192738	-2.41519
NANOS3	0.630573	0.160046	-0.605074	4.46899	-2.99987	0.00431423	0.192738	-1.99851
ADIRF	4.72907	3.08421	-0.656741	6.79768	-2.99699	0.00434844	0.19378	-2.17581
TTC28	0.943687	0.478692	-0.56608	4.93759	-2.99627	0.00435703	0.19378	-2.00308
SVEP1	0.526763	0.00393414	-0.690207	4.17648	-2.99565	0.00436449	0.19378	-2.01921
TNFRSF9	0.511837	0.974024	0.610634	4.68737	2.99402	0.00438403	0.194248	-2.00819
GSTA4	3.55247	2.90611	-0.331984	6.57498	-2.99255	0.00440178	0.194634	-2.17277
GPR87	0.27125	1.21811	0.814481	4.32437	2.99145	0.00441507	0.194823	-2.01375
NCKAP5	0.545132	0.249362	-0.46099	4.52302	-2.98735	0.00446502	0.194824	-2.02473
DAAM2	1.27952	0.535594	-0.751789	5.10925	-2.98607	0.00448073	0.194824	-2.02574
SORCS2	0.615272	0.242461	-0.49157	4.557	-2.98593	0.00448249	0.194824	-2.0276
TRPM6	0.358659	0.0780891	-0.462726	4.19269	-2.98521	0.00449127	0.194824	-2.03871
ZNF770	2.84534	3.20245	0.140709	6.42351	2.9846	0.00449884	0.194824	-2.21475
RAB36	0.810493	0.434852	-0.489095	4.80988	-2.98444	0.00450079	0.194824	-2.02937
PSIP1	2.47507	3.63556	0.692622	6.13307	2.98403	0.00450581	0.194824	-2.19474
CYP2B7P	0.908887	0.300967	-0.726517	4.72082	-2.98321	0.004516	0.194824	-2.03359
PDCD1	0.893365	1.42876	0.51113	5.15176	2.98232	0.00452701	0.194824	-2.03536
TINAG	1.04946	0.276486	-0.809843	4.77182	-2.98085	0.00454525	0.194824	-2.03919
ZMYND19	3.32041	3.91798	0.205933	6.62275	2.98031	0.00455202	0.194824	-2.32163
MADCAM1-AS1	0.132793	0.281434	0.315483	4.03812	2.98013	0.00455419	0.194824	-2.04365
KBTBD7	1.78586	1.3526	-0.360654	5.72715	-2.97961	0.00456069	0.194824	-2.04553
TNFSF4	0.535241	0.872441	0.448954	4.73888	2.97924	0.00456528	0.194824	-2.04124
TRIM58	0.257283	0.0405489	-0.403835	4.06047	-2.97849	0.00457469	0.194824	-2.05923
SLC15A2	0.621939	0.353356	-0.385115	4.66326	-2.97766	0.00458509	0.194824	-2.04461
RAB6B	1.18195	0.790054	-0.510232	5.1975	-2.97721	0.00459073	0.194824	-2.04567
CLUAP1	1.93266	2.4104	0.248983	5.98523	2.97674	0.00459661	0.194824	-2.11509
KLRC1	0.336212	0.798011	0.655404	4.41957	2.97641	0.00460088	0.194824	-2.04727
CNTFR	0.59169	0.222642	-0.524922	4.5247	-2.97635	0.00460157	0.194824	-2.05019
ME1	3.62751	2.45089	-0.552174	6.49354	-2.9761	0.0046047	0.194824	-2.14371
RASL12	1.99314	1.36328	-0.416642	5.80696	-2.97245	0.0046509	0.196394	-2.06448
RAB3C	0.516102	0.19922	-0.515375	4.42843	-2.97001	0.00468203	0.197105	-2.06628
TFF3	5.02111	3.08088	-1.06534	6.71339	-2.96832	0.0047037	0.197105	-2.14484
HLA-DOA	2.39837	3.3982	0.456289	6.20825	2.96789	0.00470928	0.197105	-2.22104
EVC	1.40574	0.77019	-0.559492	5.33995	-2.96774	0.00471112	0.197105	-2.06645
SCARA5	1.38708	0.459738	-0.860469	5.05733	-2.96757	0.00471341	0.197105	-2.06747
SELENOOLP	0.801913	0	-0.832485	4.27337	-2.96586	0.00473543	0.197211	-2.08566
L3MBTL3	1.19595	0.669284	-0.66383	5.13476	-2.96528	0.00474288	0.197211	-2.0719
HGD	3.93557	2.90203	-0.446996	6.64649	-2.96525	0.00474337	0.197211	-2.2352
THG1L	2.31654	2.71741	0.187325	6.18309	2.9627	0.00477643	0.198203	-2.19337
LYPLA2	4.95363	5.46732	0.134508	7.12255	2.96102	0.0047984	0.198733	-2.61008
RPUSD4	2.61619	3.16185	0.255565	6.32283	2.95968	0.004816	0.198808	-2.25666
PPP1R14C	1.04719	0.514094	-0.749743	4.86162	-2.95948	0.00481864	0.198808	-2.08561
VSTM4	1.36136	0.734403	-0.548709	5.29459	-2.95812	0.00483646	0.198913	-2.08773
SYNE1	0.780194	0.166738	-0.797642	4.50708	-2.95788	0.00483962	0.198913	-2.09549
NEGR1	0.756867	0.264883	-0.601684	4.66039	-2.95555	0.00487055	0.199217	-2.09553
VWA7	1.55257	0.949399	-0.501524	5.47905	-2.95513	0.00487603	0.199217	-2.09467
SDS	1.85278	2.97065	0.617415	5.87372	2.95504	0.00487731	0.199217	-2.1709
DERPC	1.02725	1.66471	0.493102	5.29891	2.95453	0.00488402	0.199217	-2.10146
IL17REL	0.786712	0.293098	-0.723622	4.58566	-2.95385	0.00489317	0.199217	-2.10171
EFNA3	1.47949	2.36045	0.556859	5.63113	2.95282	0.00490687	0.199398	-2.13434
ZNF91	2.19245	1.38232	-0.517415	5.86841	-2.95015	0.00494266	0.200451	-2.11549
XRCC3	1.0795	1.69188	0.561205	5.30369	2.94951	0.00495135	0.200451	-2.11486
SLC15A1	1.34107	0.442608	-0.842538	4.99794	-2.94779	0.00497451	0.200864	-2.1114
CERS5	2.1931	2.86501	0.375593	6.1031	2.94738	0.00498017	0.200864	-2.23245
PLEKHH2	0.952599	0.504187	-0.547469	4.95553	-2.94601	0.00499877	0.201238	-2.11445
FAM174B	2.91926	2.20611	-0.411285	6.28741	-2.94458	0.0050182	0.201267	-2.19132
NEURL1B	2.47043	1.61232	-0.485705	6.02226	-2.94392	0.00502726	0.201267	-2.14492
PSMB6	5.8212	6.35945	0.117457	7.33719	2.9439	0.00502748	0.201267	-2.78199
POLR2D	2.4688	2.91927	0.214084	6.24881	2.94144	0.00506119	0.201685	-2.26695
CNPY2	4.96108	5.56172	0.142075	7.13301	2.94055	0.00507351	0.201685	-2.66952
CNN2	3.93897	4.97415	0.317343	6.84347	2.94002	0.00508084	0.201685	-2.54632
ASB7	1.83264	2.14953	0.18316	5.90714	2.9392	0.0050922	0.201685	-2.18361
KLHL17	1.23395	1.70831	0.393485	5.47591	2.9384	0.00510324	0.201685	-2.14471
RTBDN	0.11561	0.401032	0.457308	4.02332	2.93822	0.00510578	0.201685	-2.13637
PLVAP	5.80248	4.78721	-0.282834	7.21854	-2.93796	0.00510934	0.201685	-2.61459
GBP1P1	0.797677	1.47322	0.584105	5.068	2.93772	0.0051127	0.201685	-2.13447
MT1E	5.39818	6.53352	0.271425	7.25344	2.9349	0.00515193	0.202862	-2.79382
RECQL4	1.66359	2.35461	0.448736	5.79431	2.93281	0.00518129	0.203646	-2.19545
KRBA1	0.753291	0.302354	-0.598288	4.67399	-2.93203	0.00519233	0.203709	-2.1474
CORO2B	0.463579	0.192894	-0.414714	4.41266	-2.93029	0.00521692	0.203919	-2.15477
NRG1	0.690634	0.21701	-0.591829	4.56456	-2.93027	0.00521719	0.203919	-2.15336
AKR1C3	7.12644	5.82032	-0.277326	7.49079	-2.92964	0.00522602	0.203919	-2.79254
FLT1	2.43727	1.71613	-0.409422	6.0568	-2.92853	0.00524185	0.203944	-2.1878
GTF2F1	4.41673	4.74191	0.0954283	6.9708	2.92827	0.00524556	0.203944	-2.59551
TTI2	1.29901	1.77004	0.376233	5.52842	2.92713	0.0052618	0.204207	-2.17424
BMP7	1.59066	0.797672	-0.762077	5.36942	-2.92422	0.00530337	0.205451	-2.16247
TRMT112	5.6561	6.36554	0.159657	7.2997	2.92123	0.00534657	0.206272	-2.8272
TRIB2	3.21398	3.97477	0.269612	6.58434	2.92091	0.00535117	0.206272	-2.4622
DACH1	1.11871	0.608552	-0.647958	5.05634	-2.92077	0.00535324	0.206272	-2.16991
MICE	0.393047	0.785785	0.530785	4.50313	2.91824	0.00538999	0.207231	-2.17529
DACT1	1.91441	1.22179	-0.582019	5.68415	-2.91773	0.00539742	0.207231	-2.18021
IL27	0.22755	0.582601	0.526053	4.22928	2.91673	0.00541213	0.207231	-2.17959
TTC39A-AS1	0.674017	0.280441	-0.544116	4.59796	-2.91643	0.00541656	0.207231	-2.18292
GTF2B	4.11111	4.51299	0.128241	6.88293	2.91515	0.00543534	0.207453	-2.58739
LINC02331	0.0811416	0.356169	0.405586	3.94995	2.91472	0.00544158	0.207453	-2.19247
MMRN2	2.9434	2.19239	-0.371147	6.30709	-2.9131	0.00546553	0.207999	-2.27433
NOTCH4	1.79254	1.18099	-0.427763	5.68493	-2.91244	0.00547532	0.208004	-2.19381
GNAI3	3.33365	3.71048	0.140072	6.61394	2.91087	0.00549862	0.208522	-2.47111
RFWD3	2.73586	3.11627	0.164908	6.37318	2.90973	0.0055155	0.208795	-2.37622
EIF5AP4	3.45383	3.94553	0.180237	6.66622	2.9084	0.00553543	0.209007	-2.50603
TFAP2A	0.802006	1.59358	0.679569	5.02886	2.90762	0.0055471	0.209007	-2.20175
TRIL	1.32283	0.716518	-0.571671	5.25557	-2.90738	0.00555072	0.209007	-2.19901
LFNG	4.03783	3.26427	-0.316793	6.72577	-2.90677	0.00555982	0.209007	-2.43992
EXOSC4	4.07838	4.6251	0.172281	6.87227	2.90354	0.00560849	0.210326	-2.62226
FHL1	1.79281	0.585966	-0.965909	5.28325	-2.90315	0.00561441	0.210326	-2.20973
TEK	2.12475	1.36749	-0.468823	5.86699	-2.90154	0.00563893	0.210878	-2.22654
KARS1	5.13775	5.67294	0.143309	7.17373	2.90069	0.00565195	0.211	-2.78771
MIPOL1	0.51282	0.225523	-0.445177	4.46915	-2.8988	0.00568078	0.21171	-2.22379
DCN	5.96219	4.37649	-0.419027	7.18336	-2.8964	0.00571758	0.212714	-2.66005
HLA-B	10.3286	11.1186	0.109498	8.11111	2.89492	0.00574059	0.213202	-3.5122
AHRR	0.317711	0.0427108	-0.485495	4.105	-2.89159	0.00579228	0.213355	-2.25664
ARPC5L	4.70495	5.28438	0.147559	7.06014	2.88975	0.0058211	0.213355	-2.75496
SGPP1	2.29376	2.78232	0.2256	6.17064	2.88967	0.00582232	0.213355	-2.36904
LILRB4	1.61362	2.51653	0.509099	5.75757	2.88863	0.00583867	0.213355	-2.29482
PDE1C	0.456612	0.188002	-0.431682	4.39612	-2.88849	0.00584082	0.213355	-2.2487
EPS8L3	3.71417	2.32579	-0.74054	6.45115	-2.88818	0.00584574	0.213355	-2.31589
DIP2C-AS1	1.11851	0.560645	-0.518107	5.07365	-2.88742	0.00585768	0.213355	-2.24232
ACTA2	7.03931	6.04283	-0.235686	7.49733	-2.88724	0.00586049	0.213355	-2.91792
PLA2G4F	1.44223	0.743186	-0.72936	5.27282	-2.8865	0.00587226	0.213355	-2.24473
THSD7A	0.511867	0.232085	-0.417845	4.49219	-2.88568	0.00588524	0.213355	-2.25171
ABCC6P2	1.19359	0.716182	-0.561131	5.17476	-2.88559	0.00588652	0.213355	-2.2463
MAGED4B	1.12235	0.48277	-0.667601	5.00177	-2.88557	0.00588691	0.213355	-2.24716
PTGES3P1	1.61648	2.15651	0.360186	5.77507	2.8853	0.00589117	0.213355	-2.29631
FN3K	2.83133	2.21536	-0.425999	6.25589	-2.88526	0.00589186	0.213355	-2.32144
PFN2	2.87635	1.88178	-0.714194	6.11316	-2.88518	0.00589302	0.213355	-2.27621
FZD1	1.89413	1.38065	-0.35254	5.77539	-2.88329	0.00592307	0.214084	-2.26548
RPL35P5	0.408532	0.79162	0.425789	4.58425	2.88262	0.00593375	0.214111	-2.25264
HLA-DQB1-AS1	0.787777	1.5401	0.649965	5.0206	2.87937	0.00598583	0.21563	-2.26329
C11orf58	4.88029	5.24624	0.0904371	7.10152	2.87713	0.00602203	0.216344	-2.79515
JAZF1	2.14499	1.64582	-0.293728	5.94837	-2.8769	0.00602571	0.216344	-2.2986
STRIP2	0.769474	1.31716	0.490141	5.03939	2.87595	0.0060411	0.216536	-2.26908
ENTPD3	1.23372	0.368008	-0.922618	4.80051	-2.8742	0.00606954	0.217195	-2.27761
CSMD2	0.210147	0.0391471	-0.349054	4.01117	-2.87336	0.00608323	0.217324	-2.29982
TATDN2P2	0.729471	0.378617	-0.424597	4.75093	-2.8726	0.00609564	0.217408	-2.27554
TMX1	3.66201	4.10024	0.14174	6.73435	2.87128	0.00611733	0.217821	-2.62628
LINS1	1.05602	1.3328	0.234391	5.33821	2.86913	0.00615268	0.218719	-2.28779
MGA	1.29103	0.673676	-0.756987	5.1464	-2.86774	0.00617566	0.219175	-2.28575
GUCA2A	0.905657	0.056018	-0.835473	4.40644	-2.86607	0.00620343	0.219799	-2.30565
TRBV7-9	1.08565	1.68348	0.581757	5.28569	2.86519	0.00621813	0.219959	-2.30326
LRRC42	2.65412	3.35717	0.316874	6.33483	2.86168	0.00627681	0.221671	-2.5033
OLFM1	1.43229	0.619312	-0.699193	5.23687	-2.86101	0.0062882	0.22171	-2.29991
SLC24A3	1.36995	0.951802	-0.473263	5.389	-2.85966	0.00631097	0.22215	-2.30325
UBE2N	3.69022	4.1035	0.139723	6.7416	2.85819	0.00633571	0.22242	-2.66091
MOV10	2.2907	3.10984	0.469754	6.13274	2.85799	0.00633925	0.22242	-2.46127
HCG11	1.66106	0.971907	-0.543625	5.52594	-2.85701	0.00635583	0.22264	-2.3106
SOCS6	2.47297	2.96736	0.234167	6.25643	2.85506	0.00638904	0.22313	-2.47554
TPPP3	3.24363	2.1916	-0.547629	6.34084	-2.85398	0.0064075	0.22313	-2.39544
CD320	3.99807	4.61508	0.182385	6.85841	2.85333	0.00641876	0.22313	-2.74244
ECM2	2.11318	1.30311	-0.536448	5.80403	-2.85295	0.00642525	0.22313	-2.32896
AKR1E2	0.380289	0.126371	-0.475377	4.23584	-2.85268	0.00642988	0.22313	-2.336
HLA-G	3.91236	4.63902	0.229545	6.82775	2.85256	0.00643186	0.22313	-2.73216
ANTXR1	3.54918	2.47236	-0.465515	6.48662	-2.85176	0.00644573	0.223162	-2.4459
GBP1	2.99519	4.36749	0.571385	6.43279	2.85131	0.00645346	0.223162	-2.60083
ARRDC1	3.90841	4.503	0.182365	6.82329	2.85045	0.00646833	0.223318	-2.73172
CD244	0.856625	1.31573	0.465684	5.12003	2.84969	0.00648145	0.223413	-2.32759
ELP6	2.64327	3.10079	0.199337	6.3428	2.84781	0.00651419	0.224184	-2.52029
ZNF736	0.959915	0.587002	-0.441291	5.02914	-2.84526	0.00655857	0.225352	-2.33313
TMEM125	2.44639	3.39698	0.783621	5.99976	2.84321	0.00659463	0.22623	-2.49801
PRPS2	3.95579	4.64458	0.185263	6.84705	2.84115	0.00663089	0.227113	-2.76947
ID3	5.9296	5.12249	-0.203434	7.27212	-2.83931	0.00666355	0.227613	-2.90623
BUB3	4.05667	4.60038	0.167813	6.86749	2.83873	0.00667396	0.227613	-2.77522
PPP1R1B	3.08298	1.56509	-1.22868	5.93009	-2.83855	0.00667713	0.227613	-2.35593
SLC25A28	3.53104	4.00866	0.171168	6.6977	2.8371	0.00670302	0.228135	-2.69422
APOBEC3H	0.356861	0.78795	0.553492	4.47274	2.83572	0.00672761	0.228205	-2.35407
CTSV	1.07367	1.64597	0.471677	5.3273	2.83556	0.00673062	0.228205	-2.36725
ROBO1	1.00966	0.381801	-0.719785	4.83611	-2.83521	0.00673679	0.228205	-2.35897
LINC01554	0.0663123	0.606018	0.5491	3.94181	2.83121	0.00680901	0.23014	-2.37468
FANCG	2.54316	3.04706	0.216046	6.29797	2.83087	0.00681526	0.23014	-2.54443
PDLIM4	2.3616	1.64162	-0.47806	5.98068	-2.82802	0.00686701	0.231525	-2.40194
MT1XP1	0.600102	1.1436	0.591208	4.81515	2.8264	0.00689674	0.231712	-2.37484
C16orf95	0.593871	0.954338	0.488119	4.79761	2.82604	0.00690329	0.231712	-2.37464
SLC22A15	1.11355	0.791185	-0.354493	5.22201	-2.82596	0.00690477	0.231712	-2.37464
RANBP6	2.41865	2.83938	0.192356	6.23249	2.82506	0.00692139	0.23191	-2.53468
NRIR	0.256993	0.574985	0.448262	4.30291	2.82221	0.00697408	0.233313	-2.38467
STOX2	0.572091	0.343803	-0.3951	4.60611	-2.82028	0.00700995	0.23415	-2.39124
EIF4E	4.2314	4.67169	0.130075	6.91826	2.81827	0.00704752	0.235041	-2.84509
PRRG4	1.90584	2.46918	0.348414	5.93291	2.81723	0.00706699	0.235231	-2.48393
PMPCA	3.57475	4.08301	0.167534	6.713	2.8168	0.00707502	0.235231	-2.7529
STK32B	1.0528	0.509912	-0.570265	5.00371	-2.81535	0.00710226	0.235773	-2.39797
DPY19L2	0.518818	0.173756	-0.512208	4.40513	-2.81251	0.00715598	0.237192	-2.41683
CSRNP2	2.28854	2.62619	0.160989	6.16486	2.80983	0.00720703	0.237906	-2.5425
PCNA	5.99998	6.5971	0.124021	7.37654	2.8097	0.00720959	0.237906	-3.13425
DENR	4.52734	4.89081	0.0993856	7.0031	2.80965	0.00721062	0.237906	-2.90433
PITPNC1	1.26557	1.86428	0.411117	5.51708	2.80817	0.00723891	0.238392	-2.44227
CH25H	0.98636	0.496852	-0.492178	4.98199	-2.80765	0.00724884	0.238392	-2.41381
SSX6P	0.0643924	0.565643	0.609176	3.89893	2.80696	0.00726212	0.238392	-2.42775
LPL	1.73357	0.981027	-0.596019	5.53492	-2.80551	0.00729005	0.238392	-2.42159
GOLIM4	4.41412	3.66895	-0.235187	6.86833	-2.80476	0.00730467	0.238392	-2.76447
NES	3.07581	2.28264	-0.405074	6.34623	-2.80461	0.00730741	0.238392	-2.52849
MYO1A	2.74061	1.21665	-1.11931	5.81197	-2.80435	0.0073125	0.238392	-2.42806
MMRN1	1.40108	0.454298	-0.875747	5.02715	-2.80424	0.00731462	0.238392	-2.42571
HEXIM2	1.02205	1.50516	0.501915	5.25174	2.80319	0.00733497	0.238392	-2.43544
KLHDC7B-DT	1.01685	1.63243	0.544838	5.23909	2.80292	0.00734028	0.238392	-2.43527
SPAG7	4.24633	4.68939	0.130254	6.92843	2.80207	0.00735687	0.238392	-2.88902
LRP4	1.42544	0.78159	-0.658757	5.30172	-2.80201	0.00735791	0.238392	-2.42644
FSTL1	5.32926	4.22117	-0.295025	7.08579	-2.79942	0.00740866	0.23941	-2.86554
POMGNT2	2.52656	2.91712	0.174108	6.28266	2.79901	0.00741659	0.23941	-2.60781
ZNF354C	0.981639	0.545729	-0.471352	5.00376	-2.79871	0.00742262	0.23941	-2.43272
EMILIN1	4.15335	3.46287	-0.28648	6.77727	-2.79546	0.00748664	0.240901	-2.73275
EXOSC3	3.02601	3.41606	0.147086	6.4996	2.79478	0.00750012	0.240901	-2.69784
PID1	1.7941	1.05958	-0.532962	5.62095	-2.79467	0.00750234	0.240901	-2.44788
CTSW	1.12673	1.81953	0.600832	5.33256	2.79312	0.00753301	0.241526	-2.46651
FLRT2	0.358482	0.104118	-0.411278	4.22177	-2.79138	0.00756788	0.242284	-2.47041
LINP1	0.0539229	0.350312	0.446005	3.88278	2.78962	0.00760315	0.242855	-2.47103
MCC	0.844941	0.275691	-0.71471	4.656	-2.78937	0.00760821	0.242855	-2.46285
RPF1	3.92335	4.30512	0.119532	6.82298	2.78838	0.00762801	0.243088	-2.86311
PLD6	1.00458	1.33752	0.311259	5.27937	2.78751	0.00764562	0.243088	-2.46486
GPR171	1.05836	1.55306	0.479934	5.29502	2.7871	0.00765381	0.243088	-2.47144
CDC25A	1.31775	1.85072	0.362779	5.55093	2.78677	0.00766056	0.243088	-2.48794
EFHC2	0.59924	0.309052	-0.447816	4.58117	-2.78599	0.00767637	0.243232	-2.46643
MIS18A	2.86067	3.39433	0.21528	6.42552	2.78393	0.00771808	0.243543	-2.70555
MCAM	4.77657	3.85272	-0.268171	6.95365	-2.78386	0.00771953	0.243543	-2.84391
TRBV27	1.00853	1.53882	0.559993	5.2191	2.78384	0.00772006	0.243543	-2.47715
ARHGEF4	0.426206	0.165501	-0.415339	4.33979	-2.78265	0.0077443	0.24391	-2.48307
SLC22A17	1.25697	0.725954	-0.660826	5.1513	-2.78199	0.00775785	0.24391	-2.46878
PLXDC1	1.51082	0.973562	-0.420029	5.48582	-2.78156	0.00776667	0.24391	-2.4729
RTCA	3.33167	3.69015	0.130669	6.61698	2.78106	0.00777691	0.24391	-2.78183
SAPCD1-AS1	0.585961	0.294601	-0.408006	4.57799	-2.77957	0.00780741	0.244511	-2.47997
RPL36	6.97165	7.74495	0.147726	7.58502	2.77498	0.00790244	0.247077	-3.37821
PCDHB5	0.768337	0.275695	-0.612758	4.61528	-2.77451	0.00791223	0.247077	-2.49315
EIF2S1	3.89315	4.23941	0.108912	6.80767	2.77197	0.00796522	0.24726	-2.8924
OPHN1	0.955048	0.623592	-0.345356	5.05938	-2.77187	0.00796749	0.24726	-2.4888
TBC1D5	2.09939	1.14879	-0.966268	5.59562	-2.77166	0.00797178	0.24726	-2.49447
C1RL	3.02259	3.51362	0.176609	6.49843	2.7715	0.00797508	0.24726	-2.76141
TONSL	1.66151	2.2699	0.392417	5.78228	2.77149	0.00797538	0.24726	-2.55764
HK2	3.34532	4.11652	0.302776	6.61996	2.77057	0.00799472	0.247308	-2.84334
U8	0.178142	0.00711519	-0.338796	3.92474	-2.77033	0.00799985	0.247308	-2.53466
PPP2R3A	1.38654	0.9134	-0.540615	5.35398	-2.76907	0.00802625	0.247606	-2.49657
SNX10	2.0364	2.74109	0.377517	6.009	2.76865	0.00803522	0.247606	-2.61537
PPIC	5.12569	4.41238	-0.21317	7.07314	-2.76818	0.0080451	0.247606	-2.9575
PSPC1P1	1.38065	1.9054	0.355502	5.60759	2.76769	0.00805541	0.247606	-2.53602
ZFYVE19	1.96916	2.35247	0.225058	5.99512	2.76653	0.00808014	0.248013	-2.60105
ADAMTSL3	0.54901	0.232501	-0.48435	4.49555	-2.76403	0.0081335	0.249297	-2.51758
NEMP2	1.19063	1.49732	0.225158	5.44992	2.76249	0.00816641	0.249439	-2.52574
CNNM1	0.577379	0.314314	-0.497283	4.52418	-2.76182	0.0081808	0.249439	-2.52137
RARB	1.46335	0.949653	-0.479077	5.4308	-2.76169	0.00818345	0.249439	-2.51355
KCNJ10	0.149065	0.330843	0.363261	4.07866	2.76165	0.00818441	0.249439	-2.52354
PDE6D	3.48874	3.8929	0.13871	6.67549	2.76031	0.00821335	0.24949	-2.86184
TEX11	0.351876	0.137399	-0.374917	4.25826	-2.76023	0.00821504	0.24949	-2.53506
CBARP	0.155709	0.352946	0.32581	4.10134	2.75996	0.00822076	0.24949	-2.52666
SLC25A22	1.80965	2.47561	0.438871	5.87158	2.75809	0.00826119	0.249771	-2.61243
LPCAT2	2.40621	1.88631	-0.314015	6.08391	-2.75807	0.00826177	0.249771	-2.58463
LINGO1	1.15771	0.697987	-0.48415	5.1569	-2.75793	0.00826475	0.249771	-2.5186
CASKIN2	2.32121	1.90176	-0.253291	6.06326	-2.75701	0.00828476	0.249911	-2.59026
HNF1B	2.40102	1.77613	-0.415966	6.03851	-2.75665	0.00829253	0.249911	-2.5722
HSDL1	2.08937	2.52668	0.236057	6.05365	2.75402	0.00834989	0.25062	-2.64783
SIX4	0.57076	1.16568	0.513934	4.80692	2.75398	0.00835091	0.25062	-2.52782
TPST1	3.01014	2.36483	-0.346236	6.34727	-2.75304	0.00837153	0.25062	-2.65208
RNF40	2.34943	3.0945	0.405911	6.16667	2.75265	0.00838003	0.25062	-2.71133
PCMTD1P3	0.301791	0.0281374	-0.462809	4.06373	-2.75254	0.00838246	0.25062	-2.56748
CPNE8	1.91508	1.27574	-0.428433	5.7504	-2.75239	0.00838576	0.25062	-2.54772
EMCN	2.39245	1.56636	-0.474125	5.99614	-2.75176	0.00839962	0.250643	-2.57216
HNRNPA1P25	0.492469	0.168526	-0.517646	4.3716	-2.75079	0.00842094	0.250643	-2.55234
MLKL	3.11417	3.49394	0.151938	6.5308	2.75046	0.00842835	0.250643	-2.81495
MEIS3	0.784733	0.390167	-0.443129	4.78486	-2.75025	0.00843299	0.250643	-2.53741
C17orf75	1.58212	2.06375	0.341985	5.73444	2.74839	0.0084741	0.251433	-2.59953
SYNGAP1	0.843272	0.344488	-0.561579	4.75791	-2.7479	0.00848502	0.251433	-2.54488
PARP14	3.74754	4.33537	0.211061	6.76424	2.74747	0.00849453	0.251433	-2.94206
TRBJ2-2	1.29188	1.81302	0.445185	5.49247	2.7466	0.00851397	0.251475	-2.57453
MDM2	2.92376	3.49783	0.234227	6.45663	2.74636	0.00851926	0.251475	-2.80902
LRRC8D	2.43253	2.83988	0.195197	6.22971	2.74566	0.00853491	0.251593	-2.71481
MAP1A	0.613083	0.0702343	-0.682865	4.30201	-2.74311	0.00859203	0.25259	-2.57743
UNC93A	0.428041	0.120164	-0.506875	4.27277	-2.74311	0.00859214	0.25259	-2.57441
TIGIT	1.10467	1.73447	0.585124	5.29725	2.74207	0.00861561	0.252696	-2.57207
CRYBG3	1.77763	1.29969	-0.43362	5.68497	-2.74191	0.00861915	0.252696	-2.56567
LAMA2	1.68	0.895816	-0.595862	5.4999	-2.7385	0.00869628	0.254497	-2.56338
SMU1	2.81822	3.11438	0.122333	6.409	2.73796	0.00870856	0.254497	-2.78655
PBX1	2.11259	1.36814	-0.557753	5.80718	-2.73764	0.00871597	0.254497	-2.57975
ZNF880	1.32003	0.633918	-0.622031	5.21262	-2.73559	0.00876264	0.25543	-2.56642
MIR497HG	0.786896	0.182762	-0.63623	4.55638	-2.7352	0.00877161	0.25543	-2.58014
FAS	2.01763	2.703	0.370126	6.00984	2.73434	0.00879143	0.255662	-2.69206
GSDMC	0.404018	1.06979	0.699173	4.4444	2.73186	0.00884858	0.256978	-2.5749
TMEM117	1.48966	1.12283	-0.393164	5.51247	-2.72884	0.0089186	0.258277	-2.58582
NPR1	1.44118	0.862062	-0.477723	5.39734	-2.72863	0.00892337	0.258277	-2.5825
MARCHF5	3.10712	3.49365	0.144632	6.52872	2.72811	0.00893556	0.258277	-2.87016
RHOJ	2.23284	1.54027	-0.398156	5.94027	-2.72754	0.00894881	0.258277	-2.62266
ST7-AS1	0.284463	0.454323	0.276486	4.34912	2.72691	0.00896358	0.258277	-2.58785
BTBD2	4.01787	4.45374	0.132446	6.85394	2.72684	0.00896511	0.258277	-3.02774
KMT2C	1.18706	0.47068	-0.772455	4.94882	-2.72587	0.00898783	0.258586	-2.59137
ARF3	4.93808	5.45306	0.127352	7.11448	2.72521	0.00900343	0.25869	-3.1797
CBX4	3.01474	3.50367	0.190149	6.4933	2.72404	0.00903078	0.259131	-2.86872
MDK	5.84566	7.1062	0.259596	7.3435	2.72277	0.00906089	0.259519	-3.35742
SNORD14E	0.792909	1.28548	0.524532	5.01517	2.72166	0.00908704	0.259519	-2.59944
PAQR6	0.164118	0.395747	0.418855	4.11836	2.72165	0.00908732	0.259519	-2.6056
AKAP12	1.27775	0.698203	-0.548804	5.20357	-2.72143	0.00909244	0.259519	-2.59536
CDHR2	2.41238	1.24893	-0.959204	5.71303	-2.72007	0.00912472	0.260079	-2.60619
MRPL39	3.80015	4.19908	0.123054	6.78539	2.71925	0.0091442	0.260079	-3.00931
MCPH1	1.25027	1.63225	0.29632	5.49127	2.71897	0.00915095	0.260079	-2.62628
RAP1GDS1	2.63244	3.01784	0.170825	6.32626	2.71834	0.00916598	0.260079	-2.8098
TMTC1	1.08045	0.637507	-0.435208	5.11805	-2.71808	0.00917231	0.260079	-2.60169
CLPX	3.14506	3.44889	0.110877	6.5418	2.71701	0.00919791	0.260138	-2.89339
ERH	6.21061	6.63445	0.0875773	7.41676	2.71663	0.00920692	0.260138	-3.37792
CPT1A	3.96776	3.45243	-0.187306	6.75299	-2.71648	0.00921056	0.260138	-2.92867
SLC23A3	0.498191	0.200894	-0.506852	4.39496	-2.71566	0.00923023	0.260353	-2.62599
SLC5A1	2.68296	1.29701	-0.900862	5.90191	-2.7139	0.00927241	0.260993	-2.62716
ZNF683	0.388111	1.10177	0.751917	4.4795	2.71359	0.00928005	0.260993	-2.61334
MZT2A	5.43329	5.98175	0.128839	7.2462	2.71311	0.00929167	0.260993	-3.28497
CEP126	0.559481	0.304517	-0.403202	4.56072	-2.71265	0.00930279	0.260993	-2.62228
IHH	3.0656	2.07809	-0.722434	6.21199	-2.71221	0.00931339	0.260993	-2.6715
KLHDC7B	0.279415	0.827203	0.501364	4.36223	2.71116	0.00933894	0.261155	-2.6186
SUGCT-AS1	0.115052	0.315771	0.362738	4.00827	2.71097	0.00934339	0.261155	-2.63535
MNX1	0.960537	1.44605	0.441937	5.22523	2.7098	0.00937185	0.261612	-2.63139
EDN3	0.768087	0.182713	-0.706391	4.50246	-2.7072	0.00943546	0.262822	-2.64361
CBX8	1.4736	1.86684	0.255446	5.67176	2.70691	0.0094425	0.262822	-2.67158
RALBP1	3.34183	2.7788	-0.251556	6.51106	-2.70593	0.00946658	0.262822	-2.83355
HLA-E	8.06757	8.64226	0.103124	7.77191	2.70536	0.00948068	0.262822	-3.67278
B3GNT8	1.74656	1.23807	-0.412607	5.65748	-2.70507	0.00948788	0.262822	-2.6426
ZNF420	1.402	1.0814	-0.352071	5.46138	-2.70505	0.00948828	0.262822	-2.63457
SBK1	0.685583	1.16975	0.530572	4.88512	2.70357	0.0095247	0.263301	-2.63436
AFAP1L1	1.64863	1.03803	-0.439017	5.56601	-2.70319	0.00953414	0.263301	-2.64134
ZNF669	1.53589	1.19686	-0.346039	5.56611	-2.70212	0.00956071	0.263301	-2.6452
AHNAK	5.23333	4.2031	-0.265448	7.07591	-2.70211	0.00956108	0.263301	-3.0998
SCG5	1.49368	0.791389	-0.652456	5.32578	-2.70188	0.00956658	0.263301	-2.63727
ACVRL1	2.53608	1.71977	-0.503855	6.05923	-2.70114	0.00958497	0.263471	-2.68793
BCL7A	1.22914	1.78919	0.518955	5.41505	2.69881	0.00964316	0.264364	-2.67475
APOL6	3.14048	3.65596	0.214226	6.53562	2.69808	0.00966141	0.264364	-2.9501
AEBP1	4.63847	3.52563	-0.379748	6.87069	-2.69785	0.00966723	0.264364	-2.97122
FUT6	1.50413	0.87551	-0.71252	5.31714	-2.69757	0.00967412	0.264364	-2.6463
CAAP1	2.67404	3.24857	0.266247	6.34249	2.69708	0.00968663	0.264364	-2.88128
SNTA1	2.46097	1.87474	-0.404513	6.07168	-2.6969	0.00969097	0.264364	-2.70922
HMGA1P5	0.199365	0.0132779	-0.368633	3.95574	-2.69262	0.00979901	0.266708	-2.70257
PGAM1	6.2196	6.59168	0.0763522	7.41676	2.69237	0.00980547	0.266708	-3.43271
ZNF593	4.26931	4.83712	0.1762	6.93014	2.69193	0.00981659	0.266708	-3.16021
MRPS22	2.87382	3.5299	0.287884	6.43831	2.68923	0.00988558	0.266708	-2.94289
RIMS1	0.302056	0.0744615	-0.418836	4.12742	-2.68891	0.00989371	0.266708	-2.69854
HSPB6	2.51792	1.47182	-0.681937	5.92441	-2.68869	0.00989923	0.266708	-2.69006
PLA2G15	2.39342	2.89495	0.235452	6.2126	2.68863	0.00990089	0.266708	-2.84301
LINC00265	0.929839	0.507442	-0.547198	4.9119	-2.68854	0.00990325	0.266708	-2.66566
HLA-DRB1	7.83993	8.88747	0.193352	7.74382	2.68811	0.00991412	0.266708	-3.71914
LINC02593	0.483908	0.211712	-0.386496	4.43771	-2.688	0.00991691	0.266708	-2.67979
PLRG1	3.5869	3.90892	0.10557	6.70837	2.68799	0.00991736	0.266708	-3.03734
UCN	0.487036	0.824604	0.475462	4.65146	2.68768	0.00992524	0.266708	-2.66496
TCEAL3	2.94833	2.39495	-0.25875	6.35356	-2.6838	0.0100252	0.26906	-2.82374
USP43	0.823095	1.30675	0.442593	5.09623	2.68315	0.0100423	0.269183	-2.68101
C12orf60	0.730748	1.00463	0.327674	4.98341	2.68042	0.0101132	0.270746	-2.6814
HAVCR2	2.45065	3.16704	0.329728	6.23961	2.67925	0.010144	0.271181	-2.88202
HSPB8	2.59078	1.84425	-0.392225	6.12668	-2.67884	0.0101545	0.271181	-2.76092
GAD1	0.323478	0.86706	0.732469	4.33821	2.67749	0.01019	0.271232	-2.68873
GFRA1	0.670206	0.231987	-0.615563	4.51052	-2.67737	0.0101933	0.271232	-2.70408
GPX4	5.50554	6.25091	0.184496	7.26127	2.67734	0.0101941	0.271232	-3.39658
C1QTNF2	0.512135	0.169489	-0.464365	4.39236	-2.67669	0.0102111	0.27135	-2.7083
HULC	0.119523	0.877788	0.679099	4.02034	2.67541	0.0102449	0.271397	-2.701
WNT2B	0.593649	0.244898	-0.47568	4.53045	-2.67488	0.010259	0.271397	-2.70502
MTAP	1.9742	2.58882	0.294291	6.00673	2.67432	0.0102739	0.271397	-2.81777
SLF1	1.13459	1.47666	0.256344	5.40814	2.67426	0.0102755	0.271397	-2.71145
SMNDC1	2.80234	3.14435	0.146282	6.39812	2.67424	0.0102758	0.271397	-2.93291
ITPR1	1.0889	0.395518	-0.78648	4.84473	-2.67295	0.0103102	0.271972	-2.70607
WDR55	2.72419	3.09183	0.164727	6.36388	2.67148	0.0103494	0.272672	-2.92811
CBFB	2.64316	3.31604	0.325277	6.32505	2.67029	0.0103812	0.273178	-2.9426
ANO2	0.39353	0.183932	-0.357282	4.3418	-2.66933	0.010407	0.273522	-2.72352
C16orf46	0.262707	0.452056	0.341521	4.3	2.66818	0.0104377	0.27371	-2.71109
GBE1	3.1172	2.72015	-0.187634	6.44744	-2.6676	0.0104532	0.27371	-2.90527
HSD3B7	2.99881	3.79132	0.286673	6.49047	2.66741	0.0104586	0.27371	-3.01808
CD74	8.81985	9.79569	0.156232	7.89842	2.66717	0.0104649	0.27371	-3.88784
MED10	4.28451	4.65842	0.10966	6.9321	2.66596	0.0104977	0.274186	-3.20607
KLK6	0.648036	2.50291	0.895778	4.85028	2.66488	0.0105269	0.274186	-2.72408
RPS6KA4	2.87455	3.63585	0.332194	6.42239	2.66463	0.0105335	0.274186	-3
EMC8	3.23366	3.59988	0.144011	6.57521	2.66462	0.0105339	0.274186	-3.03267
SLMAP	1.8438	2.51673	0.425403	5.8867	2.66345	0.0105657	0.274243	-2.82515
CXCR6	1.87542	2.66022	0.556932	5.8445	2.66322	0.0105718	0.274243	-2.83195
POLD1	1.61432	2.26725	0.463917	5.72805	2.66314	0.0105742	0.274243	-2.79439
HSPB11	4.24797	4.6531	0.122888	6.92237	2.66267	0.0105869	0.274243	-3.21072
WFDC2	4.43081	3.16526	-0.887947	6.62218	-2.66207	0.0106033	0.274338	-2.85278
CPOX	2.95002	3.3532	0.153505	6.46706	2.65935	0.0106778	0.275767	-2.99842
MANEAL	1.85107	2.54401	0.463087	5.86012	2.65847	0.0107018	0.275767	-2.83113
LACTB2	3.86529	3.26001	-0.298318	6.68769	-2.65819	0.0107097	0.275767	-3.00351
NR2F2	3.21814	2.61624	-0.305915	6.44985	-2.65804	0.0107139	0.275767	-2.91098
NFE2L3	3.24797	4.02941	0.281754	6.58598	2.65713	0.0107388	0.275767	-3.08306
PCDHGB7	0.882847	0.453057	-0.461705	4.89147	-2.65663	0.0107527	0.275767	-2.73042
CCL5	4.06175	5.48081	0.540045	6.81273	2.65631	0.0107614	0.275767	-3.25421
EBNA1BP2	4.95759	5.33746	0.103653	7.11743	2.65589	0.010773	0.275767	-3.32967
TMEM168	2.68596	2.27039	-0.214717	6.25169	-2.65547	0.0107847	0.275767	-2.86391
HS3ST1	1.4126	1.99833	0.383291	5.60884	2.65541	0.0107863	0.275767	-2.78144
MGAT3	2.44474	1.51254	-0.587075	5.95653	-2.65373	0.0108331	0.27647	-2.77152
MZT1	3.12654	3.67968	0.219526	6.52708	2.65269	0.0108622	0.27647	-3.05605
SPATA5L1	1.89573	2.25352	0.212253	5.94222	2.65232	0.0108725	0.27647	-2.83895
SSTR5-AS1	0.494344	0.109612	-0.514459	4.28462	-2.65223	0.0108749	0.27647	-2.76834
AQP9	2.19452	3.26542	0.746144	5.86997	2.65212	0.0108779	0.27647	-2.87448
LAMC3	1.09776	0.596596	-0.532825	5.06987	-2.65092	0.0109115	0.276645	-2.74087
HUNK	0.606736	0.347431	-0.418805	4.60877	-2.65023	0.0109308	0.276645	-2.75086
FZD8	1.88487	1.29571	-0.472959	5.71642	-2.64981	0.0109427	0.276645	-2.76183
PLA2G2A	1.58273	3.96104	1.18761	5.2399	2.64976	0.0109442	0.276645	-2.80295
C2CD4B	2.27241	1.35573	-0.606605	5.83579	-2.64915	0.0109612	0.276645	-2.76859
NUP62CL	0.914358	0.572536	-0.529437	4.92116	-2.64905	0.010964	0.276645	-2.74631
CFAP97	2.59321	2.97342	0.173978	6.31193	2.64824	0.0109869	0.276645	-2.96165
CSNK1G2	4.12525	4.50845	0.119654	6.88169	2.64728	0.0110139	0.276645	-3.22185
CYGB	3.54057	2.59213	-0.397982	6.51249	-2.64714	0.011018	0.276645	-2.93647
CREB3L2	2.79447	2.3039	-0.249911	6.28156	-2.64688	0.0110254	0.276645	-2.88715
C17orf58	1.58081	2.12017	0.426631	5.6896	2.64686	0.0110258	0.276645	-2.8198
ANKS4B	2.34702	1.73069	-0.532791	5.95194	-2.64587	0.0110539	0.277027	-2.78928
FLRT3	1.39702	2.04025	0.563938	5.51742	2.64436	0.0110968	0.277159	-2.80749
CTNNAL1	2.90996	3.41259	0.203982	6.45854	2.64422	0.0111007	0.277159	-3.03822
UTP15	1.59987	1.90432	0.198593	5.75668	2.64406	0.0111053	0.277159	-2.8167
DNAJC17	1.97436	2.31301	0.18903	5.9926	2.64388	0.0111105	0.277159	-2.86759
TSPAN7	3.44594	2.17049	-0.609604	6.39526	-2.64247	0.0111505	0.277836	-2.87443
GADD45B	3.66915	4.57202	0.313812	6.72448	2.64123	0.0111861	0.278117	-3.19965
TMEM265	0.722613	1.59201	0.743615	4.87751	2.64109	0.0111903	0.278117	-2.76873
ZNF205	1.6705	2.19366	0.355492	5.78845	2.64073	0.0112005	0.278117	-2.84614
ITGA9	1.87622	1.2611	-0.40144	5.73218	-2.64021	0.0112155	0.27817	-2.78473
ZNF366	0.823263	0.474452	-0.421496	4.86917	-2.63947	0.0112367	0.278375	-2.76535
CLBA1	1.22334	1.64338	0.320575	5.46502	2.6379	0.0112818	0.279084	-2.79616
TNFRSF18	1.5597	2.21426	0.468579	5.67037	2.63687	0.0113117	0.279084	-2.8378
COL6A1	5.70246	4.72347	-0.235146	7.20175	-2.63669	0.011317	0.279084	-3.32987
SLFN13	1.31941	0.75364	-0.519373	5.26198	-2.63644	0.0113242	0.279084	-2.77093
NUTF2	4.04682	4.6666	0.196199	6.85571	2.63624	0.01133	0.279084	-3.25351
RRM2B	2.64838	3.11026	0.185552	6.34043	2.63508	0.0113636	0.279553	-3.00599
RBM45	1.37804	1.92502	0.503258	5.52637	2.63469	0.0113749	0.279553	-2.82372
USP1	3.47168	3.85113	0.133552	6.66572	2.63349	0.01141	0.280096	-3.14315
IL18BP	1.43422	2.03034	0.392647	5.6279	2.63229	0.011445	0.280637	-2.83463
PBK	3.06203	3.81036	0.293669	6.50801	2.63085	0.0114872	0.281193	-3.10075
BTN2A2	1.41235	1.88106	0.312047	5.62606	2.63047	0.0114984	0.281193	-2.83174
LAMA3	2.90908	4.267	0.637199	6.33302	2.62996	0.0115134	0.281193	-3.08313
NFATC2IP	3.10373	3.49596	0.153676	6.52501	2.62951	0.0115266	0.281193	-3.09091
THAP9-AS1	2.28683	2.9821	0.376809	6.13243	2.6293	0.0115328	0.281193	-2.97013
CRYM	1.1775	0.507694	-0.776868	4.91973	-2.62785	0.0115755	0.281916	-2.79564
LGI2	0.66542	0.340164	-0.403249	4.67108	-2.62707	0.0115989	0.281936	-2.79598
COL6A2	6.34554	5.27575	-0.241972	7.343	-2.6269	0.0116038	0.281936	-3.43382
DNAJC5B	0.38447	0.769381	0.500727	4.512	2.6265	0.0116156	0.281936	-2.79109
ISCA2	2.31071	2.73992	0.213181	6.17108	2.62515	0.0116557	0.282592	-2.96936
RPS26P19	0.141616	0.317002	0.313599	4.06292	2.62422	0.0116836	0.282901	-2.81588
OLA1	3.98426	4.43417	0.140862	6.84254	2.62384	0.0116947	0.282901	-3.26138
ZNF846	0.922219	0.598222	-0.359277	5.01793	-2.62311	0.0117167	0.283116	-2.79621
GM2A	3.69679	4.13314	0.138023	6.74753	2.62214	0.0117456	0.283385	-3.21364
DNAAF3	0.0793079	0.405088	0.467478	3.90395	2.62126	0.011772	0.283385	-2.82782
AASDHPPT	3.31924	3.66324	0.119753	6.60743	2.62116	0.0117751	0.283385	-3.14464
GLS2	0.117198	0.364156	0.425807	4.00425	2.62055	0.0117933	0.283385	-2.82413
MYLK	2.22184	1.38092	-0.575767	5.85611	-2.6202	0.0118039	0.283385	-2.83215
SEMA3E	0.682897	0.21652	-0.565124	4.53029	-2.62011	0.0118066	0.283385	-2.82121
PARP9	2.6195	3.93053	0.640072	6.19554	2.61868	0.0118498	0.283935	-3.0458
MAP2K4	2.39341	3.15755	0.458244	6.15799	2.61848	0.0118558	0.283935	-3.01959
CCN3	1.65018	0.971292	-0.544112	5.48514	-2.6178	0.0118763	0.28411	-2.81379
PCDH18	1.73959	1.09893	-0.517767	5.59	-2.61674	0.0119085	0.28415	-2.82073
RASA4	1.57942	1.01635	-0.432557	5.5145	-2.61654	0.0119146	0.28415	-2.81885
BTF3	4.85275	6.86956	0.963099	6.64766	2.61617	0.0119259	0.28415	-3.30813
CLTA	6.64469	7.14834	0.100303	7.51124	2.61601	0.0119307	0.28415	-3.68217
FAR2	2.57988	1.97561	-0.348286	6.13726	-2.61415	0.0119875	0.285002	-2.9038
ICAM1	4.12003	5.15133	0.30519	6.87787	2.61397	0.0119929	0.285002	-3.33154
PDGFRB	3.72224	2.77856	-0.37681	6.5867	-2.61336	0.0120114	0.285129	-3.04134
CHIC1	0.893068	0.533638	-0.405488	4.94651	-2.61275	0.0120301	0.285259	-2.81821
CBWD1	2.54853	3.21717	0.398578	6.24598	2.61207	0.0120509	0.285272	-3.05219
NMUR2	1.37374	0.407391	-0.806168	4.97067	-2.61187	0.0120571	0.285272	-2.82846
COL8A1	1.52005	0.709155	-0.832616	5.15807	-2.61109	0.0120811	0.285389	-2.82616
HEG1	2.78536	2.07307	-0.346787	6.23946	-2.61085	0.0120885	0.285389	-2.93731
MICB	1.34667	1.89578	0.422275	5.55566	2.60957	0.0121281	0.28588	-2.87334
DUS4L	1.1853	1.54824	0.334461	5.42211	2.60932	0.0121358	0.28588	-2.85334
MMS22L	0.729814	1.14193	0.48562	4.94466	2.60827	0.012168	0.286327	-2.83063
MATN2	2.03718	1.0035	-1.02277	5.38728	-2.60635	0.0122276	0.286803	-2.83761
VAT1L	1.0335	0.633093	-0.486129	5.04858	-2.60617	0.0122334	0.286803	-2.83149
EBPL	3.40109	4.0582	0.243548	6.6478	2.60581	0.0122446	0.286803	-3.224
SERTAD4	1.01336	0.561054	-0.560806	4.96435	-2.60579	0.0122452	0.286803	-2.83443
PLXDC2	2.04524	1.46427	-0.372897	5.8495	-2.60548	0.0122547	0.286803	-2.87098
RGS7BP	0.446012	0.225658	-0.353992	4.41769	-2.60456	0.0122833	0.286859	-2.85384
FMOD	4.81404	3.80013	-0.405625	6.91825	-2.60455	0.0122837	0.286859	-3.21839
SLC16A9	1.362	0.626675	-0.730404	5.1077	-2.6032	0.0123261	0.287399	-2.84061
LRP1	3.52789	2.6444	-0.375155	6.52164	-2.60228	0.012355	0.287399	-3.0391
TSR1	3.36382	3.70691	0.12427	6.62391	2.60215	0.012359	0.287399	-3.19377
RBCK1	3.36368	3.87072	0.194641	6.62616	2.60134	0.0123843	0.287399	-3.21126
POLR2E	4.13455	4.61833	0.148567	6.88645	2.60112	0.0123913	0.287399	-3.33926
SHROOM2	0.686354	0.340751	-0.4272	4.67929	-2.6009	0.0123982	0.287399	-2.85003
CLIP3	1.44716	1.01213	-0.411201	5.44384	-2.60084	0.0124001	0.287399	-2.84822
PTCH1	1.36233	0.637518	-0.6325	5.21557	-2.6003	0.0124173	0.287418	-2.84481
ITGA8	1.43856	0.775309	-0.544958	5.33735	-2.59997	0.0124275	0.287418	-2.84621
CRISP2	0.326664	0.0380631	-0.465956	4.09195	-2.59945	0.0124441	0.287493	-2.89272
ZUP1	2.38694	2.69315	0.148786	6.20986	2.59878	0.0124651	0.287507	-3.02636
MRPS18C	3.54405	3.94191	0.140155	6.69507	2.59825	0.012482	0.287507	-3.24156
MEIS3P1	1.6279	1.08334	-0.503013	5.52896	-2.59816	0.0124847	0.287507	-2.85602
STAMBPL1	2.29221	2.96509	0.346019	6.15663	2.59678	0.0125285	0.288048	-3.04644
OCIAD2	5.19343	5.92062	0.175598	7.1855	2.59592	0.0125559	0.288048	-3.53629
LHFPL6	3.66093	2.66467	-0.380541	6.54483	-2.59577	0.0125608	0.288048	-3.06442
AGO1	1.2896	1.83834	0.57531	5.4172	2.59574	0.0125616	0.288048	-2.89651
CTSD	7.71579	8.39903	0.108831	7.71184	2.59421	0.0126106	0.288552	-3.89505
ME2	2.51039	3.48117	0.585722	6.15154	2.59326	0.0126411	0.288552	-3.09246
ZNF317	1.96848	2.37289	0.232195	5.99154	2.59306	0.0126473	0.288552	-2.98401
HLA-DPA1	6.5698	7.42649	0.18417	7.50207	2.59244	0.0126673	0.288552	-3.7516
ADCK2	3.04092	3.38426	0.131352	6.50083	2.59235	0.0126702	0.288552	-3.15947
SYNGR3	0.545792	1.05452	0.578551	4.68439	2.59216	0.0126764	0.288552	-2.86082
VWF	3.86138	2.39383	-0.633725	6.53049	-2.59213	0.0126771	0.288552	-3.01859
ENG	4.32773	3.37325	-0.317654	6.80667	-2.59018	0.0127401	0.28968	-3.20283
DOCK9-DT	0.379885	0.541157	0.28035	4.50132	2.58886	0.0127827	0.290158	-2.86776
XPNPEP2	1.04304	0.252489	-0.753474	4.69682	-2.58832	0.0128001	0.290158	-2.88469
CXXC4	0.478651	0.307647	-0.387821	4.4602	-2.588	0.0128105	0.290158	-2.88602
AEN	2.68942	3.37892	0.306469	6.34645	2.58746	0.012828	0.290158	-3.13618
SPIB	1.0906	0.521408	-0.604836	4.94166	-2.58745	0.0128284	0.290158	-2.87277
RPUSD2	1.8602	2.22696	0.20252	5.92068	2.58594	0.0128777	0.290968	-2.97656
UCA1	0.170462	1.46003	0.810154	4.07447	2.58552	0.0128914	0.290974	-2.88182
PTPRM	2.53907	1.69526	-0.447842	6.07315	-2.58464	0.01292	0.291136	-2.94683
INPP5A	3.12426	2.7952	-0.14296	6.4675	-2.58347	0.0129585	0.291136	-3.10856
DOCK1	2.35796	1.83337	-0.419483	6.02351	-2.58345	0.0129591	0.291136	-2.93971
NHLRC1	1.1946	0.834286	-0.400049	5.24749	-2.58343	0.0129597	0.291136	-2.87804
SCHIP1	1.63053	1.09049	-0.420708	5.56283	-2.58245	0.0129919	0.291136	-2.89118
RTL8B	1.86719	1.40102	-0.356302	5.76487	-2.58194	0.0130087	0.291136	-2.91128
KCTD13	1.68428	2.1011	0.285187	5.80569	2.58189	0.0130102	0.291136	-2.96702
TIFA	1.98697	2.51626	0.306457	5.98351	2.58171	0.0130161	0.291136	-3.01876
MAP1B	1.53297	0.899997	-0.522871	5.42387	-2.58159	0.01302	0.291136	-2.88546
PPP1R13L	1.60092	2.42708	0.456251	5.74929	2.58007	0.0130701	0.291702	-2.9751
MTUS1	2.89253	2.0861	-0.435359	6.24201	-2.58001	0.0130724	0.291702	-2.9998
NDE1	1.89576	2.53742	0.375803	5.90676	2.57814	0.0131341	0.292777	-3.00843
RBMS1P1	0.333221	0.0980539	-0.397384	4.19526	-2.57688	0.0131761	0.29299	-2.92827
UNQ6494	0.133129	0.323297	0.368302	4.03435	2.57644	0.0131906	0.29299	-2.91449
PSMB8	5.48938	6.24309	0.182215	7.26231	2.57636	0.0131933	0.29299	-3.6229
ITGB3	1.74399	1.09596	-0.430712	5.61912	-2.57549	0.0132225	0.29299	-2.90847
NOC3L	2.60651	2.95299	0.161574	6.31489	2.57534	0.0132273	0.29299	-3.11929
GALNT15	0.91175	0.316643	-0.585679	4.76424	-2.57489	0.0132424	0.29299	-2.9045
MEX3D	2.28663	2.78132	0.232885	6.16088	2.57431	0.0132618	0.29299	-3.07791
PPM1N	0.482695	0.953533	0.53712	4.62596	2.57405	0.0132706	0.29299	-2.89663
NUDT4B	2.18036	2.67286	0.234436	6.1061	2.57358	0.0132863	0.29299	-3.06144
MIDN	2.49443	3.32556	0.454213	6.19646	2.57339	0.0132928	0.29299	-3.12839
BBC3	1.79534	2.49942	0.427206	5.84679	2.57338	0.0132931	0.29299	-3.0109
ZNF287	0.639107	0.412756	-0.314579	4.71094	-2.57254	0.0133212	0.293153	-2.90301
METTL5	2.95532	3.47072	0.214477	6.46474	2.57235	0.0133276	0.293153	-3.2044
JAK1	4.74656	4.23252	-0.165379	6.99407	-2.57069	0.0133838	0.294087	-3.38836
INTS2	0.907897	1.35541	0.538554	5.10632	2.56961	0.01342	0.294087	-2.91827
COX7A2	6.16156	6.84293	0.133742	7.41655	2.56933	0.0134295	0.294087	-3.73834
PTHLH	0.24087	0.493428	0.405547	4.26216	2.56932	0.0134301	0.294087	-2.91351
TEX10	2.62793	3.06806	0.178232	6.3299	2.56877	0.0134486	0.294087	-3.14242
PRDM5	0.574233	0.303984	-0.371766	4.58865	-2.56849	0.0134581	0.294087	-2.91815
DTX3L	3.73484	4.16734	0.146217	6.75505	2.56817	0.0134691	0.294087	-3.33766
DALRD3	1.99024	2.63756	0.366902	5.97916	2.56787	0.0134791	0.294087	-3.05328
IL23A	1.21786	2.04905	0.629031	5.33741	2.56691	0.0135119	0.294413	-2.94754
SERPINB1	6.06562	6.89496	0.179173	7.39268	2.56663	0.0135214	0.294413	-3.73962
RAD18	1.60697	1.94895	0.21164	5.76062	2.5642	0.0136043	0.295503	-2.98693
DENND2C	0.360889	0.177811	-0.336805	4.30141	-2.56411	0.0136074	0.295503	-2.94424
PTMAP9	0.588972	1.02245	0.461573	4.80931	2.56396	0.0136125	0.295503	-2.91718
PPA1	6.75938	7.28504	0.102698	7.53199	2.5635	0.0136284	0.295551	-3.81942
PTPRB	1.7647	1.09323	-0.491434	5.6306	-2.56297	0.0136468	0.29558	-2.93317
MLC1	0.275937	0.090224	-0.324188	4.12503	-2.56266	0.0136572	0.29558	-2.96097
CCR5	2.01209	2.65821	0.436378	5.96181	2.56227	0.0136708	0.29558	-3.06593
PRAL	1.10082	1.88756	0.654138	5.26265	2.56082	0.0137206	0.295793	-2.95432
S100A14	6.19301	4.66587	-0.525311	7.183	-2.56057	0.0137295	0.295793	-3.39588
LRRC37A6P	0.374962	0.0911348	-0.451876	4.19068	-2.56047	0.0137326	0.295793	-2.96418
WDR83	0.901843	1.33753	0.389185	5.17383	2.56039	0.0137355	0.295793	-2.93561
DAGLA	1.27941	0.893069	-0.379531	5.32924	-2.55873	0.0137929	0.296537	-2.9295
CFHR2	0.0960837	1.01098	0.704927	3.92842	2.5586	0.0137976	0.296537	-2.94608
GBP6	0.149354	0.430861	0.398861	4.09232	2.55752	0.0138351	0.297048	-2.94728
C11orf53	1.2532	0.637014	-0.681547	5.0841	-2.55615	0.0138827	0.297596	-2.93527
CCDC178	0.409358	0.0430476	-0.55918	4.14637	-2.5554	0.0139091	0.297596	-2.98303
SLC22A18AS	0.867118	0.578899	-0.373648	4.94575	-2.55527	0.0139138	0.297596	-2.93302
BCCIP	4.21019	4.63116	0.120811	6.91518	2.55521	0.0139158	0.297596	-3.45165
UGT3A1	0.0454307	0.330288	0.414654	3.8418	2.55462	0.0139365	0.297745	-2.97259
FANCA	1.49224	2.06224	0.40898	5.66001	2.55173	0.0140381	0.298005	-3.00928
KIF23	1.30328	1.84917	0.433613	5.49956	2.55149	0.0140464	0.298005	-2.98726
CRPPA	0.749869	0.443511	-0.401657	4.7974	-2.5511	0.01406	0.298005	-2.94519
PROS1	2.84769	2.08405	-0.371659	6.24736	-2.5508	0.0140707	0.298005	-3.06478
TMX3	3.08398	3.4239	0.13195	6.5189	2.5504	0.0140848	0.298005	-3.26015
SLC51B	1.34822	0.581692	-0.744959	5.04921	-2.55037	0.0140862	0.298005	-2.94845
CTSB	6.14577	6.89653	0.157444	7.40836	2.5503	0.0140886	0.298005	-3.77888
BISPR	1.0129	1.48229	0.463677	5.23609	2.54988	0.0141033	0.298005	-2.96342
RNASEL	2.2344	1.82268	-0.257434	6.01453	-2.54981	0.0141058	0.298005	-3.02519
RNASE2	0.785786	1.17872	0.476055	5.00494	2.54944	0.0141191	0.298005	-2.9515
ERO1A	4.35446	5.01106	0.185148	6.95458	2.5493	0.0141239	0.298005	-3.50203
LINC01915	0.182148	0.0205441	-0.326291	3.94419	-2.54922	0.0141269	0.298005	-3.00593
ZFP28	0.691666	0.380193	-0.404719	4.72841	-2.54862	0.0141481	0.298005	-2.953
P2RY11	1.45304	2.01401	0.414832	5.61349	2.54785	0.0141756	0.298005	-3.01274
KBTBD12	0.725756	0.329687	-0.568191	4.63025	-2.54749	0.0141882	0.298005	-2.96464
RPL17-C18orf32	4.45326	5.48408	0.346264	6.9537	2.54743	0.0141905	0.298005	-3.54619
PVR	2.32365	2.91007	0.278902	6.16981	2.5474	0.0141913	0.298005	-3.14782
MNX1-AS2	0.274464	0.49535	0.419398	4.29864	2.54724	0.0141973	0.298005	-2.95616
INTS13	3.31039	3.69361	0.13844	6.61156	2.54576	0.0142501	0.298823	-3.31802
DEPTOR	3.68477	2.72388	-0.408299	6.56314	-2.5436	0.0143273	0.299921	-3.18297
RAPGEF3	1.0559	0.657184	-0.391109	5.11443	-2.54352	0.0143303	0.299921	-2.95605
MPV17L	0.725408	0.358901	-0.450332	4.70325	-2.5422	0.0143779	0.300165	-2.96807
FAM20C	3.46292	2.86307	-0.276358	6.55007	-2.54218	0.0143783	0.300165	-3.20627
NDST1	3.42001	2.89255	-0.209041	6.5505	-2.54204	0.0143836	0.300165	-3.22229
CTXN1	0.964693	1.81481	0.584011	5.20308	2.53919	0.0144865	0.30202	-2.98833
SLA2	1.14794	1.5848	0.395127	5.38331	2.53792	0.0145328	0.302316	-2.99828
KHK	1.68883	2.24969	0.394499	5.77291	2.53777	0.0145382	0.302316	-3.06389
EIF4A3	3.98654	4.48491	0.157846	6.84091	2.53762	0.0145436	0.302316	-3.45219
IRF8	3.88192	4.40935	0.181677	6.81276	2.53702	0.0145654	0.302316	-3.44612
PDZD2	0.666458	0.378174	-0.381141	4.70936	-2.53688	0.0145708	0.302316	-2.97645
TAPBP	4.83056	5.35848	0.13647	7.08842	2.53396	0.0146775	0.303524	-3.59835
HIPK2	2.3737	1.82312	-0.351889	6.04184	-2.53367	0.0146884	0.303524	-3.05644
PCDH7	0.928382	1.793	0.625274	5.14016	2.53364	0.0146895	0.303524	-2.99775
LTBP2	2.45851	1.78676	-0.43032	6.04721	-2.53281	0.0147198	0.303524	-3.04975
SMOC2	2.34436	1.51012	-0.548527	5.92225	-2.53253	0.01473	0.303524	-3.02185
ZBTB10	0.838398	0.494456	-0.504326	4.83399	-2.53234	0.0147372	0.303524	-2.98411
PHB	3.31141	4.3923	0.50801	6.5127	2.53222	0.0147416	0.303524	-3.37518
CCT8P1	1.23232	0.740622	-0.446967	5.24695	-2.53197	0.0147508	0.303524	-2.98064
HECTD2	0.970893	0.500001	-0.658773	4.86093	-2.53101	0.0147862	0.303524	-2.99083
TOR1B	3.52535	3.88445	0.12649	6.68114	2.531	0.0147867	0.303524	-3.38041
TOM1L2	2.14259	2.60698	0.224154	6.09298	2.53085	0.0147923	0.303524	-3.14797
BSPRY	2.72499	3.36878	0.272173	6.37094	2.5307	0.0147978	0.303524	-3.26709
FMR1-IT1	0.190921	0.345532	0.295987	4.15389	2.52985	0.0148293	0.303752	-3.00313
ZNF620	0.609574	0.896698	0.393667	4.81008	2.52926	0.0148512	0.303752	-2.98487
SLC25A30	1.74578	2.08585	0.210514	5.85089	2.52892	0.0148636	0.303752	-3.08228
MMP25-AS1	0.659868	1.05204	0.408695	4.88908	2.52868	0.0148725	0.303752	-2.98756
MSANTD4	2.09232	1.74251	-0.269493	5.93444	-2.52831	0.0148865	0.303752	-3.05327
SNRPB	6.53225	7.09919	0.113146	7.48267	2.52749	0.0149169	0.303752	-3.86871
ZNF385D	0.364912	0.134023	-0.376401	4.25523	-2.52743	0.0149191	0.303752	-3.02405
ANXA3	3.74684	4.93837	0.503199	6.69383	2.52737	0.0149216	0.303752	-3.47679
SEPTIN4	1.09158	0.482783	-0.708522	4.88354	-2.52688	0.0149396	0.303832	-2.99937
FAM207A	2.8985	3.65233	0.327276	6.4352	2.52549	0.0149918	0.304124	-3.31153
MB21D2	1.85236	1.32389	-0.396457	5.72494	-2.5254	0.0149949	0.304124	-3.02016
KCNF1	0.260497	0.0922347	-0.29875	4.10896	-2.52537	0.0149962	0.304124	-3.03837
SHPK	2.03073	2.38952	0.199293	6.0176	2.52427	0.0150375	0.304675	-3.13441
OGFOD1	2.74457	3.03818	0.12706	6.37387	2.52281	0.0150923	0.305307	-3.25084
RNY4P10	0.527638	0.75989	0.394685	4.68854	2.52142	0.0151449	0.305307	-2.99965
PCSK4	0.364368	0.67077	0.473887	4.45192	2.52102	0.0151599	0.305307	-3.00328
HLA-H	7.33955	7.97825	0.127076	7.64478	2.52061	0.0151755	0.305307	-4.00357
RIPOR3	1.12625	0.6479	-0.446172	5.13184	-2.5198	0.0152059	0.305307	-3.00331
ZNF137P	1.01881	0.572332	-0.521905	5.01062	-2.51915	0.0152308	0.305307	-3.00641
SLC16A2	1.95463	1.27672	-0.510964	5.72147	-2.51911	0.0152325	0.305307	-3.02845
FARP1	2.58983	2.13637	-0.237204	6.19995	-2.51796	0.0152762	0.305307	-3.14073
RNU6-2	1.48654	1.17026	-0.266754	5.5507	-2.51786	0.0152797	0.305307	-3.02521
PGM5	1.87682	1.07926	-0.610239	5.6223	-2.51777	0.0152834	0.305307	-3.02113
TMEM30A	4.90459	5.29479	0.0955117	7.10441	2.51772	0.0152852	0.305307	-3.64028
PTMAP10	0.205104	0.40368	0.322344	4.20476	2.5177	0.0152859	0.305307	-3.02289
ABCG2	1.29915	0.530655	-0.723449	5.02988	-2.51759	0.01529	0.305307	-3.01354
TRPV3	0.495653	0.200516	-0.430796	4.40908	-2.51759	0.0152902	0.305307	-3.03396
TM2D2	2.8761	3.2635	0.158455	6.43551	2.51742	0.0152967	0.305307	-3.29922
KNSTRN	2.13162	2.70282	0.339826	6.05733	2.51737	0.0152987	0.305307	-3.18049
PARP6	1.50553	2.19088	0.506285	5.63217	2.51709	0.0153092	0.305307	-3.08852
C9orf116	1.26144	1.88071	0.454139	5.45948	2.51488	0.0153937	0.306709	-3.05917
ALG10B	0.909073	0.63618	-0.32915	5.01856	-2.5145	0.0154083	0.306716	-3.01274
PHEX	0.220495	0.0880205	-0.266162	4.07223	-2.51345	0.0154487	0.30685	-3.06429
AOC3	2.38265	1.53416	-0.515974	5.95089	-2.51345	0.0154488	0.30685	-3.06867
PSAT1	3.39418	4.08816	0.266731	6.62811	2.51322	0.0154577	0.30685	-3.42175
GLRX3	4.55291	5.0154	0.136879	7.01191	2.51203	0.0155033	0.307472	-3.59892
REEP4	3.24672	3.77801	0.211259	6.57242	2.51152	0.0155231	0.307582	-3.38748
C11orf80	1.25976	1.83767	0.41367	5.48861	2.51096	0.0155447	0.307728	-3.06691
HIP1	2.2166	1.68291	-0.286549	5.97814	-2.51037	0.0155677	0.307901	-3.09716
MED14	2.83215	2.33769	-0.223701	6.30795	-2.50962	0.0155966	0.30819	-3.19214
RPL28P2	0.132349	0.236856	0.246808	4.02211	2.50852	0.0156394	0.308523	-3.05887
TCEAL7	1.37346	0.734605	-0.547049	5.25961	-2.50819	0.0156523	0.308523	-3.02799
DNAJC3-DT	0.690338	0.312931	-0.514168	4.61793	-2.50809	0.0156563	0.308523	-3.043
ATF1	3.08627	3.40166	0.120223	6.51718	2.50751	0.015679	0.308687	-3.35054
SETD6	1.14646	1.49835	0.276974	5.40885	2.50571	0.0157493	0.30961	-3.05988
SCUBE3	0.374562	0.135184	-0.381406	4.2593	-2.50477	0.0157858	0.30961	-3.0697
EXOSC9	1.96923	2.56712	0.410678	5.95718	2.50458	0.0157934	0.30961	-3.18314
PKD1L1	0.220309	0.0669098	-0.304646	4.05075	-2.50421	0.0158081	0.30961	-3.08664
CDC37L1	2.41033	2.77169	0.164774	6.22771	2.50418	0.0158091	0.30961	-3.24228
SNAPC3	1.91662	2.2302	0.180694	5.95854	2.50337	0.0158409	0.30961	-3.15858
CYBRD1	4.06604	3.01334	-0.409558	6.68358	-2.50334	0.0158423	0.30961	-3.31907
TMEM150C	1.241	0.707805	-0.624819	5.14881	-2.50283	0.0158622	0.30961	-3.03908
KCNK5	3.4667	2.46254	-0.46216	6.45419	-2.50254	0.0158736	0.30961	-3.21496
SEMA3D	0.601032	0.215844	-0.523783	4.49752	-2.50253	0.0158741	0.30961	-3.06159
ZKSCAN4	1.178	0.947489	-0.25885	5.31877	-2.50229	0.0158837	0.30961	-3.04234
CEP68	2.08399	1.73313	-0.217695	5.94649	-2.4996	0.01599	0.31022	-3.12103
SNAI2	2.68043	2.07006	-0.358552	6.18298	-2.49949	0.0159943	0.31022	-3.15816
HGF	1.41628	0.876695	-0.432283	5.39344	-2.49941	0.0159975	0.31022	-3.04892
PXDN	3.51381	2.6168	-0.358045	6.50872	-2.49938	0.0159988	0.31022	-3.25957
SHE	1.23102	0.830077	-0.381813	5.28525	-2.49928	0.0160029	0.31022	-3.04607
SWAP70	3.51147	3.10638	-0.147116	6.60662	-2.49905	0.0160119	0.31022	-3.3501
GUCY2C	2.15828	0.840801	-1.004	5.40346	-2.49862	0.0160291	0.31022	-3.05423
KRT18	6.53856	8.19741	0.354304	7.47374	2.49833	0.0160405	0.31022	-4.00671
RPS7P14	0.235921	0.0414421	-0.352497	4.01843	-2.49795	0.0160559	0.31022	-3.10517
AMPH	0.579446	0.255573	-0.626053	4.34966	-2.49787	0.0160587	0.31022	-3.08483
ATP1B2	0.581355	0.267619	-0.420656	4.52816	-2.49665	0.0161075	0.310883	-3.06734
ZNF282	2.73837	3.06216	0.135604	6.37044	2.49619	0.0161259	0.310961	-3.31212
SUV39H2	1.15194	1.56686	0.42915	5.35637	2.49434	0.0162	0.31211	-3.08623
STOML2	5.29962	5.65459	0.0839016	7.20702	2.49388	0.0162184	0.312186	-3.7484
LAP3	4.89145	6.03932	0.326354	7.0967	2.49326	0.0162435	0.31239	-3.74515
CARD19	2.74937	3.29186	0.227116	6.37607	2.49231	0.0162817	0.312406	-3.3357
ZNF142	1.17569	0.917817	-0.300675	5.29683	-2.49227	0.0162834	0.312406	-3.06077
TRPC7-AS1	0.485809	0.169306	-0.492985	4.34229	-2.4921	0.0162903	0.312406	-3.09227
PNPLA8	2.26224	1.82157	-0.292644	6.01516	-2.49181	0.0163022	0.312406	-3.14386
DOCK6	2.77418	2.21491	-0.262362	6.26342	-2.49043	0.0163578	0.313131	-3.21197
MAFF	2.81725	3.44886	0.275467	6.38997	2.49004	0.0163738	0.313131	-3.35819
PCDHGC3	1.87898	1.23077	-0.464364	5.69611	-2.4898	0.0163836	0.313131	-3.08689
HESX1	0.323588	0.645096	0.450011	4.40567	2.48912	0.0164112	0.313158	-3.06729
SV2A	0.873144	0.666829	-0.418844	4.92827	-2.48905	0.016414	0.313158	-3.06449
ADRA2A	2.08365	0.938766	-0.772255	5.586	-2.48701	0.0164969	0.313357	-3.07867
EFL1	2.60313	2.93248	0.157189	6.31395	2.48699	0.0164977	0.313357	-3.30925
COL5A1	3.36396	2.39352	-0.441485	6.41346	-2.4868	0.0165057	0.313357	-3.23599
NACAD	0.441187	0.246687	-0.385442	4.39649	-2.48666	0.0165114	0.313357	-3.09524
DPYSL3	2.62533	1.79169	-0.497346	6.07274	-2.48655	0.016516	0.313357	-3.14443
KLK10	1.11452	2.77005	0.918063	5.10426	2.48554	0.0165573	0.313357	-3.10918
SPHK2	1.40131	0.803814	-0.65722	5.23575	-2.48553	0.0165575	0.313357	-3.07308
GUF1	2.56629	2.94591	0.171164	6.29788	2.4855	0.0165589	0.313357	-3.31238
C1QC	5.60444	6.41931	0.198984	7.29019	2.48549	0.016559	0.313357	-3.84595
GZMK	1.87012	2.58929	0.49487	5.84548	2.48443	0.0166027	0.313357	-3.20247
NAA38	4.27882	5.01391	0.232933	6.92099	2.48424	0.0166106	0.313357	-3.64086
ANKRD40CL	1.58	0.799728	-0.799059	5.2311	-2.48418	0.0166131	0.313357	-3.07803
SFN	5.24041	6.32783	0.240441	7.19845	2.48388	0.0166255	0.313357	-3.80098
UBE2D1	2.77765	3.12501	0.16019	6.38825	2.48357	0.016638	0.313357	-3.34877
CEROX1	0.439497	0.238715	-0.36595	4.40721	-2.48312	0.0166564	0.313357	-3.10036
SIGIRR	2.49104	3.27855	0.449771	6.19089	2.48312	0.0166568	0.313357	-3.32798
RDM1	0.237267	0.502287	0.46509	4.22282	2.48261	0.0166774	0.313472	-3.08702
CCDC8	1.07208	0.527708	-0.554716	4.98131	-2.47879	0.016836	0.31571	-3.08676
ADGRF5	2.30009	1.66583	-0.388857	5.98682	-2.47871	0.0168394	0.31571	-3.15425
LRRN4CL	1.13486	0.525391	-0.586241	5.01622	-2.47853	0.0168465	0.31571	-3.08733
PSMD14	5.23457	5.61272	0.0949126	7.18895	2.47833	0.016855	0.31571	-3.77429
PRPF40A	3.62003	3.98099	0.130001	6.71703	2.47658	0.0169281	0.316573	-3.51717
CHST10	1.4037	1.00623	-0.378751	5.42045	-2.47652	0.0169305	0.316573	-3.09586
ATL2	2.97238	3.35812	0.153163	6.47107	2.476	0.0169522	0.316636	-3.40565
LINC01444	0.00585352	0.362742	0.400497	3.77067	2.47551	0.016973	0.316636	-3.14038
U2AF1L5	3.45224	3.97313	0.206087	6.66147	2.4753	0.0169815	0.316636	-3.50229
SYNM	1.36141	0.883602	-0.472489	5.3385	-2.47497	0.0169956	0.316636	-3.09481
SLC46A1	1.87502	1.42977	-0.332543	5.76776	-2.47453	0.017014	0.316636	-3.13176
DLL1	2.04942	1.46955	-0.398136	5.83981	-2.47409	0.0170326	0.316636	-3.1374
TACR1	0.31046	0.0551055	-0.419834	4.10373	-2.47399	0.0170365	0.316636	-3.14762
TRMT11	2.13728	2.68701	0.323765	6.06973	2.47253	0.0170982	0.31748	-3.27569
KCNK10	0.553019	0.156509	-0.539357	4.365	-2.47187	0.0171259	0.31748	-3.13257
GOT2	4.78089	5.28202	0.121944	7.07551	2.47187	0.0171261	0.31748	-3.73206
VANGL1	1.68056	2.07173	0.264474	5.7981	2.4713	0.0171501	0.31753	-3.19326
SNX29	1.65937	1.27722	-0.264411	5.66394	-2.47093	0.0171657	0.31753	-3.12897
LINC02499	0.0186155	0.260016	0.332427	3.7815	2.47068	0.0171761	0.31753	-3.15232
ANKDD1B	0.257519	0.0671415	-0.3911	4.05244	-2.47012	0.0172	0.31753	-3.15947
SRSF9	5.2675	5.69796	0.100126	7.20254	2.46974	0.0172164	0.31753	-3.80477
MUC17	1.82617	0.978459	-0.886464	5.34974	-2.46941	0.0172301	0.31753	-3.10888
HMCN2	0.32407	0.108215	-0.369123	4.1925	-2.46937	0.0172318	0.31753	-3.1465
KANK2	3.44831	2.93097	-0.215457	6.55612	-2.46839	0.0172735	0.318026	-3.38178
CPSF4	2.49368	2.98027	0.215958	6.2635	2.46642	0.0173578	0.318548	-3.3466
KDM1A	2.97425	4.01666	0.536517	6.37785	2.46626	0.0173644	0.318548	-3.45138
ASB6	2.54187	2.8867	0.153408	6.27938	2.46602	0.0173749	0.318548	-3.34185
CALHM2	2.39457	1.78601	-0.40478	6.031	-2.4659	0.01738	0.318548	-3.18622
EBF1	0.730602	0.359224	-0.44999	4.71377	-2.46578	0.0173852	0.318548	-3.11908
SLC39A5	2.72976	1.34687	-0.903312	5.86083	-2.46565	0.0173904	0.318548	-3.13424
CABYR	0.506118	0.151043	-0.498352	4.3408	-2.46456	0.0174374	0.318961	-3.14739
PSMD7	5.60124	5.91289	0.0745665	7.27438	2.46436	0.0174461	0.318961	-3.8527
GRPEL1	3.51703	3.88428	0.119036	6.67967	2.46395	0.0174637	0.318961	-3.52865
SH3PXD2B	2.19807	1.62837	-0.32927	5.94491	-2.4632	0.0174958	0.318961	-3.18181
EXOC3L4	1.36945	1.83861	0.441513	5.52616	2.46318	0.0174967	0.318961	-3.17376
MIR155HG	0.95212	1.49323	0.613696	5.09578	2.46293	0.0175076	0.318961	-3.13312
DLC1	1.82761	1.36787	-0.308699	5.75258	-2.46253	0.0175247	0.318961	-3.15475
ATP8B2	2.28761	1.72333	-0.309918	6.00467	-2.46223	0.0175375	0.318961	-3.19782
TMEM86A	1.37581	1.71793	0.237388	5.59119	2.46182	0.0175553	0.318961	-3.17023
SCGN	1.51122	0.893044	-0.835042	5.15039	-2.46154	0.0175676	0.318961	-3.12552
DISP1	1.44163	0.68402	-0.73676	5.18918	-2.46104	0.017589	0.318961	-3.12215
TTC39A	2.91715	1.95953	-0.810251	6.0632	-2.45955	0.0176535	0.318961	-3.17298
SP100	3.15823	3.53871	0.155028	6.54714	2.45908	0.0176739	0.318961	-3.47453
MAPRE3	1.58187	1.21019	-0.360229	5.57472	-2.45874	0.017689	0.318961	-3.14146
ESD	5.21224	4.61058	-0.196182	7.10726	-2.45843	0.0177022	0.318961	-3.68705
PRKD1	1.03375	0.633487	-0.419558	5.07553	-2.45797	0.0177222	0.318961	-3.12377
TRAPPC1	5.06653	5.39447	0.0853221	7.14673	2.45796	0.0177231	0.318961	-3.78983
COL4A5	1.31417	0.733499	-0.531664	5.24917	-2.45777	0.0177311	0.318961	-3.12625
GATA2	1.29356	0.897479	-0.380395	5.33946	-2.45662	0.0177812	0.318961	-3.13112
PPM1J	0.540072	0.954633	0.490746	4.70198	2.45654	0.0177848	0.318961	-3.12752
VRK1	1.30105	2.34353	0.901192	5.21789	2.45649	0.017787	0.318961	-3.17937
DPH7	2.15012	2.45653	0.159312	6.08512	2.45643	0.0177898	0.318961	-3.28993
GPR153	1.78154	1.14032	-0.495029	5.59656	-2.45588	0.0178139	0.318961	-3.14459
OBSCN	0.657419	0.24539	-0.495872	4.55573	-2.45587	0.017814	0.318961	-3.14857
LINC02806	0.380457	0.00158394	-0.50133	4.03056	-2.45577	0.0178184	0.318961	-3.1942
OAZ1	6.68471	7.53518	0.176854	7.51766	2.45558	0.0178267	0.318961	-4.07801
HLA-DMB	4.60687	5.45259	0.247388	7.02776	2.45501	0.0178519	0.318961	-3.76146
SLC1A7	0.747705	0.246025	-0.663741	4.44168	-2.45499	0.0178529	0.318961	-3.16458
PIDD1	0.842323	1.21182	0.378476	5.09263	2.45492	0.0178556	0.318961	-3.13918
MID2	0.952314	0.683704	-0.31793	5.074	-2.45491	0.0178564	0.318961	-3.12888
DNALI1	1.51169	0.980158	-0.568657	5.39293	-2.45444	0.0178769	0.319063	-3.13615
DDR2	1.51354	0.773315	-0.744046	5.25898	-2.454	0.017896	0.31914	-3.13621
PCDHB15	0.751001	0.464892	-0.337929	4.82451	-2.45181	0.0179929	0.320309	-3.13779
MIR3939	0.176806	0.00968608	-0.324602	3.918	-2.45164	0.0180001	0.320309	-3.20749
ISX	0.665767	0.108906	-0.650326	4.34346	-2.45151	0.018006	0.320309	-3.17882
NUDT4	2.23873	2.88541	0.30822	6.12997	2.45111	0.0180235	0.320355	-3.34081
TUBB3	2.45332	3.61541	0.549935	6.14435	2.44989	0.0180778	0.320829	-3.3789
CHAF1B	1.42089	1.9124	0.300793	5.62816	2.44984	0.0180799	0.320829	-3.20301
UGCG	3.8659	4.37952	0.145756	6.80737	2.44913	0.0181114	0.321123	-3.63386
BYSL	3.12057	3.59399	0.18474	6.53133	2.44872	0.0181297	0.32114	-3.49226
NOTCH3	3.00511	2.08799	-0.456397	6.26711	-2.4481	0.0181572	0.32114	-3.27275
NPC1L1	1.12436	0.424242	-0.793936	4.75418	-2.44807	0.0181588	0.32114	-3.16397
TTL	1.37126	1.67908	0.216976	5.58712	2.44758	0.0181804	0.32114	-3.19593
CLDN11	0.995266	0.431221	-0.572332	4.87267	-2.44697	0.0182075	0.32114	-3.15287
PTPRCAP	2.61385	3.5228	0.596554	6.14766	2.4468	0.0182152	0.32114	-3.39978
LINC01871	1.5482	2.18867	0.47778	5.65867	2.44673	0.0182184	0.32114	-3.23405
TMSB10	10.2029	11.0295	0.115202	8.09443	2.44644	0.0182314	0.32114	-4.55528
DNM1	1.1633	0.630394	-0.626869	5.03636	-2.44495	0.0182983	0.321666	-3.15255
NUP37	3.18776	3.63291	0.166193	6.5548	2.44481	0.0183045	0.321666	-3.51185
BRF1	1.99212	2.31619	0.193992	5.99806	2.44468	0.0183102	0.321666	-3.29244
POLB	2.85384	3.56572	0.308735	6.41511	2.44416	0.0183335	0.321666	-3.47885
LINC02562	1.10829	0.70057	-0.521419	5.07513	-2.44411	0.0183358	0.321666	-3.15175
MYH11	2.81489	1.75455	-0.699397	6.06438	-2.443	0.0183859	0.322283	-3.21295
RAB43	2.48818	2.99938	0.24692	6.2431	2.44256	0.0184057	0.322283	-3.38993
CNN1	3.26852	2.51298	-0.454919	6.39352	-2.44211	0.0184258	0.322283	-3.33061
MIR6814	0.110468	0.248607	0.305801	3.96867	2.442	0.0184307	0.322283	-3.19347
CRYAB	2.46786	1.40072	-0.746936	5.85403	-2.44093	0.0184793	0.322734	-3.18687
MFAP5	1.99844	0.760116	-0.895319	5.34219	-2.44077	0.0184864	0.322734	-3.16579
AKTIP	2.37616	2.74382	0.176417	6.20844	2.43913	0.0185606	0.323644	-3.37331
AP1S1	5.05205	5.44549	0.101172	7.14379	2.43896	0.0185685	0.323644	-3.83307
FTLP14	0.707215	1.2233	0.498663	4.92595	2.43801	0.0186117	0.324085	-3.16842
HIGD1B	1.07307	0.58135	-0.479377	5.05383	-2.43687	0.018664	0.324085	-3.16556
GRIN2A	0.165778	0.0300078	-0.287715	3.9416	-2.4368	0.0186667	0.324085	-3.23376
SNRPA1	4.4751	5.02313	0.15885	6.98732	2.43667	0.0186729	0.324085	-3.76138
EXOC3L2	1.77801	1.23617	-0.40883	5.66387	-2.43666	0.0186736	0.324085	-3.19095
TMEM132C	0.288914	0.0373206	-0.41207	4.0505	-2.43643	0.0186839	0.324085	-3.22829
PFN1	9.03284	9.53727	0.0743876	7.91997	2.43608	0.0187001	0.324105	-4.4069
PSPC1	3.34309	3.77965	0.168276	6.61948	2.43573	0.0187157	0.324115	-3.55835
EBAG9	2.91122	2.44914	-0.216702	6.34884	-2.43537	0.0187323	0.324142	-3.36534
MZF1	1.08822	1.60525	0.510192	5.27733	2.43283	0.0188492	0.325848	-3.20527
LINC02449	0.947283	0.370622	-0.553672	4.79874	-2.43251	0.0188638	0.325848	-3.18301
MYH16	0.0906083	0.692958	0.459953	3.99016	2.43219	0.0188785	0.325848	-3.20397
RASGRP3	1.55865	1.15192	-0.354385	5.55739	-2.43192	0.0188913	0.325848	-3.19248
ACOT4	1.85294	1.43371	-0.390173	5.73018	-2.43139	0.0189154	0.326004	-3.20916
SECTM1	3.60153	4.38383	0.277863	6.69315	2.43062	0.018951	0.326357	-3.63245
LRRC75B	1.35984	0.886958	-0.486434	5.31193	-2.42957	0.0189997	0.326935	-3.18198
COLEC12	1.42594	0.708282	-0.587562	5.26379	-2.42881	0.0190352	0.327091	-3.18274
CDYL2	1.04913	0.775446	-0.25378	5.1799	-2.42845	0.0190518	0.327091	-3.18149
UBE2G2	2.61509	3.17822	0.272993	6.29778	2.4284	0.0190543	0.327091	-3.45387
GBP2	4.15437	4.79663	0.217191	6.89666	2.42693	0.0191227	0.327138	-3.7349
DDC	3.4405	2.69289	-0.496358	6.43718	-2.42689	0.0191245	0.327138	-3.35686
EPHA2	3.62615	4.53122	0.274643	6.72996	2.42627	0.0191535	0.327138	-3.65845
SLC30A4	0.918846	0.672582	-0.28143	5.04687	-2.42606	0.0191634	0.327138	-3.18396
FAM241B	2.15853	2.75076	0.318207	6.06852	2.42583	0.019174	0.327138	-3.37306
TXNL1	2.7762	3.08079	0.125378	6.3929	2.42567	0.0191817	0.327138	-3.4689
AMH	0.2534	0.736516	0.560191	4.27114	2.42548	0.0191907	0.327138	-3.19448
PSME2	6.40907	6.99348	0.11856	7.46104	2.42477	0.0192237	0.327138	-4.07799
KRT18P17	0.432116	0.768551	0.367813	4.60791	2.42459	0.019232	0.327138	-3.18818
RDH12	1.19149	0.405427	-0.690857	4.91417	-2.42444	0.0192391	0.327138	-3.20014
RDH11	4.26877	4.71086	0.128504	6.92379	2.42432	0.0192447	0.327138	-3.74698
NUP54	3.74707	4.04733	0.098305	6.75994	2.42352	0.0192826	0.327138	-3.64753
SLC27A2	2.36526	3.10435	0.38042	6.16575	2.42316	0.0192993	0.327138	-3.41885
TRIM17	0.24472	0.0345797	-0.374679	4.02009	-2.42276	0.0193181	0.327138	-3.25726
PSMD12	3.46025	3.75623	0.104915	6.65688	2.42254	0.0193286	0.327138	-3.59797
C4orf46	1.64319	2.05056	0.264564	5.76888	2.42249	0.0193312	0.327138	-3.28524
ING1	1.5902	1.91494	0.228374	5.7347	2.42216	0.0193466	0.327138	-3.27579
BLVRA	3.84217	4.39417	0.201166	6.7953	2.42202	0.0193533	0.327138	-3.69095
HLTF	1.81367	1.18194	-0.70175	5.51865	-2.42146	0.0193795	0.327138	-3.20416
SDR39U1	0.638553	0.953199	0.41994	4.83331	2.42132	0.0193863	0.327138	-3.19582
RFESD	0.284159	0.413908	0.259173	4.33326	2.42101	0.019401	0.327138	-3.20676
EPHA1-AS1	0.135395	0.295635	0.345124	4.01338	2.42021	0.0194385	0.327138	-3.23088
SPATA6	1.56382	1.10191	-0.434233	5.51408	-2.4201	0.0194441	0.327138	-3.20984
DAB2	2.96889	2.21933	-0.325407	6.31655	-2.41953	0.0194709	0.327138	-3.3654
PHACTR3	0.733142	0.09594	-0.630734	4.34791	-2.41932	0.019481	0.327138	-3.24188
INTS12	2.16308	2.78717	0.403475	6.0298	2.41825	0.0195319	0.327138	-3.393
TOMM34	4.09805	4.58779	0.144886	6.87608	2.41813	0.0195374	0.327138	-3.73313
C3orf70	0.703764	0.447252	-0.337305	4.76178	-2.41788	0.0195494	0.327138	-3.2053
TNXA	1.80226	0.782845	-0.683438	5.44424	-2.41784	0.0195512	0.327138	-3.2084
CYTL1	1.33921	0.683005	-0.558492	5.21042	-2.41732	0.0195761	0.327138	-3.20382
FRZB	2.46993	1.5871	-0.533835	5.99625	-2.41705	0.0195889	0.327138	-3.26572
RASAL1	1.29909	0.513283	-0.690693	5.03397	-2.41703	0.01959	0.327138	-3.20866
MAP9	1.24541	0.839298	-0.418293	5.26423	-2.417	0.0195912	0.327138	-3.20496
IFT22	1.61979	1.89846	0.18809	5.76445	2.41693	0.0195946	0.327138	-3.28779
TMEM236	0.4367	0.133884	-0.451657	4.29428	-2.41673	0.0196044	0.327138	-3.24432
TRAJ58	0.161234	0.333696	0.347557	4.09859	2.41656	0.0196123	0.327138	-3.22967
METTL14	1.95924	2.21567	0.143706	5.97997	2.41644	0.019618	0.327138	-3.33815
IGFL2-AS1	0.103738	0.41299	0.485264	3.92023	2.4155	0.0196629	0.327634	-3.24138
RUVBL2	3.76454	4.92032	0.474287	6.67698	2.41281	0.0197921	0.329243	-3.70923
RPL39P36	0.468622	0.729136	0.38627	4.6352	2.41225	0.019819	0.329243	-3.2116
C2CD4A	1.22273	1.87543	0.521403	5.37807	2.41222	0.0198206	0.329243	-3.25658
MARCHF9	1.83413	2.26683	0.268833	5.89202	2.41216	0.0198234	0.329243	-3.34109
RCHY1	2.14513	2.46611	0.170205	6.08114	2.4119	0.0198358	0.329243	-3.38501
GCAT	2.33554	3.04138	0.324244	6.17518	2.41096	0.0198812	0.329743	-3.44787
PCED1B	1.26488	1.83152	0.347243	5.50798	2.40914	0.0199693	0.330719	-3.26906
JUN	4.68328	5.1861	0.132673	7.04921	2.40912	0.0199706	0.330719	-3.8531
SERPINB3	0.32624	1.0973	0.737206	4.28919	2.40856	0.0199979	0.330841	-3.22551
PTGER1	0.719736	0.369237	-0.40697	4.71815	-2.40833	0.0200087	0.330841	-3.22875
HPF1	3.51866	3.91815	0.141435	6.68445	2.40755	0.020047	0.33122	-3.65282
MYO7B	1.69725	0.716287	-0.8303	5.23162	-2.40712	0.0200678	0.331311	-3.22822
FBXO39	0.107546	0.381003	0.394847	4.00211	2.40543	0.0201503	0.332419	-3.25737
MYO9A	1.25059	0.97563	-0.292042	5.36373	-2.40399	0.0202209	0.333311	-3.23482
TMEM107	1.36573	1.71851	0.261524	5.58074	2.4037	0.0202353	0.333311	-3.28636
LUM	6.64216	5.55626	-0.248616	7.3975	-2.40234	0.0203018	0.334108	-3.96783
TNFRSF10A	2.38204	2.79558	0.207806	6.20065	2.40192	0.0203229	0.334108	-3.44906
SS18L2	1.86908	2.71222	0.511488	5.84545	2.40177	0.0203302	0.334108	-3.38025
DBH	0.162875	0.367732	0.335305	4.10359	2.4005	0.0203929	0.334809	-3.26133
IGHV7-40	0.0764977	0.371235	0.411105	3.91392	2.40028	0.0204038	0.334809	-3.2752
CMTM6	4.90464	5.53229	0.165734	7.10074	2.39927	0.0204538	0.33506	-3.91615
LYPLA1P3	0.158484	0.30856	0.266552	4.09381	2.39908	0.0204629	0.33506	-3.2675
ANKRD22	2.80964	3.69519	0.470531	6.33971	2.39903	0.0204657	0.33506	-3.56845
SUMO2	5.40891	5.75163	0.0854711	7.23382	2.39864	0.0204849	0.33512	-3.97206
PCDH17	1.49353	0.995182	-0.372789	5.47832	-2.39651	0.0205909	0.336096	-3.25421
ABCC6	1.19004	0.807234	-0.431874	5.21821	-2.39643	0.0205949	0.336096	-3.24307
STARD9	0.614052	0.380738	-0.336776	4.6686	-2.39639	0.0205968	0.336096	-3.25122
SULT4A1	0.541673	0.167542	-0.550036	4.31175	-2.39599	0.0206172	0.336096	-3.28759
KIF3B	3.76339	3.41592	-0.131947	6.7012	-2.39574	0.0206297	0.336096	-3.6224
RPAP3	2.5088	2.82085	0.149903	6.26578	2.39557	0.020638	0.336096	-3.47873
CFAP300	0.569908	0.304185	-0.405275	4.54238	-2.39447	0.0206929	0.336735	-3.2654
TAMM41	1.31471	1.71901	0.336695	5.51757	2.39379	0.0207272	0.336919	-3.30116
UBXN2A	1.83929	2.10746	0.166483	5.89829	2.39351	0.0207415	0.336919	-3.36515
UVRAG	2.38522	2.06989	-0.162567	6.12656	-2.39315	0.0207594	0.336919	-3.38551
CD93	3.83323	3.01351	-0.290481	6.6517	-2.39198	0.020818	0.336919	-3.56798
ZNF320	1.11669	1.59601	0.556865	5.25792	2.39197	0.0208185	0.336919	-3.28532
MALT1	1.72218	2.01364	0.194361	5.8285	2.39166	0.0208341	0.336919	-3.35363
CHGB	1.90408	0.946699	-0.896078	5.29914	-2.39153	0.020841	0.336919	-3.26021
NXPH4	0.541447	1.13004	0.735988	4.50764	2.39124	0.0208557	0.336919	-3.25646
DCXR	2.90945	3.78339	0.436202	6.39905	2.39115	0.0208601	0.336919	-3.60838
NEURL3	1.08747	1.65209	0.653201	5.15159	2.39115	0.0208603	0.336919	-3.28067
TSPAN11	1.14805	0.545819	-0.679047	4.95198	-2.39061	0.0208874	0.337006	-3.26171
CLMP	1.84477	0.995357	-0.592326	5.56871	-2.39034	0.0209008	0.337006	-3.26769
ATP7A	1.60732	1.15268	-0.365748	5.57951	-2.3896	0.0209384	0.337006	-3.27554
LINC01081	0.408376	0.142391	-0.394749	4.2871	-2.38958	0.0209397	0.337006	-3.29645
POC1A	1.39944	1.94098	0.370505	5.58801	2.38949	0.0209438	0.337006	-3.32311
PGAM5	3.69952	4.21062	0.176738	6.73489	2.38844	0.0209973	0.337615	-3.72968
TM4SF20	2.40317	0.954264	-1.07659	5.42721	-2.38736	0.0210523	0.338178	-3.27255
PDP2	1.27329	1.53296	0.206607	5.50433	2.38713	0.0210637	0.338178	-3.30262
EXOSC7	3.10432	3.79465	0.286294	6.51906	2.38607	0.0211179	0.338354	-3.64719
THBD	3.04144	2.25604	-0.340262	6.33691	-2.38573	0.0211352	0.338354	-3.44232
CLEC7A	1.37547	1.99245	0.522877	5.48486	2.38566	0.021139	0.338354	-3.32371
DIPK2B	1.83714	1.1955	-0.417347	5.67957	-2.38546	0.021149	0.338354	-3.2918
EFCC1	1.18116	0.721837	-0.46787	5.18083	-2.38509	0.0211681	0.338354	-3.26413
MRPL44	3.96226	4.29233	0.101683	6.82856	2.38508	0.0211687	0.338354	-3.76897
HEY2	0.948208	0.602791	-0.365748	5.01206	-2.38461	0.0211927	0.338488	-3.26347
IFIT5	2.36988	3.00966	0.349722	6.16746	2.38282	0.0212845	0.339701	-3.50323
OAS3	0.721181	1.76246	0.988879	4.56714	2.38151	0.0213519	0.340526	-3.28332
PLAC9	2.50663	1.36291	-0.57724	5.9083	-2.38101	0.0213776	0.340684	-3.32021
ERG	1.38072	0.726438	-0.582861	5.24837	-2.38022	0.0214184	0.340899	-3.27512
RCOR2	1.21374	0.778141	-0.55641	5.11932	-2.37983	0.0214388	0.340899	-3.2747
MRPL50	3.15178	3.64606	0.164714	6.55149	2.37979	0.0214408	0.340899	-3.65123
CD40	2.80118	3.45302	0.306518	6.38413	2.37953	0.0214543	0.340899	-3.59506
RBP2	1.74111	0.454066	-0.963252	4.83353	-2.37843	0.0215113	0.341104	-3.30422
HHLA3	0.899898	1.21582	0.335522	5.15162	2.37843	0.0215114	0.341104	-3.28909
CCNJ	1.53406	1.92834	0.306299	5.69026	2.37822	0.021522	0.341104	-3.36133
LECT2	0.0743934	0.768125	0.585411	3.9199	2.37775	0.0215464	0.341104	-3.31008
CNTNAP3P2	0.265787	0.117471	-0.283406	4.15088	-2.37756	0.0215562	0.341104	-3.328
PIK3R6	0.343422	0.614484	0.425633	4.43749	2.37734	0.0215678	0.341104	-3.28179
FRMD4A	1.63123	1.26908	-0.255233	5.64753	-2.37699	0.0215862	0.341104	-3.31214
SLC3A1	1.27461	0.575366	-0.831353	4.78822	-2.37684	0.0215936	0.341104	-3.30256
ZC2HC1A	1.6482	1.20028	-0.371648	5.60639	-2.37541	0.0216682	0.341631	-3.3048
PTPRG	2.09083	1.5628	-0.333023	5.88302	-2.37536	0.0216712	0.341631	-3.346
REXO2	4.55308	5.04761	0.12872	7.0179	2.37529	0.0216745	0.341631	-3.90408
TRAM1L1	0.64676	0.366942	-0.413041	4.64775	-2.37434	0.0217245	0.341993	-3.29834
ABI3BP	1.05818	0.451287	-0.538747	4.94453	-2.37402	0.0217409	0.341993	-3.28909
EDNRB	2.17608	1.44092	-0.507505	5.85281	-2.37388	0.0217483	0.341993	-3.33059
UGT1A8	0.94587	0.28978	-0.690197	4.65059	-2.37341	0.0217732	0.341993	-3.31041
TESK1	2.78731	2.24927	-0.324817	6.26208	-2.37334	0.0217767	0.341993	-3.44435
TIMM23B	1.02733	1.28923	0.256944	5.28846	2.37182	0.0218565	0.342996	-3.30959
NDUFA9	3.07523	3.3834	0.118306	6.514	2.3708	0.0219106	0.343365	-3.63926
ZNF418	0.340001	0.128172	-0.335642	4.22117	-2.37077	0.0219118	0.343365	-3.33705
ZNF813	1.0632	0.682803	-0.499066	5.06001	-2.37	0.0219526	0.34372	-3.29309
MYZAP	2.2996	1.6495	-0.51162	5.92774	-2.36974	0.0219664	0.34372	-3.35079
CIART	1.16368	0.73225	-0.586457	5.09099	-2.36885	0.0220136	0.343992	-3.29688
RFX3	0.565596	0.982591	0.532144	4.71907	2.36881	0.0220156	0.343992	-3.29611
RFT1	2.20484	2.49355	0.143172	6.11338	2.36788	0.0220651	0.344509	-3.47909
TAF1D	3.19563	3.6704	0.199116	6.56457	2.36723	0.0220996	0.344509	-3.6834
HERC1	2.24384	1.71172	-0.30596	5.98608	-2.36723	0.0220997	0.344509	-3.38545
STRADB	2.5356	2.9409	0.198909	6.27505	2.36646	0.0221402	0.344509	-3.55343
IL17A	0.541657	0.179665	-0.50586	4.37924	-2.36624	0.0221521	0.344509	-3.33699
PTPN2	2.44705	3.06004	0.351191	6.21001	2.3661	0.0221597	0.344509	-3.55477
DPCD	3.39815	3.82242	0.152402	6.64037	2.36558	0.0221874	0.344509	-3.71476
TAGLN	5.64313	4.94109	-0.226067	7.19945	-2.36551	0.022191	0.344509	-3.9367
SLC22A1	0.191609	0.827737	0.551883	4.17214	2.36474	0.0222324	0.344509	-3.31559
IFI6	5.78576	6.84897	0.239777	7.31273	2.36423	0.0222594	0.344509	-4.14063
MFAP4	4.08236	2.84044	-0.452604	6.65201	-2.36347	0.0223002	0.344509	-3.58964
FGF19	0.461332	0.0343641	-0.521844	4.13113	-2.36319	0.022315	0.344509	-3.36963
RGS11	0.421575	0.213084	-0.343299	4.38233	-2.36295	0.0223281	0.344509	-3.33775
TTC3P1	0.47598	0.30213	-0.305243	4.50054	-2.36286	0.0223328	0.344509	-3.32534
CXCR4	3.98995	4.85319	0.286784	6.8295	2.36274	0.0223394	0.344509	-3.85942
STAG2	2.43473	3.17225	0.601675	6.0538	2.36273	0.0223398	0.344509	-3.54352
SSC5D	1.05067	0.63517	-0.492814	5.03453	-2.36258	0.0223478	0.344509	-3.30703
TRBJ2-7	1.94789	2.53115	0.413426	5.90148	2.3624	0.0223575	0.344509	-3.46108
ZCCHC4	1.56085	1.81285	0.16408	5.72785	2.36224	0.0223662	0.344509	-3.38678
GJA5	1.8629	1.28688	-0.385791	5.73178	-2.36221	0.022368	0.344509	-3.34343
ZNF550	1.00161	0.653307	-0.443699	5.03559	-2.36191	0.0223842	0.344512	-3.30734
WASF2	4.39788	4.08994	-0.0960754	6.91419	-2.3614	0.0224113	0.344684	-3.81508
RN7SL181P	0.258025	0.120723	-0.258862	4.13736	-2.36089	0.0224386	0.344711	-3.36091
FAM229A	0.854713	1.14332	0.311714	5.11043	2.36077	0.022445	0.344711	-3.31892
GRAPL	0.526844	0.284818	-0.365343	4.51964	-2.36031	0.02247	0.344849	-3.33109
UST	1.56111	1.13747	-0.390828	5.52965	-2.35987	0.022494	0.344972	-3.32742
GLP1R	0.333898	0.104469	-0.40634	4.15947	-2.35939	0.0225198	0.345097	-3.36837
CHRM3	0.642692	0.315955	-0.539339	4.54251	-2.35913	0.0225341	0.345097	-3.34122
GEM	2.52279	1.83317	-0.392504	6.07474	-2.35756	0.0226188	0.346124	-3.41403
GFRA3	0.793117	0.331134	-0.567056	4.67532	-2.3573	0.0226333	0.346124	-3.33543
TAF1A	1.38344	1.7015	0.237819	5.59025	2.35683	0.0226586	0.346266	-3.37592
PGM5P4	0.40256	0.114052	-0.470552	4.2226	-2.35621	0.0226924	0.346479	-3.37038
RAB34	3.26657	2.57237	-0.339542	6.4291	-2.35595	0.0227066	0.346479	-3.53173
LINC00525	0.236578	0.463805	0.39056	4.22912	2.35569	0.0227207	0.346479	-3.33394
WTAP	3.70311	2.9582	-0.476016	6.55778	-2.3551	0.0227529	0.34659	-3.56497
APOBEC1	1.56552	0.746833	-0.817541	5.15764	-2.35474	0.0227727	0.34659	-3.32831
CFAP298	2.50246	2.83646	0.150869	6.26577	2.35467	0.0227762	0.34659	-3.56391
RRP9	3.49682	3.90587	0.144983	6.67442	2.35427	0.0227981	0.346679	-3.75578
IGHD5-18	0.0523508	0.276552	0.346847	3.85828	2.35334	0.0228493	0.347052	-3.37595
C20orf194	1.92491	1.54034	-0.275573	5.83621	-2.35293	0.0228715	0.347052	-3.38588
MRPL46	3.91856	4.28508	0.110452	6.81774	2.35261	0.0228892	0.347052	-3.83504
NUP88	3.25029	3.55432	0.114055	6.57819	2.35237	0.0229022	0.347052	-3.70649
CCDC51	2.08038	2.6379	0.307063	6.02677	2.35236	0.022903	0.347052	-3.50667
DPY30	5.12976	5.49998	0.0931163	7.16457	2.35198	0.0229237	0.347121	-4.03175
SUPT16H	4.53948	4.84902	0.086335	7.00201	2.35166	0.0229411	0.34714	-3.93068
LRRC73	0.395187	0.640869	0.346817	4.51543	2.3507	0.0229939	0.347696	-3.32999
SPARCL1	5.57103	4.37788	-0.362125	7.12006	-2.34987	0.02304	0.34815	-3.88387
CHCHD2P9	0.288334	0.418608	0.232958	4.33884	2.3483	0.023127	0.349219	-3.34556
ACTC1	0.819667	0.264735	-0.652523	4.56517	-2.3478	0.0231542	0.349385	-3.36374
ZNF581	2.89831	3.58907	0.302361	6.42043	2.34717	0.0231894	0.349671	-3.68561
A2M	6.70037	5.81817	-0.189601	7.44003	-2.34594	0.0232579	0.350286	-4.13574
SURF6	3.20742	3.55212	0.124934	6.56564	2.34585	0.0232626	0.350286	-3.71508
MEOX2	0.927534	0.271313	-0.621627	4.62492	-2.34534	0.0232913	0.350474	-3.36345
TNFSF13B	1.93922	2.50235	0.353644	5.93072	2.34496	0.0233121	0.350543	-3.4923
ANKRD39	2.4567	2.90763	0.233436	6.22999	2.34424	0.0233526	0.350907	-3.58768
THRAP3	4.40872	4.69544	0.0809148	6.96574	2.34349	0.0233946	0.351293	-3.92649
CCDC3	3.24525	2.43294	-0.339148	6.4023	-2.34305	0.0234192	0.351419	-3.54994
MYCT1	1.89371	1.40035	-0.313058	5.78273	-2.34239	0.0234563	0.351731	-3.39463
MCIDAS	0.420459	0.713423	0.360464	4.57582	2.34182	0.0234881	0.35189	-3.34503
S100A11	8.97357	9.55425	0.0883476	7.91228	2.34159	0.0235011	0.35189	-4.60617
IFITM1	5.9349	7.37319	0.372677	7.32716	2.34077	0.0235473	0.35189	-4.24034
RRP7A	3.32123	3.69864	0.144006	6.60346	2.34075	0.023548	0.35189	-3.74832
TRAV29DV5	0.458293	0.735594	0.418174	4.58893	2.34054	0.0235602	0.35189	-3.34754
MIF4GD	1.29383	1.71003	0.351038	5.49023	2.34046	0.0235648	0.35189	-3.40097
RPS3P6	0.118027	0.245482	0.226829	3.99787	2.34008	0.0235861	0.351947	-3.39291
SLC5A4	0.390661	0.145685	-0.398643	4.27801	-2.3398	0.0236017	0.351947	-3.3934
MARCHF3	1.52422	1.16786	-0.308159	5.54876	-2.33952	0.0236176	0.351947	-3.36995
MOB1A	4.6028	4.9486	0.0956202	7.01663	2.33798	0.0237044	0.352758	-3.9729
CCM2L	1.33134	0.933846	-0.346868	5.37663	-2.33735	0.0237405	0.352758	-3.36079
PAFAH1B3	3.40105	4.03315	0.202067	6.64413	2.33715	0.0237517	0.352758	-3.79102
BCAN	0.237247	0.113456	-0.239077	4.11175	-2.33684	0.0237694	0.352758	-3.40912
SF3B6	6.25188	6.6518	0.0865912	7.42447	2.3366	0.0237831	0.352758	-4.23373
C5orf66-AS1	0.411772	0.13977	-0.406534	4.28401	-2.33657	0.0237843	0.352758	-3.39999
EXT1	3.04721	2.51301	-0.212662	6.39808	-2.33654	0.0237864	0.352758	-3.58255
MECP2	1.6577	1.3387	-0.223284	5.67545	-2.33587	0.0238244	0.353078	-3.39673
CALB2	0.636742	2.18646	0.795076	4.77007	2.33525	0.0238594	0.353309	-3.37031
LHX6	0.691473	0.201969	-0.577567	4.47841	-2.33442	0.0239069	0.353309	-3.39299
ROCK2	3.17899	2.74753	-0.170414	6.4719	-2.33415	0.0239222	0.353309	-3.62962
DCDC2	1.37537	0.778176	-0.643372	5.20218	-2.33412	0.0239243	0.353309	-3.36237
ADAMTS8	0.39924	0.212804	-0.307939	4.36039	-2.3341	0.0239255	0.353309	-3.39293
ZNF837	0.584458	0.791084	0.26618	4.79857	2.33387	0.0239382	0.353309	-3.35776
SPAST	1.39786	0.88774	-0.408577	5.38197	-2.33353	0.0239579	0.353358	-3.36738
SCN4B	0.785705	0.30931	-0.514791	4.68908	-2.33244	0.0240202	0.353669	-3.37936
RNU6-25P	1.30214	0.978824	-0.293419	5.38849	-2.33198	0.0240463	0.353669	-3.37273
ABHD14A	2.62646	3.13877	0.231752	6.31728	2.3319	0.0240512	0.353669	-3.6518
HNF1A-AS1	1.33527	0.797044	-0.566171	5.21421	-2.33174	0.0240605	0.353669	-3.36547
PPIH	2.03614	2.55968	0.358918	5.97003	2.33172	0.0240612	0.353669	-3.53774
TMEM175	1.39758	0.931959	-0.421741	5.38367	-2.33144	0.0240773	0.353669	-3.37121
ARHGEF40	2.57105	2.14436	-0.21645	6.18726	-2.33068	0.0241211	0.354009	-3.51902
F2RL2	1.71031	1.0006	-0.58079	5.50631	-2.33047	0.0241333	0.354009	-3.37737
PLGRKT	4.07144	4.60356	0.158755	6.86655	2.32971	0.024177	0.354122	-3.91988
DDN-AS1	0.142589	0.356565	0.35668	4.0507	2.32968	0.0241786	0.354122	-3.40163
DDX39B	4.84579	5.26164	0.108759	7.08891	2.3292	0.0242066	0.354122	-4.0378
CLEC12A	1.09421	1.58774	0.485339	5.27719	2.32873	0.0242335	0.354122	-3.40316
TRIM36	0.972655	1.38243	0.407338	5.20203	2.32848	0.0242481	0.354122	-3.392
RNF150	0.386568	0.180004	-0.329492	4.31553	-2.32843	0.024251	0.354122	-3.4089
BCL2A1	3.07889	4.18131	0.538827	6.38197	2.32828	0.0242598	0.354122	-3.73095
MIR103A2	0.372109	0.634431	0.341837	4.48571	2.32779	0.0242876	0.354122	-3.37376
GINS3	1.62729	2.0987	0.309285	5.74834	2.32778	0.0242887	0.354122	-3.47406
ELANE	0.222597	0.0293503	-0.34239	3.98216	-2.32734	0.0243139	0.354244	-3.44745
SNORC	0.899359	1.66586	0.467572	5.17611	2.32677	0.024347	0.354244	-3.39559
ZXDB	1.70153	1.41002	-0.231715	5.709	-2.32655	0.0243598	0.354244	-3.41842
SUDS3	3.32233	3.63664	0.110003	6.60901	2.3265	0.0243627	0.354244	-3.77562
ZSWIM3	1.60072	1.32535	-0.219699	5.64319	-2.32586	0.0243996	0.354431	-3.41154
ZNF212	2.13257	2.38494	0.129623	6.07586	2.32571	0.0244084	0.354431	-3.54815
RAB13	6.12497	5.68372	-0.098236	7.35018	-2.32527	0.0244338	0.354562	-4.14935
SLCO2A1	3.12467	1.7925	-0.717783	6.18464	-2.32431	0.0244899	0.354976	-3.46798
CYP2T1P	0.679959	0.394867	-0.361145	4.70817	-2.32396	0.0245101	0.354976	-3.3873
MEF2D	2.92012	2.49411	-0.19887	6.35605	-2.32375	0.0245226	0.354976	-3.59928
SAT1	7.36484	8.05276	0.138706	7.64677	2.32313	0.0245591	0.354976	-4.44339
MT1X	5.27763	6.17683	0.187224	7.21998	2.32284	0.0245756	0.354976	-4.16132
EHD3	1.66413	1.25999	-0.308749	5.63318	-2.32282	0.0245767	0.354976	-3.41081
FAM171B	1.20212	0.89605	-0.362628	5.26809	-2.3228	0.0245783	0.354976	-3.38295
MMP23A	1.59967	1.02111	-0.446737	5.50578	-2.32253	0.024594	0.354976	-3.39454
C3orf36	0.430134	0.212564	-0.35518	4.36922	-2.32101	0.0246831	0.356024	-3.41846
DRAM1	3.34683	3.88371	0.206754	6.61342	2.31973	0.0247583	0.356307	-3.81561
SPINT2	7.4501	8.08827	0.109721	7.66265	2.31971	0.0247593	0.356307	-4.45611
CDKL5	0.778493	0.327632	-0.603125	4.60368	-2.31966	0.0247624	0.356307	-3.41158
MEX3C	3.03144	3.28728	0.102017	6.49158	2.31955	0.0247688	0.356307	-3.72922
ACE	2.58851	2.00153	-0.324517	6.15085	-2.3192	0.0247896	0.35637	-3.51735
DQX1	1.52023	0.931517	-0.579467	5.37184	-2.31866	0.0248214	0.356396	-3.39354
GAB1	1.7078	1.35099	-0.256794	5.70288	-2.31861	0.0248245	0.356396	-3.43117
HLA-DPB1	5.31787	6.0665	0.198565	7.21753	2.31817	0.0248505	0.356532	-4.15687
CLEC3B	4.10088	2.56827	-0.519973	6.60767	-2.31773	0.0248762	0.356663	-3.6408
GPD1	2.59875	1.56834	-0.642587	5.95305	-2.31636	0.0249575	0.357591	-3.44548
EBF2	0.461444	0.10171	-0.477809	4.23733	-2.3155	0.0250083	0.357633	-3.44729
FXYD5	4.59005	5.71847	0.2492	7.02703	2.31507	0.0250336	0.357633	-4.06371
COL18A1	4.67005	3.78483	-0.281199	6.91301	-2.31501	0.0250373	0.357633	-3.85732
HLA-DRA	8.81742	9.65161	0.144392	7.89405	2.31492	0.0250426	0.357633	-4.66438
FIBIN	1.88273	1.16279	-0.497979	5.63944	-2.31491	0.0250433	0.357633	-3.4188
RASA4B	1.77656	1.21205	-0.382193	5.66532	-2.31408	0.0250931	0.357918	-3.42709
TAF7	5.28798	5.71138	0.0962339	7.20476	2.31402	0.0250964	0.357918	-4.13838
LRRC8D-DT	0.411012	0.663549	0.336769	4.54569	2.31275	0.0251721	0.358659	-3.39975
RNASEK-C17orf49	3.74509	4.76952	0.510552	6.62948	2.31241	0.0251924	0.358659	-3.90145
TRAIP	1.57133	1.97691	0.250867	5.72906	2.31231	0.0251982	0.358659	-3.49028
PSMB7	6.34308	6.74175	0.0788632	7.44379	2.31145	0.0252502	0.358688	-4.30027
CCNI2	1.17837	0.934943	-0.454904	5.21557	-2.31139	0.0252533	0.358688	-3.40242
RNVU1-15	0.160442	0.0257204	-0.253802	3.91156	-2.31077	0.0252907	0.358688	-3.48387
OGFOD3	2.04633	2.40147	0.203123	6.0181	2.31066	0.0252976	0.358688	-3.57228
PAFAH1B2	3.90931	4.24781	0.106596	6.80966	2.31064	0.0252982	0.358688	-3.91521
TYMP	3.81992	5.3223	0.5083	6.698	2.31056	0.0253033	0.358688	-3.93364
LINC01943	1.10566	1.66962	0.486123	5.29614	2.31034	0.0253166	0.358688	-3.44084
FTH1P22	0.315509	0.535114	0.357394	4.3747	2.30999	0.0253376	0.358692	-3.41174
SLC25A39	4.07301	4.56637	0.15786	6.866	2.30978	0.0253501	0.358692	-3.95898
LMNTD2	1.15071	1.57828	0.356956	5.38694	2.30934	0.0253764	0.358829	-3.44631
SHB	2.14162	2.61273	0.210231	6.08969	2.30787	0.0254652	0.359848	-3.60055
RFNG	2.29501	2.86292	0.311073	6.13541	2.30723	0.0255041	0.360162	-3.63821
SNHG12	1.78237	2.33592	0.430314	5.79004	2.3067	0.0255357	0.360372	-3.54089
ADCY9	1.74785	1.41552	-0.230253	5.73442	-2.30606	0.0255746	0.360685	-3.46132
BOC	0.653974	0.302123	-0.432657	4.59215	-2.3046	0.0256631	0.361607	-3.43333
LINCR-0001	0.177815	0.0203807	-0.297617	3.92792	-2.30443	0.0256735	0.361607	-3.49577
PTGFR	0.680431	0.292516	-0.443723	4.60622	-2.30413	0.0256918	0.361629	-3.43434
PRF1	1.88879	2.61647	0.459868	5.87425	2.30308	0.0257558	0.362276	-3.57452
COL4A6	0.313815	0	-0.461521	3.99463	-2.30283	0.0257713	0.362276	-3.49691
DERL2	3.00515	3.34911	0.139639	6.47971	2.3024	0.0257971	0.362389	-3.76734
UBASH3A	0.441427	0.765572	0.474387	4.54853	2.3019	0.0258277	0.362389	-3.42023
PRKAR1B	2.30512	2.84773	0.291074	6.15231	2.30168	0.0258413	0.362389	-3.65152
DUSP14	2.46263	3.1006	0.378088	6.18005	2.3016	0.0258465	0.362389	-3.68075
BAX	3.27844	3.97293	0.252878	6.58217	2.29995	0.0259472	0.363564	-3.8435
JCAD	2.00017	1.38469	-0.372715	5.80511	-2.29932	0.0259863	0.363707	-3.47538
TMEM41A	3.15595	3.65001	0.19829	6.53472	2.29924	0.0259911	0.363707	-3.81358
MSRB1	4.14051	4.62697	0.153614	6.87976	2.29848	0.0260375	0.36412	-3.99175
CR2	0.588517	0.179256	-0.492609	4.3981	-2.29807	0.0260631	0.364242	-3.46473
CCDC144B	0.468807	0.17071	-0.450602	4.33384	-2.29752	0.0260966	0.364475	-3.4701
ADRA1D	0.192228	0.054842	-0.259626	3.98835	-2.29651	0.0261595	0.365117	-3.50202
BTBD11	0.469022	0.215508	-0.360724	4.40914	-2.29553	0.0262201	0.365726	-3.4632
SNRPN	3.00129	2.16694	-0.536796	6.23406	-2.29506	0.026249	0.365892	-3.55476
EOMES	0.609302	0.955464	0.427956	4.79106	2.2944	0.0262901	0.366058	-3.4333
PDK4	3.16867	2.26879	-0.438297	6.34284	-2.29432	0.0262948	0.366058	-3.60915
IFITM3	7.69992	8.4885	0.150726	7.70939	2.29346	0.0263483	0.366223	-4.55552
SCNN1D	0.31891	0.0971306	-0.355587	4.15191	-2.29329	0.0263589	0.366223	-3.49418
RHOV	1.26791	2.03038	0.417497	5.48095	2.29302	0.0263759	0.366223	-3.49356
CD33	0.784331	1.15614	0.432587	5.00261	2.29274	0.0263931	0.366223	-3.44438
NIPA1	2.07693	2.56639	0.307422	6.01409	2.29271	0.026395	0.366223	-3.62428
TPGS1	2.60309	3.22435	0.347017	6.26612	2.29228	0.0264222	0.366223	-3.72937
FOXD4	0.282681	0.623211	0.450739	4.32826	2.29222	0.0264255	0.366223	-3.44489
GAR1	3.00081	3.57365	0.252803	6.46925	2.29101	0.0265014	0.366407	-3.80703
ATP2B1-AS1	0.549754	0.312458	-0.312372	4.55994	-2.29099	0.0265024	0.366407	-3.45662
FUT8	2.78528	3.55489	0.432612	6.29711	2.29079	0.0265152	0.366407	-3.77021
WTIP	0.593728	0.382725	-0.333264	4.63428	-2.29064	0.0265247	0.366407	-3.45239
BAG2	1.55364	2.07721	0.334373	5.69853	2.29053	0.0265311	0.366407	-3.53782
PRRX2	1.85764	1.08325	-0.56819	5.56413	-2.29021	0.0265514	0.366407	-3.45663
CSNK2A2	2.27041	2.63976	0.191309	6.1401	2.29011	0.0265576	0.366407	-3.65514
CUTA	4.14509	3.79836	-0.128756	6.83022	-2.2894	0.0266023	0.366545	-3.91157
ANK2	0.21593	0.00420793	-0.365158	3.93417	-2.28937	0.0266041	0.366545	-3.52579
C1orf52	1.54896	1.91246	0.260431	5.7052	2.28914	0.0266186	0.366545	-3.53231
TP53INP2	2.7769	2.21058	-0.294208	6.23656	-2.28545	0.0268512	0.368501	-3.61861
FPGS	3.21806	4.11604	0.376273	6.51756	2.28541	0.0268538	0.368501	-3.86362
TNXB	0.699893	0.148803	-0.639265	4.38972	-2.28508	0.0268746	0.368501	-3.49706
STK17A	2.93231	3.3099	0.155525	6.45514	2.28506	0.0268758	0.368501	-3.79456
CASC3	4.21052	3.86177	-0.113134	6.85105	-2.28456	0.0269073	0.368501	-3.93543
HAGHL	1.01733	1.60729	0.424475	5.26716	2.28443	0.0269155	0.368501	-3.48248
TLN2	1.94363	1.39882	-0.38965	5.77595	-2.28437	0.0269194	0.368501	-3.49774
ARHGEF25	1.54263	1.06531	-0.472407	5.46644	-2.28421	0.0269294	0.368501	-3.4627
MUSK	0.178294	0.0397512	-0.285446	3.96238	-2.28412	0.0269356	0.368501	-3.52968
SPP2	0.0881968	0.846087	0.589164	3.94354	2.28406	0.0269394	0.368501	-3.48553
RPS27L	3.29816	3.8114	0.189923	6.60243	2.28391	0.0269485	0.368501	-3.87821
APELA	0.190013	0.0423902	-0.288772	3.96968	-2.28317	0.0269959	0.368846	-3.53096
CSRNP3	0.206441	0.0844235	-0.248876	4.04899	-2.28298	0.0270079	0.368846	-3.5196
CIAPIN1	3.02261	3.53714	0.226223	6.48028	2.28268	0.0270268	0.36887	-3.82439
MIR6739	0.21123	0.378692	0.360561	4.16553	2.28221	0.0270569	0.369048	-3.47942
HSBP1L1	2.95474	3.66192	0.287942	6.45949	2.2818	0.0270833	0.369174	-3.83172
ZNF704	1.34065	0.879423	-0.431401	5.33135	-2.28069	0.027154	0.36973	-3.46263
CRISPLD1	1.08186	0.583633	-0.513043	5.01095	-2.28062	0.0271583	0.36973	-3.45973
KTI12	2.44971	2.77621	0.160053	6.22778	2.28004	0.0271953	0.37	-3.70097
DARS1	4.27043	4.57646	0.0912041	6.92411	2.2789	0.0272683	0.37042	-4.03932
ZNF69	1.77172	2.23405	0.32849	5.83531	2.27853	0.027292	0.37042	-3.59698
EPHX1	4.15425	3.57458	-0.193558	6.8034	-2.27848	0.0272953	0.37042	-3.90021
EFEMP2	3.22731	2.46962	-0.353492	6.40491	-2.27843	0.0272986	0.37042	-3.67221
BAG4	1.86274	2.30272	0.290302	5.90141	2.27789	0.0273336	0.37042	-3.61012
MPZL2	3.85218	4.52583	0.217317	6.78651	2.2778	0.0273392	0.37042	-3.99945
ANKRD19P	0.251884	0.634972	0.438327	4.2783	2.27769	0.0273463	0.37042	-3.47472
SRSF3	5.33143	5.70065	0.0888182	7.21042	2.27691	0.0273965	0.370706	-4.21632
JMJD7	1.22698	1.5807	0.333465	5.43699	2.27659	0.0274168	0.370706	-3.51384
LINC00511	1.2721	1.87699	0.466619	5.43782	2.27638	0.0274306	0.370706	-3.52299
PIGL	1.49412	1.90623	0.312481	5.65204	2.27629	0.0274362	0.370706	-3.55294
LEF1	1.21479	0.746291	-0.421026	5.21236	-2.27552	0.0274861	0.371031	-3.46822
DDX54	3.17227	3.68947	0.201171	6.54293	2.2753	0.0275001	0.371031	-3.86715
GALK1	3.10065	3.49664	0.160104	6.51887	2.27512	0.0275118	0.371031	-3.84266
MLST8	2.05282	2.6899	0.537006	5.87874	2.27452	0.0275511	0.371256	-3.64885
FREM1	0.471244	0.153066	-0.468449	4.31193	-2.27433	0.0275629	0.371256	-3.51646
HMGN2	6.21189	6.57759	0.0783118	7.41594	2.2732	0.0276366	0.372017	-4.35727
PRKRIP1	1.89123	2.39454	0.348935	5.88923	2.27181	0.0277268	0.372506	-3.62923
BTF3L4	3.02662	3.36138	0.132837	6.48931	2.27177	0.0277291	0.372506	-3.83298
SMOC1	1.10258	0.592093	-0.518997	5.03331	-2.27152	0.0277455	0.372506	-3.47625
ZNF385B	0.0689478	0.5209	0.534365	3.88197	2.27114	0.0277706	0.372506	-3.52262
KCNE4	1.65526	1.16601	-0.418508	5.5646	-2.27113	0.0277713	0.372506	-3.49622
SOX7	1.33841	0.867299	-0.374782	5.34035	-2.27099	0.0277801	0.372506	-3.48148
GAPVD1	1.1964	0.664914	-0.649772	5.04228	-2.27078	0.0277938	0.372506	-3.48192
NINJ1	4.42216	5.13684	0.221925	6.95328	2.27004	0.0278421	0.372922	-4.11156
C12orf73	0.935509	1.23094	0.316448	5.17909	2.26932	0.0278891	0.373136	-3.49468
UTP11	3.63935	3.90844	0.096179	6.71965	2.26874	0.0279275	0.373136	-3.94607
SKA1	1.56175	2.05089	0.323892	5.69338	2.2687	0.0279302	0.373136	-3.57357
GFM2	2.30417	2.94831	0.371696	6.12602	2.26825	0.0279592	0.373136	-3.72165
PPAT	2.16412	2.58354	0.224516	6.07736	2.26815	0.0279659	0.373136	-3.677
GCSH	3.17191	3.61832	0.179145	6.55529	2.26797	0.0279776	0.373136	-3.88215
LINC00973	0.0456591	0.457216	0.424978	3.84475	2.26792	0.0279808	0.373136	-3.53584
SNCA	0.738138	0.434244	-0.357291	4.77041	-2.26759	0.0280027	0.373136	-3.48692
PPP4R2	3.40922	3.71581	0.108111	6.63921	2.26741	0.0280144	0.373136	-3.91117
EZH2	1.80601	2.5064	0.47238	5.81128	2.26714	0.0280326	0.373136	-3.62195
SSPN	1.24326	0.66156	-0.571906	5.11583	-2.2669	0.0280483	0.373136	-3.48528
MINPP1	2.87763	3.4614	0.265211	6.42054	2.26629	0.0280881	0.373435	-3.83766
SLFN11	2.04654	2.74914	0.557664	5.88429	2.26472	0.0281916	0.37377	-3.66757
FGD6	1.57854	2.04217	0.275498	5.73042	2.26439	0.028214	0.37377	-3.58559
STAB1	3.00655	2.37531	-0.284919	6.353	-2.26384	0.0282499	0.37377	-3.69584
MS4A4A	2.13991	2.74441	0.373315	6.03362	2.26361	0.028265	0.37377	-3.69006
CPED1	1.7155	1.12236	-0.412703	5.61206	-2.26346	0.0282751	0.37377	-3.51439
ADCY5	0.773223	0.430601	-0.415825	4.77485	-2.26279	0.02832	0.37377	-3.4987
TUBA1B	8.40769	8.793	0.0655211	7.82001	2.26237	0.0283473	0.37377	-4.68505
EFNB1	4.11612	3.61568	-0.177375	6.7928	-2.2615	0.0284055	0.37377	-3.93198
KLHL30	0.284495	0.129403	-0.274876	4.17032	-2.26116	0.0284277	0.37377	-3.54821
VEGFD	0.506833	0.164252	-0.493844	4.32601	-2.2609	0.0284455	0.37377	-3.54271
PRKCQ-AS1	0.477047	0.733036	0.391331	4.61179	2.26076	0.0284546	0.37377	-3.4938
ALDH1L2	1.03645	0.526577	-0.60094	4.9177	-2.26074	0.0284558	0.37377	-3.50331
SRA1	3.48067	3.83547	0.121082	6.66554	2.26023	0.0284902	0.37377	-3.94326
IFI44L	1.75724	2.54797	0.473371	5.79025	2.26005	0.0285018	0.37377	-3.63383
TIMM8B	3.40867	3.94598	0.203217	6.63239	2.25991	0.0285117	0.37377	-3.94747
TRIM13	1.71753	2.17515	0.301845	5.80799	2.25974	0.0285226	0.37377	-3.62196
ALYREF	4.96228	5.4176	0.123412	7.11493	2.25936	0.028548	0.37377	-4.197
FCN2	0.05328	0.44017	0.437121	3.86683	2.25925	0.0285553	0.37377	-3.54844
PTTG1	4.20751	4.85702	0.199416	6.90223	2.25909	0.028566	0.37377	-4.08672
ASPSCR1	2.0651	2.70082	0.384825	5.99928	2.25875	0.0285887	0.37377	-3.69438
TRBV10-2	0.228666	0.57598	0.454986	4.21427	2.25835	0.028616	0.37377	-3.51461
MAN2A2	2.04142	2.45909	0.230166	6.02459	2.25833	0.0286171	0.37377	-3.68004
EFCAB13-DT	0.300336	0.14582	-0.25294	4.2066	-2.25819	0.0286267	0.37377	-3.54921
ZBED6CL	1.62376	2.03752	0.306221	5.72881	2.25817	0.0286276	0.37377	-3.60494
LY6E	5.97922	7.0039	0.202568	7.36551	2.25748	0.0286741	0.37377	-4.38358
RPP25L	3.01323	3.52957	0.188614	6.49096	2.25735	0.0286829	0.37377	-3.87504
GATA6	4.06635	3.38032	-0.334925	6.73034	-2.2573	0.0286861	0.37377	-3.87459
LMBR1	2.36459	2.64786	0.123137	6.20012	2.25724	0.0286898	0.37377	-3.73018
EFS	1.03104	0.614222	-0.450889	5.0136	-2.25723	0.0286906	0.37377	-3.501
RGS1	2.80787	3.60083	0.360763	6.36139	2.25715	0.028696	0.37377	-3.83587
MMADHC	5.74604	6.11564	0.0785228	7.312	2.257	0.0287063	0.37377	-4.32285
KIFC2	1.41352	1.97152	0.351604	5.60581	2.25694	0.0287106	0.37377	-3.58151
TMEM68	1.89207	2.35261	0.230673	5.94879	2.25688	0.0287141	0.37377	-3.66027
LINC02365	0.164178	0.01627	-0.290299	3.90915	-2.25681	0.0287191	0.37377	-3.58811
CIB2	1.63543	1.18084	-0.393487	5.56122	-2.2568	0.0287195	0.37377	-3.52263
YIPF1	3.41941	3.8249	0.147701	6.64412	2.25613	0.0287649	0.374135	-3.94458
SLC5A2	0.540558	0.835401	0.495524	4.63205	2.2556	0.0288005	0.374345	-3.50435
ZNF660	0.386322	0.205786	-0.315218	4.32387	-2.25537	0.0288158	0.374345	-3.54453
RHPN1	1.3383	1.84695	0.340011	5.54903	2.25467	0.0288631	0.374455	-3.57336
TNS2	1.51065	0.791355	-0.651066	5.27047	-2.25442	0.0288797	0.374455	-3.50942
SLC6A4	0.212047	0.0237761	-0.33816	3.96447	-2.25432	0.028887	0.374455	-3.58871
UBA6	2.48897	2.81057	0.149203	6.25531	2.25401	0.0289075	0.374455	-3.75743
TXNL4B	2.27955	2.70029	0.22318	6.13799	2.25381	0.0289211	0.374455	-3.73069
NFXL1	1.13036	1.61921	0.525339	5.28243	2.25307	0.028971	0.374455	-3.55071
SARM1	1.2102	0.89105	-0.343373	5.2704	-2.25306	0.0289721	0.374455	-3.51129
ROCK1	3.07184	2.70632	-0.155935	6.43485	-2.25269	0.0289969	0.374455	-3.77932
PPP2R5E	2.48836	2.77911	0.143091	6.25265	2.2526	0.0290029	0.374455	-3.76164
NLRX1	1.24987	0.904071	-0.410935	5.29312	-2.25237	0.0290188	0.374455	-3.51291
MAD2L1	2.3794	2.97834	0.279661	6.18181	2.25221	0.0290292	0.374455	-3.75336
AVPI1	3.22903	3.89141	0.249768	6.56191	2.25171	0.0290633	0.374455	-3.93736
LINC00865	0.862639	0.499882	-0.438464	4.8522	-2.25166	0.0290668	0.374455	-3.51572
SNRPF	4.67831	5.14201	0.129672	7.04515	2.25159	0.0290719	0.374455	-4.17162
GSKIP	3.22789	4.11276	0.577986	6.40513	2.2514	0.0290846	0.374455	-3.91547
SLC38A7	1.48843	1.96165	0.456958	5.5793	2.25031	0.0291588	0.375186	-3.601
TIE1	2.59888	1.96424	-0.338335	6.14376	-2.2495	0.0292141	0.375675	-3.65143
CYB5B	3.98061	4.44714	0.153505	6.82816	2.24879	0.0292624	0.375822	-4.06229
NAAA	2.68992	3.1928	0.202301	6.35464	2.2487	0.0292684	0.375822	-3.82853
CD72	0.841057	1.3185	0.540247	5.00118	2.24856	0.0292778	0.375822	-3.52932
VWFP1	0.227981	0.0506076	-0.335468	4.0195	-2.24787	0.0293256	0.376211	-3.59338
SHISA4	2.1982	1.63236	-0.359989	5.92753	-2.24703	0.029383	0.376342	-3.59695
NR1I2	1.18593	0.58981	-0.654898	4.98596	-2.2468	0.0293989	0.376342	-3.52694
CFL1P1	0.22899	0.359154	0.29562	4.20889	2.24614	0.029444	0.376342	-3.5449
CKS1B	4.98291	5.40733	0.118159	7.12528	2.2461	0.0294467	0.376342	-4.22872
IFIT2	2.61909	3.37444	0.359481	6.276	2.246	0.0294535	0.376342	-3.81999
NTRK2	0.654409	0.108903	-0.575905	4.34129	-2.24538	0.0294959	0.376342	-3.5725
ADCY4	1.06424	0.611736	-0.474007	5.0565	-2.2453	0.0295019	0.376342	-3.52285
TTC30A	1.36293	1.04209	-0.348634	5.40265	-2.24514	0.0295127	0.376342	-3.5326
ERGIC1	5.70648	5.34021	-0.10149	7.25667	-2.24496	0.029525	0.376342	-4.25876
MINDY3	2.26959	1.70896	-0.460562	5.93448	-2.24457	0.0295516	0.376342	-3.59513
SYT8	0.448682	1.40993	0.732349	4.47099	2.24439	0.0295642	0.376342	-3.52929
CHADL	0.744094	0.382128	-0.445451	4.70777	-2.24422	0.0295759	0.376342	-3.5387
SMIM24	5.04056	3.71068	-0.52205	6.9105	-2.24411	0.0295838	0.376342	-3.93588
TRBV11-1	0.114143	0.307715	0.340296	3.99072	2.24407	0.0295861	0.376342	-3.56884
PSMC1P1	2.0473	2.29058	0.139929	6.02531	2.24366	0.0296145	0.376342	-3.69238
TMEM106C	4.50744	5.09264	0.171155	6.9937	2.24366	0.0296149	0.376342	-4.17532
NTS	1.13068	0.404502	-0.746448	4.59179	-2.24271	0.0296802	0.376762	-3.56283
CENPH	2.50597	2.97737	0.191001	6.26408	2.24257	0.0296902	0.376762	-3.79182
LINC00467	0.931933	1.26661	0.313734	5.18329	2.2424	0.0297015	0.376762	-3.54428
MIR6797	0.575167	0.98075	0.473283	4.75463	2.24217	0.0297177	0.376762	-3.52914
RCC1	2.40627	3.24533	0.378882	6.18307	2.24183	0.0297412	0.376839	-3.79422
USH1C	3.41401	2.25625	-0.683496	6.3168	-2.24125	0.0297816	0.377076	-3.66484
MESD	3.63045	4.01326	0.127742	6.71446	2.24106	0.0297949	0.377076	-4.01119
RGS5	5.06089	3.86721	-0.405753	6.95529	-2.24028	0.0298485	0.377315	-4.01373
IL2RB	2.07588	2.58837	0.319721	6.00717	2.2401	0.0298615	0.377315	-3.7207
KCNS2	0.180192	0.043554	-0.282959	3.96995	-2.24003	0.0298663	0.377315	-3.61192
SGK1	2.94993	3.84639	0.491711	6.3716	2.23973	0.0298868	0.377354	-3.9112
SLC16A4	1.0721	0.626454	-0.480782	5.04488	-2.23921	0.0299232	0.377593	-3.53371
PSPN	0.501765	0.656887	0.219161	4.68473	2.23818	0.029995	0.377685	-3.53263
MRPS34	5.28534	5.72979	0.106088	7.20192	2.2378	0.0300221	0.377685	-4.29814
H2AZ1	6.87937	7.56448	0.132201	7.55111	2.23777	0.030024	0.377685	-4.55142
ATE1	2.03579	1.6728	-0.20692	5.90993	-2.23762	0.0300344	0.377685	-3.62792
MPV17	3.30201	2.82434	-0.252837	6.49605	-2.23724	0.0300606	0.377685	-3.82223
SLC22A7	0.0603579	0.503428	0.445647	3.87476	2.23719	0.0300643	0.377685	-3.58844
LTBP3	3.32468	2.66326	-0.286177	6.47619	-2.23713	0.0300689	0.377685	-3.80049
ZNF154	0.39139	0.190147	-0.318702	4.33599	-2.237	0.0300776	0.377685	-3.57703
HDGFL3	1.26669	0.91228	-0.333086	5.32528	-2.23685	0.0300881	0.377685	-3.54332
THEMIS	0.35279	0.621856	0.476768	4.39255	2.23648	0.0301141	0.377792	-3.5438
SLC34A2	1.13275	0.440753	-0.654543	4.86144	-2.23577	0.030164	0.378198	-3.55363
BICC1	1.55802	0.937554	-0.478769	5.43778	-2.23501	0.0302176	0.378317	-3.55079
PDCD1LG2	1.22245	1.72798	0.36948	5.44342	2.23486	0.0302281	0.378317	-3.59323
HOXD9	1.07665	0.648559	-0.535592	5.00198	-2.23456	0.0302491	0.378317	-3.5439
METTL24	0.534308	0.321804	-0.303647	4.56312	-2.23432	0.0302661	0.378317	-3.5603
KCNK13	0.465018	0.713675	0.293874	4.63117	2.23416	0.0302771	0.378317	-3.54093
CLCN3P1	0.404806	0.781608	0.560486	4.42934	2.23395	0.0302919	0.378317	-3.54684
TRAV8-3	0.497338	0.764373	0.427509	4.62402	2.23384	0.0302994	0.378317	-3.54262
NOVA2	0.391793	0.23808	-0.264941	4.37791	-2.23348	0.0303251	0.378317	-3.57696
HTR7	0.206529	0.0613114	-0.26861	4.01504	-2.23339	0.0303313	0.378317	-3.61799
PHGDH	2.72287	2.09304	-0.356175	6.19715	-2.23175	0.030447	0.379055	-3.69547
RPS12P3	0.560921	0.360386	-0.292954	4.61054	-2.23173	0.0304489	0.379055	-3.56002
DNM1L	2.44207	3.34765	0.502986	6.14847	2.23159	0.0304585	0.379055	-3.82556
LINC02432	0.392583	0.104341	-0.425976	4.19379	-2.23106	0.030496	0.379055	-3.60888
MN1	0.570922	0.280879	-0.378206	4.53383	-2.23078	0.0305161	0.379055	-3.57276
PLPP7	0.736614	0.369622	-0.440698	4.68015	-2.23075	0.0305181	0.379055	-3.56365
GAB2	2.41758	2.00711	-0.229376	6.11415	-2.23063	0.0305266	0.379055	-3.69368
TM6SF2	1.61624	0.936193	-0.667364	5.32327	-2.23057	0.030531	0.379055	-3.55363
BNIP3P4	0.122156	0.393548	0.383912	4.01127	2.22958	0.0306011	0.37954	-3.59075
HLA-DRB5	7.39991	8.26719	0.172484	7.65592	2.22952	0.0306052	0.37954	-4.64998
SAMD10	1.72373	2.12914	0.272198	5.80858	2.22894	0.030647	0.379839	-3.67785
UBE2SP2	1.14925	1.72759	0.4624	5.3374	2.22851	0.0306772	0.379996	-3.59657
MACROD2	0.42484	0.0858327	-0.464415	4.18578	-2.22813	0.0307043	0.380113	-3.61715
CBX2	1.17875	1.80365	0.43025	5.39669	2.2272	0.0307705	0.380662	-3.60435
CIITA	1.62573	2.08644	0.276936	5.76635	2.22699	0.0307858	0.380662	-3.6663
ECRG4	1.09568	0.403854	-0.751059	4.72196	-2.22677	0.0308016	0.380662	-3.5871
DEK	3.50345	4.55155	0.443719	6.58226	2.22585	0.0308674	0.381033	-4.03462
CNR1	0.248286	0.075288	-0.317683	4.07336	-2.22534	0.0309036	0.381033	-3.62802
NUP58	3.12489	3.5302	0.161338	6.5236	2.22525	0.0309102	0.381033	-3.94905
RETREG1	2.04055	1.30424	-0.579156	5.69929	-2.22508	0.0309225	0.381033	-3.58865
INHBE	0.274431	0.911231	0.597034	4.25093	2.22489	0.0309362	0.381033	-3.56951
TDRD5	0.468109	0.152407	-0.446803	4.29266	-2.22487	0.0309376	0.381033	-3.60988
STON1	0.768826	0.34418	-0.506862	4.6718	-2.22418	0.0309872	0.381294	-3.58065
GLIS3	0.828143	0.357588	-0.489448	4.74256	-2.22408	0.0309941	0.381294	-3.5741
TMEM240	0.398848	0.203675	-0.313492	4.34222	-2.22378	0.0310162	0.381349	-3.60115
LINC00886	0.448727	0.225723	-0.360699	4.39654	-2.22326	0.0310535	0.381591	-3.59955
PTGS1	2.86064	1.97619	-0.408172	6.21886	-2.22265	0.0310971	0.381691	-3.71232
NELL2	0.517517	0.832448	0.406849	4.67204	2.22265	0.0310971	0.381691	-3.56215
SALL4	0.897597	0.2634	-0.640771	4.58225	-2.22213	0.0311348	0.381936	-3.59591
TMSB10P1	0.408082	0.783496	0.468312	4.51526	2.22107	0.0312112	0.382656	-3.56778
IGKV1OR2-118	0.539886	0.19056	-0.480306	4.37292	-2.22077	0.0312329	0.382705	-3.61035
PXDNL	0.189907	0.0358984	-0.296312	3.96284	-2.21999	0.0312894	0.383179	-3.65081
GNAZ	1.17218	0.824985	-0.402616	5.21374	-2.21945	0.0313288	0.383444	-3.56966
SLC2A11	0.49818	0.184415	-0.47672	4.32584	-2.21889	0.0313695	0.383725	-3.61937
FAM222A	1.42049	0.976069	-0.466752	5.36054	-2.21842	0.0314036	0.383781	-3.57682
PA2G4	5.68569	6.03888	0.0822475	7.29742	2.21834	0.0314096	0.383781	-4.38807
HERC6	2.16089	2.77141	0.354128	6.05861	2.21727	0.0314872	0.38451	-3.78863
CC2D2B	0.194055	0.0837781	-0.22739	4.03713	-2.21661	0.0315358	0.384887	-3.64394
TYMS	3.72704	4.4216	0.215613	6.74426	2.21607	0.0315751	0.385149	-4.08682
RHEBL1	0.694013	1.04613	0.401828	4.90575	2.21519	0.0316391	0.385711	-3.57931
GSTO1	6.4192	6.91507	0.103811	7.46242	2.21482	0.0316661	0.385822	-4.51802
C1QB	6.25013	7.06546	0.183848	7.43034	2.21414	0.0317161	0.386213	-4.51285
C3orf62	1.09703	1.3478	0.191504	5.36644	2.21356	0.0317588	0.386515	-3.60881
IL18	2.96831	3.56599	0.270774	6.45621	2.21294	0.0318043	0.386787	-3.95812
REEP5	5.07035	5.48723	0.0953598	7.15076	2.21253	0.0318347	0.386787	-4.31499
NYNRIN	1.98463	1.56599	-0.291632	5.85063	-2.21253	0.0318349	0.386787	-3.65279
BEND7	1.21942	0.851061	-0.333198	5.28269	-2.21147	0.0319129	0.387443	-3.58687
LPAR4	0.196474	0.0478952	-0.282132	3.98658	-2.21131	0.0319249	0.387443	-3.66339
OXCT2	0.503452	0.280001	-0.336232	4.48662	-2.21077	0.0319645	0.387564	-3.61017
CXCL8	5.04983	6.77954	0.515712	6.99829	2.21068	0.0319707	0.387564	-4.30668
CYCSP6	0.541723	0.122486	-0.51565	4.29346	-2.20971	0.0320429	0.387625	-3.64136
HSP90AA1	8.1869	8.60928	0.07489	7.78612	2.20927	0.0320754	0.387625	-4.76955
ZFYVE28	1.1535	1.50202	0.28199	5.41051	2.20909	0.0320889	0.387625	-3.63025
KLRD1	0.2599	0.475698	0.362828	4.27234	2.20903	0.0320933	0.387625	-3.60322
CD34	3.15125	2.43589	-0.303708	6.39567	-2.20878	0.0321114	0.387625	-3.82018
RNA5SP334	0.0280039	0.258039	0.30139	3.80087	2.20876	0.0321134	0.387625	-3.65807
TPGS2	2.72843	3.00989	0.123761	6.36337	2.20873	0.0321154	0.387625	-3.89263
ENO1	8.44459	8.928	0.078718	7.82611	2.20868	0.0321194	0.387625	-4.8076
CEACAM20	0.237535	0.0146948	-0.365958	3.95928	-2.20776	0.0321876	0.388111	-3.67753
TROAP	1.29803	1.7394	0.354372	5.48888	2.20765	0.0321957	0.388111	-3.65
MUC2	1.00892	0.262902	-0.725017	4.55772	-2.20716	0.0322317	0.38825	-3.62983
ZNF844	1.2469	0.854434	-0.399408	5.27765	-2.20701	0.0322432	0.38825	-3.59404
RASA3	2.85648	2.30575	-0.243648	6.29811	-2.20579	0.0323344	0.388793	-3.79569
MEIS1	1.10882	0.738424	-0.347447	5.17066	-2.20546	0.0323588	0.388793	-3.59352
JPH2	0.473087	0.286726	-0.304596	4.47013	-2.20531	0.0323697	0.388793	-3.62089
ZDHHC9	3.74483	3.28168	-0.155543	6.68013	-2.20525	0.0323745	0.388793	-3.99007
COL3A1	7.80175	6.69231	-0.195761	7.62993	-2.205	0.0323935	0.388793	-4.55057
MST1R	2.57335	3.13433	0.35572	6.23425	2.20469	0.0324166	0.388793	-3.88624
DYNLT2B	1.46817	1.91542	0.369683	5.60088	2.20444	0.0324348	0.388793	-3.68256
PDGFD	1.70928	1.1865	-0.459759	5.58697	-2.2043	0.0324457	0.388793	-3.61872
ANO10	2.77588	2.43085	-0.156023	6.31231	-2.20423	0.0324505	0.388793	-3.82156
MIR27B	0.789176	0.353165	-0.479355	4.69953	-2.20388	0.0324772	0.388877	-3.61255
MAP7D3	1.12561	0.764711	-0.46983	5.12276	-2.20366	0.0324935	0.388877	-3.59657
RASSF10	1.23246	0.747742	-0.614573	5.09196	-2.20307	0.032538	0.389194	-3.60221
SNCAIP	0.56384	0.102246	-0.550463	4.26413	-2.20257	0.0325752	0.389367	-3.65892
FOXF2	2.12574	1.39249	-0.487991	5.81228	-2.20217	0.0326056	0.389367	-3.64909
RFC3	2.97884	3.41827	0.180952	6.46701	2.20215	0.0326067	0.389367	-3.96256
SCN3A	0.376414	0.0806699	-0.440568	4.15372	-2.20183	0.0326306	0.389425	-3.66752
GNGT2	0.892085	1.26852	0.421333	5.10117	2.20152	0.032654	0.389425	-3.61671
CDT1	2.27331	2.87132	0.262444	6.14166	2.20112	0.0326846	0.389425	-3.82998
CAVIN2	2.27438	1.77105	-0.354499	5.98895	-2.20094	0.032698	0.389425	-3.70037
PHLDA1	2.36045	3.27843	0.490235	6.09919	2.20061	0.0327227	0.389425	-3.8693
ARHGEF3	1.85662	2.43817	0.450434	5.82686	2.2003	0.0327462	0.389425	-3.76279
LINC01909	0.297708	0.509036	0.344695	4.35246	2.20021	0.032753	0.389425	-3.61314
MUC13	5.87089	4.23843	-0.563135	7.08625	-2.19988	0.0327778	0.389425	-4.08512
SURF2	3.38138	3.76102	0.143418	6.63184	2.19928	0.0328232	0.389425	-4.04874
PRR5	1.09242	1.72461	0.473157	5.31205	2.19877	0.0328616	0.389425	-3.65019
CHRFAM7A	0.937666	0.64288	-0.395204	4.99948	-2.1984	0.0328902	0.389425	-3.60576
DDX52	2.25384	2.51878	0.141134	6.13648	2.1983	0.0328973	0.389425	-3.81935
GLMN	2.08967	2.41781	0.196425	6.04833	2.19783	0.0329331	0.389425	-3.79442
ADGRL4	3.23309	2.57934	-0.266192	6.44747	-2.19781	0.0329347	0.389425	-3.86848
TMEM163	1.73038	1.08022	-0.569686	5.50813	-2.19776	0.0329387	0.389425	-3.62126
SLC16A14	1.11001	0.750908	-0.356016	5.16228	-2.19769	0.032944	0.389425	-3.60713
FZD10-AS1	0.183407	0.0439135	-0.273509	3.96735	-2.19756	0.0329536	0.389425	-3.69075
MED27	2.96494	3.25401	0.112951	6.46508	2.19734	0.0329701	0.389425	-3.96
RASSF9	0.8865	0.552283	-0.397804	4.91831	-2.1973	0.0329736	0.389425	-3.60932
POP7	4.35463	4.75018	0.113017	6.94837	2.19686	0.0330065	0.389425	-4.22558
MSR1	2.05487	2.79208	0.433985	5.96567	2.1968	0.033011	0.389425	-3.79765
WDR35	1.25048	0.77437	-0.643559	5.09898	-2.19667	0.0330212	0.389425	-3.61287
PARVA	3.22183	2.84857	-0.160317	6.49499	-2.19637	0.0330439	0.389425	-3.91659
GCA	2.78731	3.47822	0.328831	6.34661	2.19636	0.0330446	0.389425	-3.9574
GRHPR	4.84395	5.24615	0.103141	7.09098	2.19578	0.0330889	0.389597	-4.30924
LRRC20	1.51207	1.96424	0.331919	5.65025	2.19536	0.0331206	0.389597	-3.70684
RNA5SP383	0.243506	0.418953	0.308485	4.25083	2.19527	0.0331275	0.389597	-3.63265
MRPS6	4.30818	4.74083	0.128416	6.93887	2.19522	0.0331314	0.389597	-4.22653
MRPS26	4.93694	5.35549	0.108505	7.11206	2.19488	0.0331576	0.389692	-4.32666
PTGDR2	1.2853	0.593457	-0.62212	5.08012	-2.19372	0.0332462	0.390521	-3.61934
MFSD10	2.86195	3.54025	0.317683	6.39773	2.19317	0.0332883	0.390803	-3.98106
RNA5SP333	0.0448103	0.314705	0.329813	3.84311	2.19286	0.033312	0.390869	-3.68089
UBE2S	4.02777	4.6799	0.192101	6.84856	2.19243	0.0333453	0.390887	-4.18911
ALPK1	1.12362	1.46445	0.3322	5.35762	2.19237	0.0333499	0.390887	-3.65605
THAP7	1.59296	2.05113	0.315455	5.71801	2.19167	0.0334031	0.391036	-3.72755
HIF3A	0.570011	0.223105	-0.451289	4.42888	-2.19155	0.0334125	0.391036	-3.65726
RPS2P46	4.42789	4.96302	0.146155	6.97449	2.19112	0.0334457	0.391036	-4.26068
SHC3	0.379924	0.164864	-0.342767	4.27573	-2.19111	0.033446	0.391036	-3.66883
SDC2	4.03436	3.40642	-0.229119	6.74292	-2.19096	0.0334575	0.391036	-4.03572
RTP4	3.01184	3.54416	0.221822	6.47728	2.19079	0.0334713	0.391036	-4.00237
GPC1	2.89329	2.47343	-0.317064	6.30281	-2.19012	0.0335229	0.391112	-3.81875
CCNO	1.43086	1.95689	0.346464	5.61457	2.18991	0.0335386	0.391112	-3.70897
MYO15B	2.13308	1.63412	-0.388087	5.89442	-2.1898	0.0335475	0.391112	-3.69502
DTX1	1.29844	0.968426	-0.293415	5.36547	-2.18976	0.0335503	0.391112	-3.63102
MAD2L2	3.39717	4.12948	0.318897	6.58756	2.18932	0.0335844	0.391298	-4.09365
FKBP3	4.95091	5.36379	0.106752	7.12054	2.1886	0.03364	0.391735	-4.34324
MELTF	1.44822	2.15064	0.435876	5.56887	2.18829	0.0336636	0.391798	-3.70913
CBR3	2.21671	2.82123	0.342041	6.07394	2.18769	0.0337106	0.392134	-3.84688
RPS2P17	0.670266	1.01794	0.342127	4.9034	2.18703	0.0337617	0.392516	-3.6277
HBD	0.820496	0.175137	-0.647117	4.4131	-2.18523	0.0339016	0.39393	-3.67883
SEC14L2	1.56258	2.0795	0.325177	5.69947	2.18494	0.0339239	0.393977	-3.73555
UGT1A10	3.05608	1.51064	-0.995875	5.8975	-2.18389	0.0340059	0.394385	-3.66771
PABPC1P4	0.489653	0.266188	-0.311022	4.4844	-2.18297	0.0340771	0.394385	-3.65987
MX1	3.00518	4.00612	0.476151	6.36328	2.18262	0.0341051	0.394385	-4.00644
ASB9	0.437287	0.728473	0.398086	4.57347	2.18259	0.0341071	0.394385	-3.63443
PLD3	4.0615	4.8516	0.251273	6.84932	2.18248	0.0341157	0.394385	-4.22636
C7orf61	0.164717	0.30043	0.274254	4.09774	2.18224	0.0341343	0.394385	-3.67319
WIF1	0.319854	0.00765164	-0.436056	3.99145	-2.18194	0.0341583	0.394385	-3.72393
IMP4	2.98037	3.37991	0.165881	6.46833	2.18186	0.0341643	0.394385	-4.00361
MYPN	0.228309	0.0748564	-0.311394	4.04088	-2.18166	0.0341804	0.394385	-3.71217
DZIP1	0.87212	0.548445	-0.464493	4.85787	-2.18163	0.0341821	0.394385	-3.64118
TIMM50	2.18444	2.52573	0.184883	6.0957	2.18157	0.0341868	0.394385	-3.84382
SCIN	1.41047	0.818148	-0.618079	5.21495	-2.18154	0.0341898	0.394385	-3.63913
CEP350	2.36148	1.94449	-0.220328	6.08485	-2.18145	0.0341966	0.394385	-3.77816
MRPL42	2.59778	3.36402	0.397026	6.23827	2.17972	0.0343322	0.395657	-3.95259
RHOU	3.52944	3.10274	-0.183219	6.59833	-2.17958	0.0343436	0.395657	-3.998
DCHS2	0.458671	0.109596	-0.44454	4.24536	-2.17773	0.0344891	0.396978	-3.702
KRBOX1	0.848766	0.328813	-0.629379	4.57731	-2.17766	0.034495	0.396978	-3.67676
LPP	2.58981	2.19113	-0.215218	6.19963	-2.17523	0.0346872	0.398775	-3.82821
DCAF16	2.47804	2.81927	0.160362	6.24444	2.17506	0.0347009	0.398775	-3.91191
SNCG	2.24295	1.43092	-0.445895	5.87181	-2.17499	0.0347067	0.398775	-3.7128
TOMM20P2	0.383052	0.635993	0.340376	4.49797	2.17441	0.0347525	0.39909	-3.65133
DHODH	1.1762	1.53256	0.266338	5.42443	2.17366	0.0348123	0.399564	-3.69431
PKD1	1.40613	0.994622	-0.398378	5.39983	-2.1729	0.0348731	0.399628	-3.66098
ORC6	2.07123	2.80702	0.369792	6.00358	2.17274	0.0348852	0.399628	-3.84868
FAM174C	4.3057	4.75827	0.135427	6.93856	2.17272	0.0348875	0.399628	-4.27148
PACC1	1.96872	2.38623	0.243913	5.97258	2.1726	0.0348964	0.399628	-3.82135
PCSK1	0.875329	0.500243	-0.580849	4.69046	-2.17243	0.0349105	0.399628	-3.67511
ACTG2	4.06693	2.98207	-0.477964	6.64049	-2.17199	0.0349455	0.399727	-3.96462
FKBP1A	5.02801	4.49092	-0.148464	7.06707	-2.17167	0.034971	0.399727	-4.2723
LYRM1	2.40667	2.95245	0.247947	6.21255	2.17146	0.0349876	0.399727	-3.92562
BACE1	1.90177	1.40888	-0.403529	5.7416	-2.17097	0.0350271	0.399727	-3.70144
DND1	0.27235	0.383701	0.196429	4.30655	2.17093	0.0350306	0.399727	-3.67522
MIR6820	0.32317	0.540171	0.329287	4.39568	2.17074	0.0350452	0.399727	-3.6632
LDOC1	0.910198	0.611778	-0.33164	4.99445	-2.16993	0.0351109	0.399727	-3.65472
NR2C1	2.24037	2.56566	0.169602	6.13295	2.16964	0.0351336	0.399727	-3.8757
SAA2	1.90825	3.63202	0.680832	5.77792	2.16955	0.035141	0.399727	-3.82004
TAF9	4.34063	4.82516	0.140431	6.9431	2.16943	0.0351504	0.399727	-4.28678
MARVELD3	1.92264	2.54672	0.397428	5.90282	2.16943	0.0351507	0.399727	-3.83165
SCO1	2.18932	2.47669	0.141089	6.10365	2.16936	0.0351562	0.399727	-3.86391
APOBEC3C	3.1711	3.59588	0.158492	6.54681	2.16904	0.0351823	0.399727	-4.0682
PGR	0.158482	0.0522415	-0.222803	3.95691	-2.16882	0.0351997	0.399727	-3.74215
TSHZ3	1.0847	0.773659	-0.335852	5.16146	-2.16881	0.0352002	0.399727	-3.65811
IL15RA	1.7043	2.3241	0.379748	5.77216	2.16862	0.0352155	0.399727	-3.7889
DIABLO	1.91295	3.0527	0.825727	5.5541	2.16805	0.0352614	0.39973	-3.79141
KIAA0040	2.04709	2.55859	0.296334	5.99933	2.16799	0.0352668	0.39973	-3.85608
SPC25	2.54049	3.06911	0.259792	6.25914	2.1677	0.0352897	0.39973	-3.94668
TRADD	3.77017	4.25668	0.171527	6.75649	2.1677	0.0352899	0.39973	-4.18889
BRME1	0.467083	0.784312	0.405339	4.60002	2.16702	0.0353448	0.400136	-3.66154
TRBC2	4.61396	5.26172	0.200118	7.02412	2.1668	0.0353628	0.400136	-4.34847
LACC1	1.54217	0.978165	-0.549657	5.40588	-2.16635	0.0353989	0.400269	-3.67112
NEURL1	0.986758	0.557296	-0.541928	4.87172	-2.16619	0.0354117	0.400269	-3.6721
COPS2	2.88554	3.31554	0.180237	6.42924	2.16473	0.0355299	0.401294	-4.02623
POP4	3.36882	3.84809	0.149591	6.63023	2.1645	0.035549	0.401294	-4.11593
TTK	1.87644	2.41493	0.365845	5.88449	2.16438	0.0355582	0.401294	-3.83121
NUDT2	3.06006	3.90623	0.403875	6.42118	2.16379	0.0356065	0.401421	-4.07467
UPP1	2.32614	2.9276	0.312299	6.14543	2.16379	0.0356067	0.401421	-3.91098
DBNDD2	3.72393	4.51755	0.294802	6.7198	2.16264	0.0356998	0.402249	-4.20805
TBL1X	1.53127	2.05837	0.49071	5.57821	2.16243	0.0357174	0.402249	-3.77061
NPM2	0.264162	0.673863	0.501762	4.22395	2.16207	0.0357465	0.402307	-3.68578
GSDMD	3.39709	2.17046	-0.831176	6.19482	-2.16191	0.0357598	0.402307	-3.76572
TGFB1I1	3.01317	2.51148	-0.268545	6.3652	-2.16135	0.0358052	0.402489	-3.90604
ESYT2	2.97891	3.60788	0.281803	6.45553	2.16105	0.0358299	0.402489	-4.06602
SCIMP	1.25036	1.71254	0.349519	5.46273	2.16102	0.035832	0.402489	-3.7296
RPL35	9.08864	9.74759	0.0984308	7.93451	2.16051	0.0358739	0.402658	-5.00629
GCNT3	4.03009	2.96744	-0.502938	6.60101	-2.16005	0.0359117	0.402658	-3.94084
ZNF121	1.48303	1.82054	0.251384	5.65238	2.15993	0.0359216	0.402658	-3.7609
CDK4	5.25746	5.65482	0.0988192	7.19638	2.15993	0.0359216	0.402658	-4.44328
LRG1	3.52879	4.37748	0.242206	6.6833	2.1595	0.0359565	0.402727	-4.18704
ARMC10P1	1.70486	2.0318	0.205705	5.81873	2.1593	0.0359726	0.402727	-3.79804
NHSL2	0.616755	0.333461	-0.334382	4.62983	-2.15856	0.0360334	0.402727	-3.69232
MED21	3.24434	3.7158	0.175562	6.57249	2.15854	0.0360356	0.402727	-4.11028
TXNDC12	5.62448	5.94599	0.0693251	7.28116	2.15849	0.0360391	0.402727	-4.49683
SAAL1	2.2088	2.49545	0.141609	6.11442	2.15848	0.0360398	0.402727	-3.8859
WNK2	0.708926	0.314341	-0.482552	4.61435	-2.15765	0.0361082	0.403024	-3.70175
MAT1A	0.443643	1.53999	0.760821	4.41262	2.15747	0.0361229	0.403024	-3.68574
TPD52L1	1.90649	1.46997	-0.542076	5.66935	-2.15722	0.0361436	0.403024	-3.70921
CALML4	2.58155	1.85151	-0.605664	5.98166	-2.15695	0.0361662	0.403024	-3.7519
RHOXF1-AS1	0.469311	0.155036	-0.408684	4.30046	-2.15695	0.0361664	0.403024	-3.73104
SDK2	0.309474	0.144679	-0.31781	4.17502	-2.1568	0.0361784	0.403024	-3.74138
HDDC2	3.74261	4.13924	0.122797	6.76302	2.15644	0.036208	0.403124	-4.20233
GZMM	1.37265	1.82233	0.43802	5.49076	2.15624	0.0362247	0.403124	-3.75399
DBF4	1.42006	2.03685	0.455871	5.54368	2.15598	0.0362462	0.403155	-3.76401
AHSP	0.272696	0.0146812	-0.418275	3.98829	-2.15528	0.0363036	0.403585	-3.77238
FAM3C	4.74615	5.32824	0.136136	7.07382	2.15401	0.0364088	0.404055	-4.39298
HLA-S	0.107409	0.256422	0.293519	3.96504	2.15355	0.0364471	0.404055	-3.7401
SH3RF3-AS1	0.532541	0.298836	-0.317679	4.52192	-2.1535	0.0364516	0.404055	-3.70955
SNORA19	0.177328	0.0244021	-0.302759	3.93247	-2.15349	0.0364519	0.404055	-3.77765
MRPL9	4.26413	4.56779	0.0943184	6.92026	2.15341	0.0364591	0.404055	-4.28825
MRPL23	4.98174	5.4569	0.121055	7.12421	2.15331	0.0364666	0.404055	-4.42081
EFHD1	1.39343	1.00881	-0.364361	5.40599	-2.15319	0.0364769	0.404055	-3.69725
ZC2HC1C	0.37837	0.178145	-0.325755	4.28142	-2.15212	0.0365659	0.404647	-3.73809
PLN	1.48739	0.897661	-0.512571	5.36304	-2.15182	0.0365912	0.404647	-3.69479
ARHGAP6	0.925017	0.424141	-0.571943	4.78443	-2.15163	0.0366065	0.404647	-3.70555
ANTKMT	2.67817	3.18121	0.249579	6.32537	2.15163	0.036607	0.404647	-4.01341
ERVMER34-1	0.538719	0.28354	-0.392002	4.4699	-2.15142	0.0366241	0.404647	-3.72197
DDX58	2.44007	3.03293	0.297751	6.21579	2.15101	0.0366582	0.404748	-3.96669
AMPD1	0.66955	0.216596	-0.511477	4.4956	-2.15066	0.0366874	0.404748	-3.7266
KCNJ11	0.684544	1.01147	0.401048	4.87609	2.15023	0.0367237	0.404748	-3.69341
SUPT3H	0.840028	1.14646	0.3706	5.05035	2.14999	0.0367434	0.404748	-3.70209
SMTNL2	0.556993	0.217112	-0.451288	4.4184	-2.14997	0.0367454	0.404748	-3.73244
PRXL2C	1.65769	1.99375	0.215617	5.78133	2.14996	0.0367458	0.404748	-3.80752
ADAMTSL1	0.645674	0.328463	-0.38068	4.63676	-2.14949	0.0367848	0.404971	-3.71053
CA8	1.56751	1.15979	-0.56284	5.43007	-2.14915	0.0368137	0.405043	-3.70258
DUSP15	0.591487	0.232258	-0.487879	4.43672	-2.14886	0.0368377	0.405043	-3.73448
SMARCA1	2.39941	1.78215	-0.545425	5.94144	-2.14858	0.0368617	0.405043	-3.7649
PPP1R18	1.98597	2.63107	0.454466	5.88355	2.14848	0.0368697	0.405043	-3.87189
CARD18	0.282708	0.0580689	-0.371709	4.04932	-2.14797	0.0369129	0.405043	-3.77646
C10orf95	0.485118	0.73252	0.289328	4.66494	2.14788	0.0369204	0.405043	-3.69302
EIF4EBP1	4.75398	5.23615	0.133618	7.06136	2.14785	0.0369228	0.405043	-4.39463
ASAP3	2.24258	1.72905	-0.380556	5.95998	-2.1471	0.0369858	0.40536	-3.78638
CCT8	5.65161	6.1614	0.111954	7.29485	2.1468	0.0370111	0.40536	-4.54
SLC13A2	0.690999	0.173332	-0.596121	4.3578	-2.14632	0.0370513	0.40536	-3.753
TIPIN	1.956	2.28579	0.194309	5.9591	2.14612	0.0370679	0.40536	-3.86383
PCSK9	1.80729	2.59421	0.509764	5.76596	2.14585	0.0370911	0.40536	-3.84307
CIAO2A	4.99565	5.39824	0.094536	7.12753	2.14576	0.037098	0.40536	-4.43328
ADM2	1.42955	0.986501	-0.426462	5.38105	-2.1454	0.037129	0.40536	-3.70803
CAPN13	2.13718	1.40154	-0.668032	5.71178	-2.14527	0.0371394	0.40536	-3.72954
MYO18A	2.45245	1.96835	-0.27635	6.10275	-2.14527	0.0371396	0.40536	-3.84323
MMP2-AS1	0.142032	0.363194	0.363488	4.03805	2.14527	0.0371396	0.40536	-3.74124
TRBJ1-1	1.33374	1.76585	0.411786	5.48216	2.14472	0.0371861	0.405613	-3.77009
RDH16	0.389281	1.1537	0.647816	4.41008	2.14455	0.0372003	0.405613	-3.70666
MORC4	2.4485	3.08668	0.276339	6.23403	2.14415	0.0372341	0.405777	-3.99107
DBH-AS1	0.433795	0.705455	0.362811	4.56382	2.14278	0.0373499	0.406833	-3.70438
PINX1	2.02209	2.36243	0.180517	6.01058	2.14193	0.0374218	0.406863	-3.88761
AKAP13	2.96727	2.15714	-0.555102	6.21793	-2.14108	0.0374942	0.406863	-3.84806
MRPL58	4.11572	4.44981	0.104923	6.87626	2.14107	0.0374953	0.406863	-4.28985
SETD1B	1.8836	1.62303	-0.196218	5.83552	-2.14089	0.0375109	0.406863	-3.79052
PVRIG	0.806738	1.17185	0.398571	5.02178	2.14077	0.0375212	0.406863	-3.71711
RIBC2	0.945266	0.632129	-0.37738	4.98004	-2.14015	0.037574	0.406863	-3.70741
SPTY2D1OS	0.790444	0.41838	-0.424604	4.76921	-2.14014	0.0375748	0.406863	-3.71889
TSTD1	3.79396	4.37223	0.191586	6.77576	2.13941	0.0376365	0.406863	-4.26015
JAK2	2.38927	2.78175	0.21344	6.19812	2.13933	0.0376433	0.406863	-3.96449
PPP1R15A	4.50962	5.08764	0.169011	6.99188	2.1392	0.0376549	0.406863	-4.37286
MBNL3	1.40795	0.894977	-0.49594	5.31591	-2.13868	0.0376991	0.406863	-3.7158
MDP1	1.20426	1.54995	0.316929	5.41211	2.13846	0.0377181	0.406863	-3.76067
UTP4	2.73007	3.37636	0.346953	6.31051	2.13834	0.0377284	0.406863	-4.05074
SLC25A21-AS1	0.728122	0.42236	-0.390269	4.73674	-2.13786	0.0377693	0.406863	-3.72392
MRC2	3.12941	2.50423	-0.316825	6.38029	-2.13783	0.0377713	0.406863	-3.94197
MMP13	0.841717	0.111309	-0.610511	4.36654	-2.13756	0.0377951	0.406863	-3.76807
RFC2	2.75406	3.21652	0.184458	6.37737	2.13733	0.0378145	0.406863	-4.05308
EEF1E1	4.04857	4.45253	0.123567	6.85687	2.13714	0.037831	0.406863	-4.29215
[truncated: 19,579 more rows]

## Sheet: Table S4
p_val	avg_log2FC	pct.1	pct.2	p_val_adj	gene
0	-1.95103	0.135	0.424	0	A2M
0	-0.27904	0.024	0.149	0	A4GALT
0	-0.46553	0.016	0.101	0	ABCA8
0	-0.165384	0.005	0.061	0	ABCC9
0	0.670361	0.472	0.243	0	ABRACL
0	-0.161545	0.002	0.055	0	AC078864.2
0	-0.582398	0.07	0.204	0	AC245595.1
0	0.430298	0.263	0.098	0	ACAP1
0	-1.58485	0.006	0.099	0	ACKR1
0	-0.469315	0.023	0.135	0	ACKR3
0	1.09859	0.279	0.114	0	ACP5
0	-1.82871	0.102	0.216	0	ACTA2
0	0.767209	0.991	0.932	0	ACTB
0	-0.789234	0.195	0.359	0	ACTN1
0	0.407551	0.597	0.439	0	ACTR3
0	-0.56389	0.027	0.204	0	ACVRL1
0	0.286327	0.139	0.024	0	AD000671.2
0	0.304225	0.183	0.062	0	ADA2
0	-0.772999	0.163	0.272	0	ADAM15
0	-1.00297	0.032	0.248	0	ADAMTS1
0	-0.122382	0.005	0.062	0	ADAMTS12
0	-0.262968	0.026	0.118	0	ADAMTS2
0	-0.45746	0.009	0.138	0	ADAMTS4
0	-0.248342	0.007	0.086	0	ADAMTS5
0	-0.164288	0.007	0.069	0	ADAMTS7
0	-0.471073	0.016	0.153	0	ADAMTS9
0	-0.189059	0.004	0.063	0	ADAMTSL1
0	-0.146763	0.003	0.058	0	ADAMTSL2
0	-0.531569	0.011	0.148	0	ADCY4
0	-0.311888	0.005	0.14	0	ADGRA2
0	-0.740787	0.01	0.179	0	ADGRF5
0	-0.353995	0.012	0.147	0	ADGRL2
0	-0.166777	0.002	0.063	0	ADGRL3
0	-0.958259	0.006	0.183	0	ADGRL4
0	-0.56794	0.008	0.064	0	ADH1B
0	-0.854398	0.143	0.275	0	ADIRF
0	-1.00981	0.054	0.269	0	AEBP1
0	-0.238067	0.006	0.09	0	AFAP1L1
0	-1.29346	0.004	0.107	0	AGT
0	-0.97069	0.464	0.623	0	AHNAK
0	1.34675	0.239	0.066	0	AIF1
0	-0.374658	0.04	0.162	0	AKAP12
0	0.329058	0.237	0.107	0	AKNA
0	-0.436482	0.031	0.121	0	ALDH1A3
0	1.02275	0.363	0.108	0	ALOX5AP
0	-0.201402	0.019	0.113	0	AMOTL1
0	-0.159931	0.005	0.072	0	ANGPT1
0	-0.48147	0.007	0.113	0	ANGPT2
0	-0.473515	0.019	0.177	0	ANGPTL2
0	-0.399661	0.042	0.162	0	ANTXR1
0	0.407027	0.162	0.029	0	AOAH
0	-0.260732	0.005	0.098	0	AOC3
0	0.624971	0.312	0.083	0	APBB1IP
0	-0.282188	0.039	0.135	0	APBB2
0	-0.136278	0.003	0.061	0	APCDD1
0	-0.653843	0.004	0.126	0	APLNR
0	0.694624	0.251	0.079	0	APOBEC3G
0	2.17112	0.224	0.108	0	APOC1
0	-2.04741	0.008	0.145	0	APOD
0	-0.365259	0.024	0.12	0	APOLD1
0	-1.32056	0.233	0.478	0	APP
0	-1.27641	0.033	0.17	0	AQP1
0	-0.218718	0.011	0.09	0	ARAP3
0	-0.209919	0.018	0.099	0	ARHGAP23
0	-0.803534	0.043	0.231	0	ARHGAP29
0	0.285409	0.176	0.053	0	ARHGAP30
0	0.267391	0.239	0.103	0	ARHGAP4
0	0.302865	0.211	0.074	0	ARHGAP45
0	0.533235	0.246	0.065	0	ARHGAP9
0	1.07459	0.678	0.412	0	ARHGDIB
0	-0.388427	0.103	0.215	0	ARHGEF12
0	-0.253896	0.002	0.09	0	ARHGEF15
0	-0.211728	0.016	0.097	0	ARHGEF17
0	0.566992	0.275	0.099	0	ARL4C
0	0.54024	0.576	0.383	0	ARL6IP5
0	0.722392	0.678	0.473	0	ARPC1B
0	0.729381	0.843	0.617	0	ARPC2
0	0.7512	0.828	0.588	0	ARPC3
0	0.686251	0.337	0.097	0	ARRB2
0	-0.751536	0.005	0.114	0	ASPN
0	0.420244	0.945	0.814	0	ATP5F1E
0	0.536876	0.855	0.656	0	ATP5MC2
0	0.52987	0.689	0.499	0	ATP5MC3
0	0.449836	0.658	0.485	0	ATP5MF
0	0.579347	0.865	0.666	0	ATP5MG
0	0.472666	0.61	0.455	0	ATP6V0B
0	0.749964	0.678	0.468	0	ATP6V0C
0	0.600061	0.558	0.388	0	ATP6V1F
0	0.616572	0.991	0.945	0	B2M
0	-0.573271	0.14	0.285	0	BACE2
0	-0.163558	0.003	0.06	0	BARX1
0	0.730869	0.208	0.085	0	BATF
0	-0.820179	0.075	0.222	0	BCAM
0	-0.375164	0.077	0.178	0	BCAR1
0	0.35211	0.399	0.24	0	BCAS2
0	0.0573447	0.227	0.097	0	BCL2A1
0	-0.203769	0.003	0.077	0	BCL6B
0	-0.176244	0.007	0.077	0	BDKRB2
0	-0.668024	0.155	0.353	0	BEX3
0	-1.61072	0.071	0.279	0	BGN
0	0.228575	0.165	0.059	0	BIK
0	0.428337	0.219	0.051	0	BIN2
0	0.34049	0.389	0.226	0	BIRC3
0	-0.357864	0.058	0.185	0	BMP1
0	-0.604383	0.033	0.152	0	BMP4
0	-0.547507	0.096	0.241	0	BMPR2
0	0.439832	0.887	0.682	0	BTF3
0	0.731238	0.855	0.743	0	BTG1
0	-1.12263	0.023	0.235	0	C11orf96
0	0.697576	0.324	0.135	0	C12orf75
0	-0.184832	0.032	0.112	0	C16orf45
0	0.489997	0.158	0.037	0	C1orf162
0	2.55667	0.205	0.04	0	C1QA
0	2.89241	0.207	0.045	0	C1QB
0	2.86719	0.203	0.041	0	C1QC
0	-0.0941555	0.002	0.051	0	C1QTNF2
0	-0.13637	0.003	0.075	0	C1QTNF5
0	-0.15419	0.022	0.093	0	C1QTNF6
0	-0.800344	0.082	0.257	0	C1R
0	-1.57094	0.077	0.272	0	C1S
0	0.304481	0.12	0.021	0	C3AR1
0	-0.514508	0.084	0.243	0	C9orf3
0	0.747879	0.613	0.407	0	CACYBP
0	-1.03124	0.025	0.197	0	CALCRL
0	-2.18748	0.094	0.439	0	CALD1
0	0.426989	0.137	0.03	0	CALHM6
0	1.05345	0.458	0.191	0	CAPG
0	0.326865	0.465	0.304	0	CAPZA1
0	-0.182963	0.002	0.06	0	CARMN
0	-0.215612	0.019	0.091	0	CASKIN2
0	-1.49462	0.1	0.371	0	CAV1
0	-0.607125	0.066	0.247	0	CAV2
0	-1.33544	0.102	0.394	0	CAVIN1
0	-0.733561	0.032	0.189	0	CAVIN2
0	-1.00351	0.128	0.354	0	CAVIN3
0	-0.241577	0.016	0.088	0	CCDC102B
0	-0.449696	0.004	0.125	0	CCDC3
0	-0.190208	0.079	0.196	0	CCDC80
0	-1.98503	0.003	0.08	0	CCL11
0	-1.09915	0.006	0.098	0	CCL14
0	-1.35066	0.086	0.229	0	CCL2
0	0.803896	0.24	0.095	0	CCL3
0	1.285	0.409	0.156	0	CCL4
0	1.19979	0.233	0.08	0	CCL4L2
0	2.31877	0.393	0.132	0	CCL5
0	1.16304	0.183	0.077	0	CD14
0	-0.746027	0.358	0.538	0	CD151
0	0.562312	0.123	0.018	0	CD163
0	1.0296	0.286	0.071	0	CD2
0	0.827001	0.222	0.045	0	CD247
0	-0.713689	0.033	0.157	0	CD248
0	0.480938	0.195	0.078	0	CD27
0	0.367013	0.136	0.021	0	CD300A
0	-0.987996	0.009	0.182	0	CD34
0	0.730558	0.5	0.164	0	CD37
0	0.451685	0.217	0.055	0	CD38
0	1.40096	0.32	0.078	0	CD3D
0	1.51482	0.37	0.097	0	CD3E
0	0.723697	0.215	0.048	0	CD3G
0	0.147211	0.608	0.411	0	CD44
0	0.342207	0.446	0.282	0	CD47
0	0.691109	0.387	0.122	0	CD48
0	0.335906	0.104	0.02	0	CD5
0	1.55168	0.47	0.147	0	CD52
0	0.863178	0.476	0.136	0	CD53
0	0.505639	0.162	0.04	0	CD6
0	1.42492	0.304	0.142	0	CD68
0	0.553634	0.393	0.185	0	CD69
0	1.72264	0.378	0.099	0	CD7
0	1.71712	0.873	0.642	0	CD74
0	0.645241	0.329	0.19	0	CD83
0	0.317486	0.14	0.026	0	CD84
0	0.42427	0.147	0.024	0	CD86
0	1.30125	0.217	0.047	0	CD8A
0	0.801819	0.149	0.027	0	CD8B
0	-0.888288	0.061	0.195	0	CD93
0	0.535319	0.192	0.047	0	CD96
0	-0.52734	0.078	0.219	0	CDC42BPA
0	0.396874	0.34	0.168	0	CDC42SE2
0	-0.529193	0.028	0.176	0	CDH11
0	-0.4043	0.013	0.133	0	CDH13
0	-0.795689	0.005	0.163	0	CDH5
0	0.369389	0.49	0.324	0	CDK2AP2
0	0.506688	0.398	0.169	0	CELF2
0	-1.09499	0.063	0.309	0	CFH
0	0.53207	0.931	0.786	0	CFL1
0	0.440228	0.852	0.69	0	CHCHD2
0	-0.168259	0.025	0.105	0	CHN1
0	0.534587	0.635	0.438	0	CIB1
0	0.30322	0.389	0.236	0	CISD2
0	0.651992	0.428	0.222	0	CKLF
0	0.650631	0.479	0.256	0	CKS2
0	-1.00464	0.007	0.14	0	CLDN5
0	0.342397	0.072	0.006	0	CLEC10A
0	-0.90419	0.006	0.168	0	CLEC14A
0	0.382178	0.173	0.056	0	CLEC2D
0	-0.655638	0.006	0.147	0	CLEC3B
0	-0.661012	0.21	0.363	0	CLIC4
0	-0.171495	0.014	0.077	0	CLMP
0	0.290272	0.237	0.113	0	CMTM7
0	0.353315	0.705	0.528	0	CNBP
0	0.548601	0.483	0.315	0	CNN2
0	-1.05748	0.111	0.374	0	CNN3
0	-0.235656	0.068	0.187	0	CNRIP1
0	-0.155333	0.006	0.066	0	CNTN4
0	-0.887804	0.02	0.213	0	COL12A1
0	-0.175637	0.003	0.059	0	COL13A1
0	-0.563487	0.013	0.12	0	COL14A1
0	-1.64174	0.012	0.264	0	COL15A1
0	-0.328355	0.028	0.108	0	COL16A1
0	-1.72375	0.07	0.384	0	COL18A1
0	-2.85668	0.119	0.317	0	COL1A1
0	-2.69372	0.099	0.311	0	COL1A2
0	-2.63227	0.111	0.313	0	COL3A1
0	-2.47598	0.031	0.368	0	COL4A1
0	-2.3264	0.05	0.396	0	COL4A2
0	-0.318459	0.014	0.102	0	COL4A5
0	-0.178035	0.003	0.053	0	COL4A6
0	-0.979364	0.051	0.233	0	COL5A1
0	-1.10225	0.054	0.26	0	COL5A2
0	-0.218417	0.008	0.072	0	COL5A3
0	-1.75695	0.084	0.351	0	COL6A1
0	-2.17938	0.074	0.403	0	COL6A2
0	-1.47087	0.038	0.23	0	COL6A3
0	-0.239271	0.001	0.048	0	COL9A1
0	-0.227812	0.003	0.059	0	COLEC11
0	1.44577	0.548	0.178	0	CORO1A
0	1.10826	0.66	0.42	0	COTL1
0	0.320964	0.895	0.758	0	COX4I1
0	-0.352569	0.004	0.066	0	COX4I2
0	0.50128	0.65	0.476	0	COX5A
0	-0.829462	0.029	0.283	0	COX7A1
0	0.407343	0.763	0.585	0	COX7A2
0	0.490743	0.85	0.671	0	COX7C
0	0.495677	0.74	0.563	0	COX8A
0	0.646151	0.174	0.048	0	CPVL
0	-0.171012	0.002	0.062	0	CPXM2
0	1.13212	0.544	0.306	0	CREM
0	-0.53747	0.08	0.211	0	CRIM1
0	-1.7355	0.127	0.41	0	CRIP2
0	-0.782977	0.036	0.214	0	CRISPLD2
0	0.576109	0.141	0.017	0	CSF1R
0	0.317454	0.26	0.13	0	CSK
0	-0.192967	0.004	0.06	0	CSPG4
0	-0.684016	0.043	0.158	0	CSRP2
0	1.64794	0.355	0.067	0	CST7
0	-2.14325	0.079	0.362	0	CTGF
0	-0.682284	0.05	0.169	0	CTHRC1
0	0.431441	0.102	0.019	0	CTLA4
0	-0.531655	0.271	0.392	0	CTNNA1
0	-0.978018	0.033	0.195	0	CTSK
0	0.684777	0.412	0.253	0	CTSS
0	0.766423	0.168	0.034	0	CTSW
0	-0.4772	0.126	0.266	0	CTTN
0	-0.182136	0.005	0.063	0	CX3CL1
0	-0.814459	0.062	0.172	0	CXCL12
0	-3.59652	0.027	0.178	0	CXCL14
0	0.586919	0.288	0.125	0	CXCL16
0	0.436402	0.118	0.018	0	CXCR3
0	1.01539	0.504	0.242	0	CXCR4
0	0.492387	0.113	0.024	0	CXCR6
0	-0.501038	0.004	0.132	0	CXorf36
0	0.734854	0.851	0.662	0	CYBA
0	0.565301	0.162	0.04	0	CYBB
0	0.402003	0.628	0.458	0	CYCS
0	-1.2365	0.013	0.233	0	CYGB
0	-1.98216	0.094	0.39	0	CYR61
0	0.905518	0.484	0.173	0	CYTIP
0	-0.623211	0.006	0.152	0	CYYR1
0	-0.125899	0.004	0.062	0	DAAM2
0	-0.145591	0.006	0.063	0	DACH1
0	0.46997	0.663	0.505	0	DBI
0	-0.307724	0.07	0.188	0	DBN1
0	-0.288544	0.011	0.125	0	DCHS1
0	-2.5183	0.072	0.272	0	DCN
0	0.415836	0.441	0.245	0	DCXR
0	-0.319615	0.038	0.15	0	DDR2
0	0.344235	0.243	0.08	0	DEF6
0	0.239565	0.106	0.023	0	DENND1C
0	0.261112	0.169	0.055	0	DENND2D
0	-0.299359	0.002	0.063	0	DIO2
0	-0.940348	0.046	0.223	0	DKK3
0	-0.659769	0.027	0.24	0	DLC1
0	-0.289828	0.015	0.113	0	DLL1
0	-0.36019	0.022	0.102	0	DLL4
0	-0.111539	0.002	0.058	0	DNM3OS
0	0.361027	0.406	0.257	0	DNPH1
0	-0.280229	0.051	0.147	0	DOCK1
0	0.234813	0.179	0.068	0	DOCK10
0	0.282642	0.179	0.048	0	DOCK2
0	-0.496711	0.031	0.166	0	DOCK6
0	0.344543	0.276	0.112	0	DOCK8
0	-0.354885	0.039	0.136	0	DOCK9
0	0.855076	0.305	0.061	0	DOK2
0	-0.927791	0.005	0.11	0	DPT
0	-0.376739	0.041	0.172	0	DPYSL3
0	0.387871	0.564	0.4	0	DRAP1
0	-0.662437	0.144	0.297	0	DST
0	1.28062	0.593	0.289	0	DUSP2
0	1.14477	0.361	0.158	0	DUSP4
0	-0.391442	0.017	0.115	0	DYSF
0	-0.290958	0.011	0.123	0	EBF1
0	-0.66419	0.11	0.3	0	ECE1
0	-0.549006	0.064	0.2	0	ECM1
0	-0.171786	0.012	0.081	0	ECM2
0	-0.791913	0.005	0.163	0	ECSCR
0	-0.714473	0.01	0.197	0	EDIL3
0	-0.315495	0.006	0.099	0	EDNRA
0	-0.647298	0.013	0.16	0	EDNRB
0	0.445349	0.997	0.959	0	EEF1A1
0	0.484566	0.706	0.519	0	EEF1G
0	-0.58907	0.07	0.252	0	EFEMP2
0	-0.224312	0.01	0.082	0	EFHD1
0	-1.51424	0.078	0.23	0	EGFL7
0	-0.978998	0.441	0.615	0	EGR1
0	-0.743107	0.054	0.283	0	EHD2
0	0.322009	0.979	0.925	0	EIF1
0	0.379292	0.662	0.487	0	EIF3F
0	0.358376	0.603	0.444	0	EIF3H
0	0.350791	0.77	0.601	0	EIF3K
0	0.496445	0.543	0.367	0	ELF1
0	-0.689134	0.013	0.13	0	ELN
0	0.513198	0.281	0.085	0	EMB
0	-0.811811	0.005	0.153	0	EMCN
0	-0.388589	0.008	0.109	0	EMID1
0	-0.834043	0.03	0.194	0	EMILIN1
0	-0.161753	0.007	0.082	0	EML1
0	-1.09092	0.121	0.351	0	EMP1
0	-0.756872	0.125	0.339	0	EMP2
0	-0.287603	0.063	0.16	0	ENAH
0	-1.65462	0.127	0.357	0	ENG
0	0.610585	0.674	0.517	0	ENO1
0	-1.11156	0.151	0.371	0	EPAS1
0	-0.273865	0.039	0.122	0	EPHB4
0	-0.476735	0.151	0.272	0	EPHX1
0	-0.683773	0.166	0.322	0	EPS8
0	-0.332968	0.006	0.116	0	ERG
0	-1.07266	0.02	0.216	0	ESAM
0	-0.815545	0.271	0.422	0	ETS2
0	0.389135	0.212	0.057	0	EVI2A
0	0.427716	0.301	0.097	0	EVI2B
0	0.897114	0.392	0.169	0	EVL
0	-0.251339	0.001	0.081	0	EXOC3L2
0	0.355128	0.667	0.443	0	EZR
0	-0.67658	0.094	0.272	0	F2R
0	-0.417422	0.003	0.086	0	F2RL3
0	-1.24171	0.075	0.215	0	F3
0	-0.198217	0.003	0.068	0	FAM107A
0	-0.142558	0.002	0.053	0	FAM110D
0	-0.429287	0.138	0.267	0	FAM114A1
0	-0.282038	0.012	0.112	0	FAM13C
0	-0.251115	0.004	0.064	0	FAM162B
0	-0.727135	0.009	0.143	0	FAM167B
0	-0.590178	0.062	0.207	0	FAM198B
0	0.660427	0.459	0.184	0	FAM49B
0	-0.300164	0.042	0.155	0	FAM92A
0	0.415942	0.394	0.224	0	FAM96A
0	-0.360665	0.072	0.18	0	FARP1
0	-0.193989	0.004	0.086	0	FAT4
0	0.467184	0.982	0.889	0	FAU
0	-0.60721	0.079	0.233	0	FBLIM1
0	-1.33195	0.043	0.196	0	FBLN1
0	-0.607105	0.024	0.145	0	FBLN5
0	-0.908063	0.032	0.228	0	FBN1
0	0.288827	0.171	0.055	0	FBP1
0	1.2831	0.274	0.089	0	FCER1G
0	0.367938	0.093	0.013	0	FCGR1A
0	0.60143	0.169	0.056	0	FCGR2A
0	0.69616	0.152	0.035	0	FCGR2B
0	0.986691	0.164	0.021	0	FCGR3A
0	-0.450935	0.003	0.11	0	FENDRR
0	-0.481013	0.049	0.233	0	FERMT2
0	0.469811	0.279	0.089	0	FERMT3
0	-0.254379	0.01	0.108	0	FGD5
0	-0.347343	0.044	0.173	0	FGFR1
0	0.481235	0.168	0.06	0	FGL2
0	-0.944438	0.049	0.243	0	FHL1
0	-0.542555	0.14	0.264	0	FHL2
0	-0.227148	0.008	0.075	0	FIBIN
0	-0.29341	0.004	0.113	0	FILIP1
0	-0.678379	0.091	0.239	0	FILIP1L
0	-0.653796	0.072	0.268	0	FKBP10
0	-0.319604	0.059	0.183	0	FKBP7
0	-0.480429	0.085	0.246	0	FKBP9
0	-0.62741	0.133	0.248	0	FLNB
0	-0.769451	0.029	0.158	0	FLT1
0	-0.190231	0.002	0.07	0	FLT4
0	0.270189	0.207	0.088	0	FMNL1
0	-0.140492	0.002	0.049	0	FMO3
0	-0.169734	0.114	0.246	0	FN1
0	0.70281	0.104	0.012	0	FOLR2
0	-0.906877	0.691	0.857	0	FOS
0	-0.807001	0.574	0.741	0	FOSB
0	-0.671493	0.008	0.172	0	FOXF1
0	-0.177659	0.002	0.07	0	FOXF2
0	-0.150085	0.005	0.059	0	FOXS1
0	0.341094	0.098	0.007	0	FPR3
0	-0.219848	0.027	0.11	0	FRMD6
0	-0.316377	0.04	0.133	0	FRY
0	-0.786305	0.009	0.123	0	FRZB
0	-0.466243	0.142	0.258	0	FSCN1
0	-1.3349	0.056	0.352	0	FSTL1
0	0.643526	0.986	0.908	0	FTH1
0	1.64415	0.972	0.904	0	FTL
0	-0.36172	0.053	0.143	0	FXYD1
0	0.519826	0.725	0.515	0	FXYD5
0	-0.35471	0.031	0.154	0	FXYD6
0	0.98832	0.415	0.105	0	FYB1
0	-0.466338	0.015	0.169	0	FZD4
0	0.307231	0.196	0.078	0	GALM
0	-0.258761	0.031	0.119	0	GALNT18
0	0.823529	0.969	0.858	0	GAPDH
0	0.392939	0.122	0.032	0	GATA3
0	0.567056	0.195	0.054	0	GBP5
0	0.316982	0.168	0.046	0	GCHFR
0	-0.193463	0.006	0.064	0	GFRA1
0	-0.80827	0.026	0.228	0	GGT5
0	0.372633	0.513	0.345	0	GHITM
0	-0.520298	0.053	0.201	0	GJA1
0	-0.453875	0.005	0.089	0	GJA4
0	-0.206185	0.004	0.072	0	GJC1
0	0.463328	0.371	0.2	0	GLIPR1
0	-0.31524	0.021	0.141	0	GLT8D2
0	0.281913	0.127	0.03	0	GNA15
0	-0.346372	0.037	0.16	0	GNAI1
0	-1.78753	0.049	0.383	0	GNG11
0	-0.304764	0.095	0.204	0	GNG12
0	0.590382	0.338	0.192	0	GNG2
0	2.18466	0.125	0.029	0	GNLY
0	-0.252868	0.024	0.112	0	GPC6
0	0.342619	0.1	0.021	0	GPR171
0	0.825009	0.269	0.087	0	GPR183
0	0.367531	0.105	0.008	0	GPR34
0	-0.279649	0.004	0.107	0	GPR4
0	0.608635	0.26	0.07	0	GPR65
0	0.306909	0.197	0.062	0	GPRIN3
0	0.647607	0.423	0.202	0	GPSM3
0	-0.632599	0.08	0.201	0	GPX3
0	-0.247611	0.057	0.164	0	GPX8
0	-0.357915	0.025	0.125	0	GRB10
0	-0.483969	0.052	0.213	0	GRK5
0	-1.70162	0.308	0.552	0	GSN
0	0.465675	0.453	0.267	0	GTF2B
0	0.35461	0.459	0.296	0	GTF3A
0	-0.273973	0.012	0.106	0	GUCY1A1
0	-0.315249	0.012	0.115	0	GUCY1B1
0	2.00313	0.29	0.056	0	GZMA
0	1.78081	0.233	0.04	0	GZMB
0	1.20252	0.187	0.029	0	GZMH
0	1.12946	0.151	0.028	0	GZMK
0	0.650906	0.181	0.039	0	GZMM
0	0.456986	0.559	0.395	0	H2AFV
0	0.58774	0.753	0.576	0	H2AFZ
0	-0.341079	0.001	0.069	0	HAPLN1
0	-0.160119	0.002	0.057	0	HAS2
0	0.377285	0.148	0.024	0	HAVCR2
0	0.29321	0.126	0.027	0	HCK
0	0.777452	0.472	0.2	0	HCLS1
0	1.41678	0.491	0.112	0	HCST
0	-0.258729	0.038	0.146	0	HDGFL3
0	-0.312131	0.01	0.092	0	HECW2
0	-0.582258	0.066	0.211	0	HEG1
0	-0.82325	0.16	0.321	0	HES1
0	-0.231067	0.016	0.084	0	HEY1
0	-0.221317	0.004	0.069	0	HEYL
0	-0.259901	0.003	0.053	0	HIGD1B
0	0.50848	0.633	0.435	0	HIGD2A
0	0.495938	0.81	0.621	0	HINT1
0	0.489673	0.958	0.892	0	HLA-B
0	0.530638	0.949	0.862	0	HLA-C
0	1.09593	0.413	0.183	0	HLA-DMA
0	0.685914	0.211	0.065	0	HLA-DMB
0	2.05009	0.555	0.293	0	HLA-DPA1
0	1.9707	0.519	0.292	0	HLA-DPB1
0	1.77028	0.392	0.121	0	HLA-DQA1
0	0.534171	0.153	0.034	0	HLA-DQA2
0	1.42017	0.359	0.141	0	HLA-DQB1
0	2.11451	0.511	0.311	0	HLA-DRA
0	1.81322	0.588	0.348	0	HLA-DRB1
0	1.35524	0.349	0.151	0	HLA-DRB5
0	0.55669	0.364	0.15	0	HMGA1
0	0.71045	0.392	0.233	0	HMGB2
0	0.456469	0.657	0.483	0	HMGN1
0	0.581154	0.69	0.524	0	HMGN2
0	0.393585	0.862	0.715	0	HNRNPA1
0	0.385106	0.596	0.436	0	HNRNPF
0	-0.627648	0.044	0.131	0	HSD17B2
0	-0.195657	0.003	0.078	0	HSPA12B
0	0.701759	0.934	0.829	0	HSPA8
0	-0.543877	0.715	0.767	0	HSPB1
0	-0.312073	0.018	0.103	0	HSPB6
0	-0.345644	0.038	0.144	0	HSPB8
0	0.561677	0.772	0.631	0	HSPD1
0	0.61787	0.847	0.741	0	HSPE1
0	-2.2231	0.097	0.359	0	HSPG2
0	-0.92973	0.074	0.3	0	HTRA1
0	-0.45	0.01	0.109	0	HTRA3
0	-0.966128	0.079	0.244	0	HYAL2
0	0.441258	0.345	0.176	0	ICAM3
0	0.461279	0.115	0.029	0	ICOS
0	-1.52972	0.209	0.467	0	ID1
0	-1.81388	0.275	0.529	0	ID3
0	0.483751	0.382	0.208	0	IDH2
0	-0.81947	0.699	0.787	0	IER2
0	-1.1279	0.284	0.617	0	IFI27
0	0.677867	0.193	0.067	0	IFI30
0	-1.33762	0.503	0.614	0	IFITM3
0	0.965178	0.125	0.031	0	IFNG
0	-0.964084	0.087	0.234	0	IGFBP3
0	-1.93997	0.157	0.464	0	IGFBP4
0	-2.39904	0.044	0.23	0	IGFBP5
0	-0.620454	0.073	0.222	0	IGFBP6
0	-3.65852	0.147	0.5	0	IGFBP7
0	0.407143	0.21	0.044	0	IGFLR1
0	0.599544	0.136	0.031	0	IGSF6
0	0.397336	0.249	0.078	0	IKZF1
0	0.43238	0.296	0.101	0	IL10RA
0	0.322536	0.196	0.061	0	IL18
0	-0.322886	0.08	0.191	0	IL1R1
0	0.305009	0.115	0.027	0	IL21R
0	0.584855	0.167	0.036	0	IL2RB
0	0.5545	0.328	0.113	0	IL2RG
0	1.28783	0.571	0.465	0	IL32
0	-0.128809	0.003	0.063	0	IL34
0	-0.444535	0.041	0.148	0	IL3RA
0	-0.652102	0.311	0.442	0	IL6ST
0	-0.635419	0.071	0.165	0	INSR
0	0.761765	0.53	0.348	0	ISG20
0	-0.468038	0.011	0.118	0	ISLR
0	-0.157637	0.007	0.071	0	ITGA11
0	0.362807	0.257	0.113	0	ITGA4
0	-0.730916	0.087	0.268	0	ITGA5
0	-0.940047	0.152	0.286	0	ITGA6
0	0.291878	0.15	0.042	0	ITGAL
0	-0.48057	0.155	0.272	0	ITGAV
0	-0.937599	0.419	0.523	0	ITGB1
0	1.16312	0.382	0.083	0	ITGB2
0	0.330204	0.19	0.059	0	ITGB7
0	0.327243	0.143	0.042	0	ITK
0	-0.653028	0.083	0.236	0	JAG1
0	-0.27764	0.02	0.092	0	JAG2
0	-0.433667	0.01	0.127	0	JAM2
0	-0.254065	0.015	0.131	0	JAM3
0	0.388687	0.15	0.036	0	JAML
0	-0.262125	0.014	0.108	0	JCAD
0	0.511148	0.548	0.344	0	JPT1
0	-0.552939	0.808	0.87	0	JUN
0	-0.463692	0.81	0.849	0	JUNB
0	-0.661868	0.133	0.277	0	JUP
0	-0.354515	0.032	0.161	0	KANK2
0	-0.291099	0.006	0.099	0	KANK3
0	-0.206213	0.016	0.096	0	KAZN
0	0.29151	0.168	0.048	0	KCNAB2
0	-0.172613	0.011	0.071	0	KCNE4
0	-0.190918	0.005	0.068	0	KCNJ8
0	-0.175281	0.009	0.085	0	KCNS3
0	-0.531871	0.02	0.124	0	KDR
0	-0.179488	0.013	0.096	0	KIRREL1
0	-0.369966	0.045	0.144	0	KITLG
0	-0.750203	0.275	0.423	0	KLF4
0	-0.414179	0.143	0.263	0	KLF9
0	0.792182	0.151	0.03	0	KLRD1
0	0.769918	0.184	0.056	0	LAG3
0	0.445815	0.158	0.031	0	LAIR1
0	-0.213383	0.008	0.076	0	LAMA2
0	-1.14917	0.042	0.327	0	LAMA4
0	-0.558186	0.054	0.2	0	LAMA5
0	-0.951378	0.049	0.308	0	LAMB1
0	-0.72172	0.086	0.291	0	LAMB2
0	-0.836499	0.058	0.3	0	LAMC1
0	1.28189	0.57	0.233	0	LAPTM5
0	0.550812	0.21	0.064	0	LAT
0	0.259029	0.139	0.037	0	LAT2
0	0.88221	0.262	0.061	0	LCK
0	1.08169	0.475	0.13	0	LCP1
0	-0.598529	0.027	0.21	0	LDB2
0	0.75234	0.734	0.561	0	LDHA
0	0.772106	0.485	0.268	0	LEPROTL1
0	-0.969921	0.033	0.282	0	LHFPL6
0	-0.128386	0.001	0.049	0	LHX6
0	-0.273023	0.017	0.085	0	LIFR
0	0.249287	0.105	0.023	0	LILRB2
0	0.445941	0.121	0.015	0	LILRB4
0	-0.377569	0.031	0.146	0	LIMCH1
0	0.716342	0.374	0.188	0	LIMD2
0	-0.47383	0.014	0.155	0	LIMS2
0	-0.229179	0.001	0.066	0	LINC01082
0	0.534374	0.117	0.021	0	LINC01871
0	-0.123146	0.005	0.058	0	LINC02202
0	0.570095	0.564	0.388	0	LITAF
0	-0.597522	0.067	0.239	0	LMCD1
0	-0.951159	0.531	0.71	0	LMNA
0	-0.191809	0.006	0.072	0	LMOD1
0	-0.913396	0.037	0.249	0	LOXL2
0	-0.625169	0.205	0.352	0	LPP
0	0.489932	0.302	0.1	0	LPXN
0	0.183417	0.083	0.01	0	LRRC25
0	-0.396362	0.01	0.149	0	LRRC32
0	0.840145	0.544	0.294	0	LSP1
0	0.455393	0.179	0.049	0	LST1
0	-0.512927	0.016	0.149	0	LTBP1
0	-0.34381	0.02	0.115	0	LTBP2
0	-1.16027	0.15	0.321	0	LTBP4
0	-2.88431	0.047	0.224	0	LUM
0	0.293414	0.114	0.022	0	LY86
0	0.393334	0.37	0.216	0	M6PR
0	-0.398591	0.044	0.142	0	MAGI1
0	-1.12148	0.966	0.988	0	MALAT1
0	-0.406974	0.056	0.148	0	MALL
0	-0.772602	0.04	0.228	0	MAP1B
0	-0.419509	0.186	0.321	0	MAP1LC3A
0	0.292324	0.136	0.036	0	MAP4K1
0	-0.438977	0.109	0.219	0	MAPK3
0	0.198597	0.157	0.056	0	MAPKAPK3
0	0.38143	0.126	0.024	0	MATK
0	-0.501687	0.038	0.166	0	MATN2
0	0.249915	0.318	0.14	0	MBP
0	-1.15284	0.021	0.242	0	MCAM
0	-0.197928	0.027	0.107	0	MCC
0	-0.371638	0.026	0.116	0	MCF2L
0	0.295374	0.257	0.126	0	MCUB
0	-0.605613	0.037	0.154	0	MEG3
0	-0.200321	0.004	0.066	0	MEOX1
0	-2.03221	0.03	0.202	0	MFAP4
0	-1.15589	0.074	0.279	0	MFGE8
0	-0.767444	0.178	0.339	0	MGLL
0	-2.38796	0.079	0.363	0	MGP
0	-0.827753	0.083	0.223	0	MICALL2
0	-0.364737	0.044	0.15	0	MKL2
0	-0.369691	0.012	0.095	0	MMP11
0	-1.71017	0.053	0.298	0	MMP2
0	-0.503957	0.004	0.136	0	MMRN2
0	0.388728	0.464	0.302	0	MOB1A
0	-0.193819	0.017	0.106	0	MPDZ
0	0.320375	0.098	0.015	0	MPEG1
0	-0.477073	0.137	0.261	0	MPRIP
0	0.366512	0.091	0.011	0	MRC1
0	-0.381819	0.056	0.152	0	MRC2
0	0.348668	0.461	0.294	0	MRPS6
0	-0.294437	0.007	0.11	0	MRVI1
0	0.73511	0.137	0.013	0	MS4A4A
0	1.22119	0.182	0.034	0	MS4A6A
0	0.946758	0.168	0.039	0	MS4A7
0	0.43966	0.104	0.008	0	MSR1
0	-0.336597	0.032	0.176	0	MSRB3
0	-0.810483	0.918	0.982	0	MT-ATP6
0	-0.716385	0.834	0.883	0	MT-ATP8
0	-0.671039	0.964	0.995	0	MT-CO1
0	-0.61042	0.966	0.995	0	MT-CO2
0	-0.647908	0.951	0.992	0	MT-CO3
0	-0.813548	0.939	0.989	0	MT-CYB
0	-0.792354	0.903	0.974	0	MT-ND1
0	-0.819265	0.884	0.97	0	MT-ND2
0	-0.768718	0.928	0.983	0	MT-ND3
0	-0.870009	0.909	0.982	0	MT-ND4
0	-0.694029	0.911	0.952	0	MT-ND4L
0	-0.917677	0.881	0.963	0	MT-ND5
0	0.627647	0.253	0.069	0	MT1F
0	0.74132	0.464	0.29	0	MT1X
0	0.266681	0.464	0.298	0	MTHFD2
0	-0.591081	0.096	0.225	0	MTUS1
0	-2.55565	0.222	0.341	0	MUC5AC
0	-0.642485	0.05	0.2	0	MXRA5
0	-0.217861	0.058	0.153	0	MXRA7
0	-0.708653	0.046	0.21	0	MXRA8
0	-0.329	0.003	0.107	0	MYCT1
0	-1.60804	0.119	0.364	0	MYL9
0	-0.698003	0.03	0.21	0	MYLK
0	-0.534717	0.06	0.199	0	MYO1B
0	-0.492696	0.148	0.273	0	MYO1C
0	0.251433	0.164	0.048	0	MYO1F
0	0.349339	0.175	0.046	0	MYO1G
0	0.421021	0.945	0.78	0	NACA
0	-0.726019	0.176	0.307	0	NBL1
0	0.427147	0.273	0.106	0	NCF1
0	0.348928	0.213	0.06	0	NCF4
0	-0.398033	0.094	0.216	0	NCKAP1
0	0.367508	0.194	0.041	0	NCKAP1L
0	-0.242597	0.035	0.13	0	NDN
0	-0.319376	0.039	0.151	0	NDST1
0	0.42191	0.57	0.408	0	NDUFV2
0	-1.24006	0.728	0.861	0	NEAT1
0	-0.579516	0.219	0.367	0	NECTIN2
0	-0.207042	0.003	0.076	0	NEGR1
0	-0.481714	0.008	0.155	0	NES
0	-0.30965	0.008	0.122	0	NEURL1B
0	-0.355331	0.03	0.141	0	NEXN
0	-0.521189	0.098	0.263	0	NFIA
0	-0.786485	0.087	0.27	0	NFIB
0	-0.559533	0.222	0.361	0	NFIC
0	-0.144641	0.008	0.071	0	NHSL2
0	-0.966892	0.021	0.278	0	NID1
0	-0.324133	0.017	0.129	0	NID2
0	0.454921	0.388	0.243	0	NINJ1
0	2.14508	0.334	0.071	0	NKG7
0	-0.792082	0.109	0.345	0	NNMT
0	-0.212798	0.015	0.081	0	NOS3
0	-0.408498	0.043	0.143	0	NOSTRIN
0	-0.580945	0.016	0.107	0	NOTCH3
0	-0.485411	0.014	0.127	0	NOTCH4
0	-0.145807	0.002	0.062	0	NOVA2
0	-1.01565	0.177	0.335	0	NPDC1
0	0.271349	0.1	0.019	0	NPL
0	0.628036	0.874	0.691	0	NPM1
0	-0.176949	0.012	0.077	0	NPR1
0	-0.384997	0.03	0.139	0	NR2F1
0	-0.647159	0.066	0.223	0	NR2F2
0	0.658027	0.565	0.416	0	NR4A2
0	-0.325944	0.07	0.174	0	NREP
0	-0.179649	0.011	0.076	0	NRN1
0	-0.479187	0.096	0.211	0	NRP1
0	-0.412786	0.022	0.148	0	NUAK1
0	-0.466698	0.051	0.205	0	OAF
0	0.841333	0.935	0.756	0	OAZ1
0	0.425793	0.385	0.211	0	OCIAD2
0	-0.300202	0.012	0.101	0	OLFM1
0	-0.18923	0.015	0.096	0	OLFML1
0	-0.389385	0.003	0.122	0	OLFML2A
0	-0.692815	0.058	0.18	0	OLFML3
0	-0.243515	0.053	0.143	0	OSMR
0	0.473289	0.442	0.278	0	OSTF1
0	0.539711	0.88	0.735	0	PABPC1
0	-0.605022	0.117	0.227	0	PALLD
0	-0.444563	0.02	0.131	0	PALMD
0	-0.214235	0.004	0.083	0	PAMR1
0	0.362989	0.236	0.104	0	PARP8
0	-0.376249	0.084	0.224	0	PARVA
0	0.390554	0.193	0.042	0	PARVG
0	-0.303017	0.058	0.162	0	PBX1
0	-0.355173	0.003	0.102	0	PCAT19
0	-0.176397	0.004	0.064	0	PCDH12
0	-0.656174	0.005	0.159	0	PCDH17
0	-0.380833	0.004	0.129	0	PCDH18
0	-0.367927	0.039	0.174	0	PCGF2
0	-0.979642	0.06	0.227	0	PCOLCE
0	0.583698	0.332	0.178	0	PDCL3
0	-0.181564	0.007	0.086	0	PDE1A
0	-0.191774	0.003	0.081	0	PDE1C
0	-0.203001	0.02	0.093	0	PDE5A
0	-0.475675	0.024	0.139	0	PDGFD
0	-1.08521	0.027	0.17	0	PDGFRA
0	-0.641022	0.015	0.155	0	PDGFRB
0	-0.981921	0.109	0.257	0	PDK4
0	-1.36308	0.228	0.479	0	PDLIM1
0	-0.444145	0.055	0.182	0	PDLIM3
0	-0.295261	0.072	0.181	0	PDLIM4
0	-0.495669	0.143	0.28	0	PDLIM7
0	-0.343703	0.064	0.173	0	PEAK1
0	-0.172221	0.007	0.08	0	PEAR1
0	-1.4997	0.146	0.246	0	PECAM1
0	0.940457	0.952	0.783	0	PFN1
0	-0.435934	0.031	0.147	0	PGF
0	0.766281	0.701	0.487	0	PGK1
0	-0.437506	0.156	0.288	0	PHACTR2
0	-0.43306	0.052	0.204	0	PHLDB1
0	0.231637	0.138	0.033	0	PIK3AP1
0	-0.748135	0.076	0.217	0	PIK3R3
0	0.316537	0.119	0.028	0	PILRA
0	-0.717433	0.085	0.294	0	PKIG
0	-0.41839	0.069	0.163	0	PKP4
0	0.540185	0.091	0.011	0	PLA2G7
0	-0.927797	0.021	0.216	0	PLAC9
0	-1.75838	0.046	0.257	0	PLAT
0	-0.837446	0.086	0.231	0	PLAU
0	-0.314892	0.04	0.124	0	PLCB1
0	-0.966049	0.258	0.429	0	PLEC
0	0.227106	0.234	0.085	0	PLEK
0	-0.278906	0.033	0.136	0	PLEKHG1
0	0.833316	0.401	0.264	0	PLIN2
0	-0.788346	0.168	0.332	0	PLK2
0	-0.296312	0.088	0.217	0	PLOD2
0	0.42631	0.478	0.329	0	PLP2
0	-1.28374	0.13	0.347	0	PLPP1
0	-1.40129	0.041	0.273	0	PLPP3
0	-0.50074	0.094	0.253	0	PLS3
0	-0.195397	0.029	0.112	0	PLSCR4
0	-2.73814	0.023	0.219	0	PLVAP
0	-0.389581	0.028	0.124	0	PLXDC1
0	-0.475607	0.044	0.151	0	PLXNA2
0	-0.519116	0.092	0.216	0	PLXND1
0	-0.628345	0.178	0.332	0	PMP22
0	-0.353869	0.017	0.109	0	PODN
0	-0.672476	0.047	0.14	0	PODXL
0	-3.03898	0.021	0.239	0	POSTN
0	-0.581567	0.093	0.257	0	PPFIBP1
0	0.397511	0.933	0.787	0	PPIA
0	-0.621922	0.134	0.31	0	PPIC
0	0.531495	0.598	0.402	0	PPP1CA
0	-0.758366	0.03	0.178	0	PPP1R14A
0	-0.308945	0.003	0.109	0	PREX2
0	0.931942	0.194	0.038	0	PRF1
0	-0.37488	0.012	0.138	0	PRKG1
0	-0.392776	0.096	0.219	0	PROCR
0	-0.328917	0.054	0.185	0	PROS1
0	0.48267	0.617	0.42	0	PRR13
0	-0.29917	0.007	0.109	0	PRR16
0	-0.233609	0.012	0.081	0	PRRX1
0	-1.40229	0.104	0.323	0	PRSS23
0	0.363608	0.467	0.315	0	PSMA5
0	0.378293	0.473	0.315	0	PSMB10
0	0.702493	0.592	0.377	0	PSMB9
0	0.532202	0.771	0.556	0	PSME1
0	0.528295	0.671	0.503	0	PSME2
0	0.353339	0.155	0.044	0	PSTPIP1
0	-0.252064	0.016	0.089	0	PTCH1
0	-0.168784	0.002	0.051	0	PTGDR2
0	-1.05535	0.052	0.142	0	PTGDS
0	0.45918	0.728	0.548	0	PTGES3
0	-0.498225	0.098	0.239	0	PTK2
0	-0.225398	0.037	0.129	0	PTK7
0	-0.483738	0.012	0.122	0	PTN
0	0.469525	0.235	0.065	0	PTPN22
0	0.341884	0.263	0.098	0	PTPN6
0	0.432908	0.214	0.067	0	PTPN7
0	-0.533788	0.014	0.136	0	PTPRB
0	0.988	0.574	0.196	0	PTPRC
0	1.41118	0.41	0.13	0	PTPRCAP
0	-0.408746	0.022	0.17	0	PTPRG
0	-0.513672	0.089	0.225	0	PTPRK
0	-0.38734	0.02	0.153	0	PTPRM
0	0.461055	0.214	0.078	0	PTTG1
0	-0.828735	0.032	0.265	0	PXDN
0	0.476924	0.418	0.249	0	PYCARD
0	-0.68592	0.257	0.409	0	RAB13
0	0.450224	0.476	0.313	0	RAB5IF
0	1.39148	0.586	0.19	0	RAC2
0	0.406275	0.95	0.825	0	RACK1
0	-0.573874	0.058	0.218	0	RAI14
0	-1.74375	0.047	0.245	0	RAMP2
0	-1.22844	0.006	0.181	0	RAMP3
0	0.534753	0.738	0.547	0	RAN
0	-0.413287	0.018	0.118	0	RAPGEF3
0	-0.184791	0.005	0.069	0	RAPGEF4
0	-0.307226	0.022	0.11	0	RAPGEF5
0	-1.38946	0.087	0.273	0	RARRES2
0	0.801695	0.492	0.282	0	RARRES3
0	0.343118	0.195	0.083	0	RASAL3
0	-0.576571	0.112	0.225	0	RASD1
0	-0.330117	0.014	0.123	0	RASIP1
0	-0.178922	0.003	0.08	0	RASL12
0	0.453015	0.255	0.075	0	RASSF5
0	-0.312972	0.073	0.189	0	RBFOX2
0	0.388695	0.658	0.489	0	RBM8A
0	-0.254505	0.055	0.154	0	RBMS2
0	-0.365914	0.017	0.161	0	RBMS3
0	-0.621134	0.049	0.215	0	RBP1
0	-0.367494	0.004	0.094	0	RBP5
0	-0.548035	0.018	0.092	0	RBP7
0	-0.877156	0.071	0.315	0	RBPMS
0	-0.327139	0.018	0.126	0	RCAN2
0	-0.567776	0.207	0.335	0	RCN1
0	-0.432499	0.072	0.189	0	RCN3
0	-0.318916	0.034	0.133	0	RFLNB
0	-0.114724	0.002	0.056	0	RFTN2
0	1.30372	0.528	0.207	0	RGS1
0	0.552667	0.458	0.245	0	RGS10
0	-2.63646	0.033	0.147	0	RGS5
0	-0.748521	0.491	0.624	0	RHOB
0	0.351396	0.257	0.098	0	RHOF
0	0.606483	0.457	0.27	0	RHOG
0	0.60563	0.338	0.128	0	RHOH
0	-0.379463	0.004	0.14	0	RHOJ
0	-0.406799	0.181	0.335	0	RNASE1
0	0.448641	0.134	0.02	0	RNASE6
0	0.827391	0.53	0.257	0	RNASET2
0	-0.833355	0.11	0.247	0	RND3
0	0.377192	0.469	0.279	0	RNF149
0	-0.250104	0.016	0.118	0	ROBO1
0	-0.535805	0.006	0.133	0	ROBO4
0	0.473962	0.996	0.953	0	RPL10
0	0.384234	0.99	0.916	0	RPL11
0	0.426117	0.986	0.904	0	RPL12
0	0.477239	0.971	0.868	0	RPL14
0	0.436334	0.971	0.843	0	RPL15
0	0.555391	0.921	0.767	0	RPL17
0	0.430321	0.984	0.901	0	RPL18
0	0.326134	0.986	0.929	0	RPL18A
0	0.45612	0.988	0.901	0	RPL19
0	0.367406	0.93	0.817	0	RPL21
0	0.583974	0.959	0.836	0	RPL23A
0	0.340809	0.956	0.839	0	RPL24
0	0.519339	0.979	0.862	0	RPL26
0	0.420114	0.915	0.763	0	RPL27
0	0.437201	0.996	0.964	0	RPL28
0	0.380986	0.98	0.893	0	RPL29
0	0.480704	0.991	0.906	0	RPL30
0	0.348609	0.866	0.73	0	RPL31
0	0.331841	0.991	0.914	0	RPL32
0	0.291249	0.986	0.896	0	RPL34
0	0.336037	0.979	0.883	0	RPL35A
0	0.491879	0.864	0.708	0	RPL36AL
0	0.395005	0.984	0.899	0	RPL37
0	0.307385	0.954	0.858	0	RPL37A
0	0.553339	0.99	0.89	0	RPL39
0	0.397136	0.862	0.711	0	RPL4
0	0.398443	0.945	0.782	0	RPL5
0	0.432779	0.97	0.841	0	RPL6
0	0.414176	0.98	0.889	0	RPL7A
0	0.395052	0.985	0.915	0	RPL8
0	0.304092	0.941	0.813	0	RPL9
0	0.409109	0.967	0.891	0	RPLP0
0	0.54875	0.998	0.959	0	RPLP1
0	0.369797	0.983	0.911	0	RPLP2
0	0.48246	0.994	0.935	0	RPS12
0	0.360084	0.982	0.859	0	RPS13
0	0.513344	0.988	0.904	0	RPS14
0	0.261539	0.989	0.933	0	RPS15
0	0.609578	0.989	0.896	0	RPS15A
0	0.432156	0.968	0.869	0	RPS16
0	0.529067	0.991	0.93	0	RPS19
0	0.357143	0.96	0.882	0	RPS2
0	0.398106	0.765	0.621	0	RPS20
0	0.477063	0.966	0.861	0	RPS21
0	0.321142	0.985	0.888	0	RPS23
0	0.460771	0.988	0.889	0	RPS24
0	0.546904	0.974	0.851	0	RPS25
0	0.574545	0.989	0.938	0	RPS27
0	0.461736	0.988	0.9	0	RPS27A
0	0.253032	0.991	0.918	0	RPS28
0	0.698816	0.935	0.806	0	RPS29
0	0.588378	0.986	0.905	0	RPS3
0	0.420049	0.978	0.867	0	RPS3A
0	0.523996	0.978	0.86	0	RPS4X
0	0.391189	0.955	0.842	0	RPS5
0	0.432644	0.974	0.883	0	RPS6
0	-0.451746	0.039	0.188	0	RPS6KA2
0	0.457807	0.977	0.837	0	RPS7
0	0.746893	0.934	0.775	0	RPSA
0	-1.05691	0.388	0.581	0	RRBP1
0	-0.184622	0.03	0.125	0	RTL8B
0	-0.490813	0.2	0.336	0	RTL8C
0	-0.203394	0.019	0.101	0	RUNX1T1
0	0.648342	0.287	0.084	0	RUNX3
0	-1.11502	0.211	0.445	0	S100A13
0	0.969178	0.644	0.404	0	S100A4
0	-0.452969	0.045	0.153	0	S1PR1
0	0.666682	0.434	0.161	0	SAMSN1
0	0.84761	0.837	0.606	0	SARAF
0	-0.305339	0.054	0.158	0	SASH1
0	0.40029	0.179	0.037	0	SASH3
0	-0.226168	0.026	0.1	0	SCARF1
0	-0.651566	0.068	0.207	0	SDC2
0	0.471482	0.076	0.007	0	SDS
0	0.571074	0.438	0.242	0	SEC11C
0	-0.663314	0.001	0.066	0	SELE
0	0.450017	0.713	0.542	0	SELENOK
0	-0.919487	0.309	0.449	0	SELENOM
0	0.39769	0.519	0.331	0	SELENOT
0	-0.367247	0.002	0.065	0	SELP
0	0.521554	0.218	0.044	0	SELPLG
0	-0.360522	0.013	0.112	0	SEMA3F
0	-0.186386	0.02	0.089	0	SEMA5A
0	0.666548	0.299	0.106	0	SEPT1
0	-0.327207	0.095	0.209	0	SEPT10
0	-0.326224	0.015	0.109	0	SEPT4
0	0.456572	0.347	0.19	0	SEPT6
0	0.439553	0.772	0.607	0	SERP1
0	0.856229	0.225	0.088	0	SERPINA1
0	0.319595	0.288	0.147	0	SERPINB9
0	-0.666631	0.087	0.242	0	SERPINE1
0	-1.36674	0.07	0.23	0	SERPINF1
0	-1.05878	0.163	0.336	0	SERPING1
0	-1.09408	0.221	0.438	0	SERPINH1
0	-0.154285	0.002	0.05	0	SGCA
0	-0.343008	0.081	0.202	0	SGCB
0	-0.181851	0.008	0.075	0	SGCD
0	-0.497981	0.038	0.186	0	SGCE
0	-0.17699	0.003	0.071	0	SGIP1
0	0.43552	0.117	0.02	0	SH2D1A
0	0.901484	0.248	0.054	0	SH2D2A
0	0.923426	0.92	0.738	0	SH3BGRL3
0	0.322811	0.162	0.043	0	SH3BP1
0	-0.421589	0.005	0.122	0	SHANK3
0	-0.458301	0.18	0.3	0	SHC1
0	-0.157696	0.01	0.071	0	SHE
0	-0.217896	0.003	0.085	0	SHROOM4
0	0.314422	0.106	0.022	0	SIT1
0	0.499012	0.21	0.054	0	SKAP1
0	0.623112	0.26	0.067	0	SLA
0	0.555581	0.15	0.027	0	SLA2
0	0.222794	0.187	0.073	0	SLAMF7
0	0.248022	0.087	0.011	0	SLAMF8
0	0.641856	0.717	0.525	0	SLC25A5
0	0.334304	0.282	0.122	0	SLC38A1
0	0.283032	0.351	0.189	0	SLC7A5
0	0.484976	0.448	0.239	0	SLC9A3R1
0	-1.16557	0.071	0.266	0	SLC9A3R2
0	-0.936227	0.012	0.162	0	SLCO2A1
0	-0.296835	0.037	0.131	0	SMAD1
0	-0.158633	0.006	0.073	0	SMAD9
0	0.283601	0.297	0.153	0	SMAP2
0	0.455892	0.349	0.2	0	SMS
0	-0.399459	0.047	0.182	0	SMTN
0	-0.280731	0.017	0.126	0	SNAI2
0	-0.374234	0.021	0.119	0	SNCG
0	0.265375	0.179	0.061	0	SNX10
0	0.41706	0.349	0.205	0	SOCS1
0	-0.789572	0.377	0.479	0	SOCS3
0	0.623615	0.752	0.565	0	SOD1
0	-1.12514	0.049	0.223	0	SOD3
0	-0.305177	0.003	0.083	0	SOX17
0	-0.72142	0.004	0.142	0	SOX18
0	-1.00916	0.221	0.447	0	SOX4
0	-0.211031	0.008	0.076	0	SOX7
0	0.26698	0.147	0.041	0	SP140
0	-2.36914	0.138	0.481	0	SPARC
0	-2.89492	0.035	0.437	0	SPARCL1
0	0.770708	0.218	0.055	0	SPI1
0	0.549525	0.35	0.154	0	SPINT2
0	0.34404	0.148	0.031	0	SPN
0	0.655345	0.23	0.089	0	SPOCK2
0	-0.373085	0.022	0.126	0	SPON1
0	-1.17431	0.105	0.254	0	SPON2
0	-1.22041	0.112	0.334	0	SPRY1
0	-0.480887	0.028	0.173	0	SPRY4
0	-1.06625	0.218	0.463	0	SPTBN1
0	1.04327	0.778	0.477	0	SRGN
0	-0.437932	0.016	0.128	0	SRPX
0	-0.260319	0.01	0.104	0	SRPX2
0	-0.425094	0.048	0.176	0	ST5
0	-0.267442	0.037	0.13	0	STARD13
0	0.298277	0.187	0.061	0	STAT4
0	0.531414	0.422	0.259	0	STK17A
0	0.627538	0.472	0.219	0	STK17B
0	0.359529	0.421	0.229	0	STK4
0	-0.760499	0.272	0.388	0	STOM
0	0.379165	0.23	0.087	0	STX11
0	0.012658	0.353	0.181	0	STXBP2
0	0.622662	0.804	0.612	0	SUB1
0	0.228496	0.11	0.026	0	SUSD3
0	-0.531118	0.051	0.209	0	SVIL
0	-0.184522	0.015	0.101	0	SYDE1
0	0.166484	0.161	0.049	0	SYK
0	0.459311	0.517	0.339	0	SYNGR2
0	-0.560081	0.04	0.182	0	SYNPO
0	-0.330621	0.016	0.119	0	SYNPO2
0	0.604471	0.269	0.085	0	SYTL3
0	0.447882	0.345	0.144	0	TAGAP
0	-1.82862	0.086	0.27	0	TAGLN
0	-0.347747	0.042	0.157	0	TANC1
0	0.460282	0.202	0.058	0	TBC1D10C
0	-0.272449	0.003	0.094	0	TBX2
0	-0.104662	0.002	0.051	0	TBX2-AS1
0	-0.606389	0.171	0.343	0	TCEAL9
0	-1.01502	0.004	0.157	0	TCF21
0	-1.44177	0.157	0.427	0	TCF4
0	-0.126165	0.012	0.074	0	TCF7L1
0	-1.21634	0.055	0.285	0	TCIM
0	-0.123904	0.008	0.064	0	TDRP
0	-0.241599	0.031	0.142	0	TEAD2
0	-0.276849	0.003	0.102	0	TEK
0	0.377869	0.357	0.197	0	TENT5C
0	-1.06668	0.07	0.298	0	TFPI
0	-0.659563	0.056	0.261	0	TGFB1I1
0	-0.79533	0.235	0.359	0	TGFBR2
0	-0.440149	0.086	0.198	0	TGM2
0	-0.566084	0.067	0.193	0	THBD
0	-0.812525	0.135	0.297	0	THBS1
0	0.218762	0.166	0.06	0	THEMIS2
0	-0.181639	0.004	0.062	0	THSD7A
0	-1.46574	0.055	0.277	0	THY1
0	-0.564111	0.008	0.141	0	TIE1
0	0.666911	0.141	0.024	0	TIGIT
0	-0.511684	0.192	0.322	0	TIMP2
0	-1.45673	0.062	0.31	0	TIMP3
0	-0.672341	0.092	0.228	0	TINAGL1
0	-0.570552	0.104	0.277	0	TJP1
0	-0.939846	0.171	0.394	0	TM4SF1
0	-0.601778	0.004	0.13	0	TM4SF18
0	0.247135	0.255	0.122	0	TMC6
0	-0.35367	0.003	0.088	0	TMEM100
0	-0.357448	0.005	0.107	0	TMEM119
0	-0.184492	0.006	0.087	0	TMEM150C
0	-0.664734	0.029	0.235	0	TMEM204
0	-0.434566	0.029	0.141	0	TMEM255B
0	-0.336174	0.022	0.152	0	TMEM47
0	-0.433292	0.027	0.115	0	TMEM88
0	0.816057	0.988	0.937	0	TMSB4X
0	-0.212697	0.009	0.094	0	TMTC1
0	0.470163	0.168	0.06	0	TNF
0	0.486621	0.617	0.441	0	TNFAIP3
0	0.363491	0.306	0.134	0	TNFAIP8
0	-0.839018	0.084	0.237	0	TNFRSF10D
0	0.562558	0.176	0.063	0	TNFRSF18
0	0.466631	0.335	0.167	0	TNFRSF1B
0	0.386586	0.163	0.051	0	TNFSF13B
0	-0.38071	0.065	0.173	0	TNKS1BP1
0	-0.335925	0.041	0.167	0	TNS1
0	-0.566321	0.023	0.222	0	TNS2
0	-0.608865	0.03	0.15	0	TNXB
0	0.510994	0.79	0.66	0	TPI1
0	-0.979733	0.244	0.436	0	TPM1
0	-1.22633	0.129	0.308	0	TPM2
0	-0.639772	0.587	0.634	0	TPM4
0	-0.258049	0.037	0.132	0	TPST1
0	0.374391	0.995	0.952	0	TPT1
0	0.424583	0.154	0.052	0	TRAC
0	0.32085	0.169	0.048	0	TRAF3IP3
0	0.412233	0.11	0.023	0	TRAT1
0	0.788399	0.177	0.043	0	TRBC1
0	0.907254	0.268	0.087	0	TRBC2
0	0.622358	0.103	0.007	0	TREM2
0	-0.423236	0.116	0.23	0	TRIOBP
0	-0.627835	0.003	0.101	0	TRPA1
0	-0.858122	0.225	0.408	0	TSC22D1
0	-0.475342	0.042	0.176	0	TSHZ2
0	-0.384954	0.032	0.151	0	TSPAN12
0	-0.192683	0.006	0.083	0	TSPAN18
0	-0.502617	0.179	0.325	0	TSPAN4
0	-0.478415	0.018	0.117	0	TSPAN7
0	-0.286677	0.026	0.151	0	TSPAN9
0	0.485129	0.359	0.117	0	TSTD1
0	-0.232024	0.028	0.128	0	TTC28
0	0.85684	0.427	0.208	0	TUBA4A
0	-0.408236	0.109	0.251	0	TUBB6
0	-0.434644	0.053	0.209	0	TUSC3
0	1.75265	0.333	0.118	0	TYROBP
0	-0.757829	0.087	0.252	0	UACA
0	0.446563	0.952	0.825	0	UBA52
0	0.386864	0.763	0.597	0	UBE2D3
0	0.995681	0.411	0.1	0	UCP2
0	-0.161483	0.002	0.065	0	UNC5C
0	0.479836	0.666	0.49	0	UQCR10
0	0.446553	0.801	0.622	0	UQCRB
0	0.374193	0.492	0.342	0	UQCRFS1
0	0.452323	0.732	0.558	0	UQCRH
0	0.993747	0.595	0.201	0	VAMP8
0	-0.396923	0.065	0.172	0	VASN
0	-1.10731	0.083	0.237	0	VCAN
0	-0.606501	0.111	0.275	0	VCL
0	0.498013	0.1	0.008	0	VSIG4
0	-1.07655	0.045	0.208	0	VWA1
0	-2.16455	0.01	0.205	0	VWF
0	0.619978	0.308	0.071	0	WAS
0	-0.530966	0.005	0.117	0	WFDC1
0	0.582659	0.406	0.22	0	WIPF1
0	-0.443142	0.079	0.2	0	WLS
0	-0.651313	0.051	0.249	0	WWTR1
0	0.458512	0.843	0.675	0	YBX1
0	0.528747	0.581	0.42	0	YPEL5
0	0.379539	0.804	0.662	0	YWHAZ
0	0.438521	0.165	0.044	0	ZAP70
0	-0.672391	0.213	0.385	0	ZBTB20
0	-0.185121	0.029	0.108	0	ZCCHC24
0	-0.367892	0.087	0.223	0	ZEB1
0	0.737482	0.409	0.207	0	ZNF331
0	-0.311949	0.003	0.082	0	ZNF385D
0	-0.217316	0.008	0.101	0	ZNF521
0	-0.187229	0.022	0.112	0	ZNF667-AS1
7.98796e-308	0.184304	0.081	0.011	1.96368e-303	CSF2RA
9.87785e-308	0.292959	0.958	0.864	2.42827e-303	RPL35
1.45497e-307	-0.14854	0.005	0.058	3.57675e-303	LRRN4CL
2.30243e-307	-0.348452	0.051	0.139	5.66006e-303	PTP4A3
3.7906e-307	-0.198449	0.014	0.077	9.31844e-303	PDE2A
1.28327e-306	-0.117895	0.002	0.048	3.15467e-302	USHBP1
4.23241e-306	0.322063	0.19	0.082	1.04045e-301	GPR137B
8.14244e-306	-0.340778	0.037	0.117	2.00166e-301	RASA4
3.39437e-305	0.409438	0.101	0.022	8.34438e-301	PDCD1
4.40504e-305	0.410714	0.395	0.253	1.08289e-300	BUB3
7.48939e-305	0.383509	0.075	0.009	1.84112e-300	EBI3
7.61919e-305	-0.104297	0.003	0.052	1.87303e-300	CHRD
1.90062e-304	-0.445929	0.016	0.079	4.6723e-300	NRG1
1.98567e-304	-0.393547	0.119	0.227	4.88137e-300	ATN1
7.63712e-304	0.327845	0.328	0.19	1.87743e-299	SS18L2
1.75471e-303	0.183836	0.148	0.05	4.31359e-299	CCL3L1
2.37626e-303	0.448248	0.46	0.311	5.84157e-299	G3BP2
2.86315e-303	0.191862	0.092	0.017	7.03847e-299	MARCH1
6.44727e-303	0.155952	0.154	0.053	1.58493e-298	RPS6KA1
2.38188e-302	-0.155058	0.008	0.064	5.85537e-298	EXOC3L1
3.72985e-302	-0.124641	0.006	0.059	9.16909e-298	HOXD8
7.28072e-302	-0.267816	0.005	0.057	1.78982e-297	ENHO
8.32897e-302	-0.178934	0.024	0.096	2.04751e-297	DSEL
1.05616e-301	-0.545314	0.441	0.577	2.59636e-297	IER3
3.64879e-301	-0.118961	0	0.044	8.96982e-297	LAMC3
7.89672e-301	0.367835	0.327	0.196	1.94125e-296	LCP2
2.22743e-300	0.265334	0.124	0.036	5.47569e-296	CLEC7A
1.64718e-299	0.582698	0.694	0.539	4.04925e-295	ALDOA
2.52864e-299	0.436715	0.446	0.299	6.21616e-295	PDCD4
2.61302e-299	0.208129	0.244	0.121	6.42359e-295	ZDHHC12
3.45113e-299	0.344656	0.089	0.017	8.4839e-295	VMO1
6.67795e-299	-0.0959659	0.005	0.055	1.64164e-294	FBXL7
1.0462e-298	-0.207579	0.043	0.126	2.57187e-294	SMARCA1
2.16641e-298	-0.187873	0	0.043	5.32568e-294	BMP5
2.84762e-297	0.278695	0.177	0.071	7.00031e-293	DUSP10
4.6966e-297	-0.341986	0.083	0.18	1.15457e-292	SELENON
5.36826e-297	0.237913	0.994	0.951	1.31968e-292	RPL13
7.23686e-297	-0.115174	0.009	0.066	1.77904e-292	FAM171B
3.06965e-296	-0.146999	0.004	0.052	7.54613e-292	CHL1
3.0797e-296	-0.399301	0.058	0.151	7.57083e-292	MFAP2
3.81672e-296	0.680177	0.149	0.053	9.38265e-292	KLRB1
6.93275e-296	-0.429206	0.112	0.219	1.70428e-291	MYO6
7.01593e-296	-0.448763	0.118	0.224	1.72473e-291	ELK3
1.95143e-295	-0.559729	0.168	0.282	4.79721e-291	CTNND1
3.92426e-295	0.39319	0.758	0.58	9.647e-291	GABARAP
1.57908e-294	-0.107271	0.002	0.046	3.88186e-290	CCM2L
2.04008e-294	-0.463203	0.144	0.257	5.01512e-290	MMP14
6.66069e-294	0.291426	0.083	0.013	1.6374e-289	SIRPG
7.86841e-294	0.373717	0.526	0.369	1.93429e-289	TRAPPC1
1.07014e-293	0.635706	0.172	0.069	2.63072e-289	LTB
1.34632e-293	-0.407869	0.1	0.201	3.30966e-289	AGRN
2.35726e-293	0.211583	0.135	0.043	5.79485e-289	TMC8
2.86548e-293	-0.375651	0.146	0.261	7.04422e-289	DPYSL2
4.12182e-293	-0.133059	0.033	0.11	1.01327e-288	FEZ1
4.44601e-293	-0.278815	0.052	0.137	1.09296e-288	RASAL2
2.58496e-292	0.190951	0.125	0.037	6.3546e-288	ALOX5
2.64272e-292	-0.21257	0.031	0.107	6.49661e-288	SH2D3C
1.29653e-291	0.325158	0.801	0.598	3.18727e-287	SUMO2
1.66854e-291	0.258725	0.172	0.068	4.10178e-287	IL16
2.0482e-291	-0.0858547	0.003	0.049	5.03509e-287	ZNF423
2.07614e-291	0.326337	0.492	0.344	5.10378e-287	EIF3M
2.98982e-291	-0.229505	0.059	0.149	7.34986e-287	CPNE8
4.37742e-291	-0.255765	0.18	0.318	1.0761e-286	S100A16
7.2434e-291	0.293091	0.155	0.057	1.78064e-286	CYFIP2
9.41761e-291	-0.34716	0.042	0.122	2.31513e-286	BMP2
9.78349e-291	0.351161	0.335	0.203	2.40508e-286	PCBD1
1.22262e-290	-0.274033	0.086	0.187	3.00556e-286	P3H1
2.59232e-290	-0.370522	0.138	0.249	6.37271e-286	SORBS3
9.92035e-290	0.802295	0.092	0.019	2.43872e-285	XCL2
2.35673e-289	0.291516	0.152	0.057	5.79355e-285	LMNB1
2.71388e-289	0.356241	0.311	0.182	6.67153e-285	RPA3
4.18435e-289	0.444839	0.6	0.455	1.02864e-284	RPL22L1
8.88489e-289	-0.330817	0.083	0.18	2.18417e-284	CYBRD1
1.05894e-288	-0.547585	0.095	0.193	2.6032e-284	EFNA1
2.37372e-288	0.214712	0.253	0.125	5.83532e-284	IQGAP2
3.26024e-288	0.340339	0.807	0.644	8.01465e-284	TOMM7
3.13296e-287	0.435834	0.534	0.383	7.70175e-283	MRPL18
3.96844e-287	0.206616	0.083	0.014	9.75563e-283	MCOLN2
5.37518e-287	-0.67231	0.388	0.49	1.32138e-282	ACTN4
6.41201e-287	-0.134967	0.011	0.067	1.57626e-282	SNED1
2.61166e-286	0.233078	0.119	0.035	6.42025e-282	ATP6V0E2
2.68896e-286	-0.1311	0.015	0.076	6.61027e-282	SLC35G2
4.47812e-286	-0.381023	0.079	0.174	1.10086e-281	MYO10
4.62719e-286	-0.602264	0.342	0.428	1.1375e-281	CYB5R3
1.59714e-285	-0.287413	0.116	0.225	3.92624e-281	BDH2
6.30076e-285	0.274568	0.171	0.068	1.54892e-280	LIME1
7.86396e-285	0.308882	0.213	0.102	1.9332e-280	RGS19
8.73211e-285	-0.154579	0.004	0.053	2.14661e-280	AL583785.1
9.04523e-285	-0.124695	0.004	0.052	2.22359e-280	CLEC1A
1.49665e-284	-0.354228	0.088	0.185	3.67922e-280	RHOBTB3
1.94738e-284	0.291241	0.724	0.556	4.78725e-280	TPM3
1.94751e-284	-0.329922	0.157	0.277	4.78757e-280	CDC42EP1
2.26957e-284	-0.471484	0.244	0.352	5.57927e-280	LEPROT
3.55876e-284	-0.272185	0.025	0.094	8.74851e-280	PDGFB
4.82378e-284	0.304546	0.886	0.777	1.18583e-279	EEF1B2
1.88932e-283	0.346324	0.509	0.362	4.64452e-279	SERPINB1
1.9257e-283	-0.275513	0.056	0.142	4.73394e-279	SH3D19
7.92228e-283	-0.159973	0.004	0.052	1.94753e-278	F2RL2
9.23036e-283	0.3357	0.471	0.325	2.2691e-278	REL
1.38077e-282	-0.577672	0.003	0.049	3.39434e-278	ACTG2
1.42102e-282	-0.283446	0.079	0.179	3.49329e-278	ANGPTL4
1.6143e-282	0.276879	0.157	0.06	3.96843e-278	IKZF3
3.05265e-282	0.349979	0.704	0.554	7.50433e-278	RPS17
4.37281e-282	-0.215993	0.031	0.103	1.07497e-277	LRP6
1.17383e-281	0.36657	0.871	0.725	2.88562e-277	RPL7
2.53166e-281	0.331739	0.873	0.745	6.22357e-277	HLA-E
[truncated: 23,328 more rows]

## Sheet: Table S5
gene	score
PLVAP	0.926169
VWF	0.896677
[truncated: 898 more rows]

## Sheet: Table S6
gene	cor	pv
[truncated: 35 more rows]

[truncated: 8 more sheets: Table S7, Table S8, Table S9, Table S10, Table S11, Table S12, Table S13, Table S14]
